# Supplementary material for: Genomic analysis of the emergence of 20th century epidemic dysentery
Source: BMC Genomics. 2014 May 10;15(1):355. doi: 10.1186/1471-2164-15-355 (PMC4038718; doi:10.1186/1471-2164-15-355)
Supplement: Supplementary file 1 — Additional file 1: Details about collection, assembly and genome content for the 56 Sd 1 strains compared in this study. (XLSX 18 KB) [file 12864_2013_6073_MOESM1_ESM.xlsx]

## Sheet: supp_table1
Additional file 1: Details about collection, assembly and genome content for the 56 Sd1 strains compared in this study.
Strains	Geographical location: country (city, when available)	Date of Collection	Epidemiological context	Total genes	Genes gained	Genes lost	Number of scaffolds	N50	percentage of contigs > 2kb colinear with Sd197 sequence	Total assembly length(bp)	Number of contig extremities ending with IS elements	Percentage of extremities ending with IS elements	Estimated percentage of the genome covered by the assembly
Sd197	China	1949		2988	517	84	3 (completed genome) NC_007606.1 , NC_007607.1, NC_009314.1	NA		4560911	NA	NA	100
18b	Guatemala	1969	outbreak	3097	465	64	560	16735	95	4387207	990	56.5657	99.2193
23b	Guatemala	1969	outbreak	3092	433	66	639	11772	96.0526	4167277	1028	62.1595	98.8392
BS505	Thailand	1987	outbreak	3143	507	50	612	13112	95.8656	4089107	1043	58.6769	98.8119
91H1C9	Guatemala	1991	outbreak	3149	405	69	631	13724	93.0481	4128038	1017	62.0452	99.3048
91R04	Guatemala	1991	outbreak	3089	465	71	596	13782	95.5145	4071005	1011	58.9515	98.8325
91R05	Guatemala	1991	outbreak	3093	463	69	617	13277	95.8128	4154649	1059	58.2625	98.8215
91R06	Guatemala	1991	outbreak	3093	465	67	640	13550	95.5335	4107324	1085	58.9862	98.8273
91R12	Guatemala	1991	outbreak	3090	467	69	584	15282	93.5233	4323722	1061	55.0424	98.8982
91R15	Guatemala	1991	outbreak	3147	407	68	537	15283	94.2466	4024328	991	54.1877	98.7918
91R17	Guatemala	1991	outbreak	3090	465	70	590	13896	93.4896	4191192	1088	54.2279	98.8846
91R14	Guatemala	1991	outbreak	3115	460	57	581	14404	94.7644	4171081	1078	53.8961	98.8424
BS504	Zambia	1991	outbreak	3155	441	39	586	13857	95.1531	4213168	1083	54.109	98.8707
BS506	Tennessee	1994	outbreak	2995	542	56	592	14660	93.7186	4335877	1083	54.663	98.9767
DH01	Central African Republic	1996	sporadic cases	3039	503	55	570	15145	94.7781	4266179	1058	53.8752	99.0589
DH03	Central African Republic	1996	sporadic cases	3034	500	64	594	14457	94.6701	4218820	1087	54.6458	98.5171
DH04	Central African Republic	1996	sporadic cases	3107	434	57	627	13550	93.1034	4152443	1073	58.4343	98.6017
DH05	Central African Republic	1996	sporadic cases	3024	515	59	586	13687	94.2559	4152724	1062	55.1789	99
DH06	Central African Republic	1996	sporadic cases	3027	515	56	601	14357	93.4466	4285937	1058	56.8053	98.8638
DH02	Cameroon	1998	outbreak	3135	471	61	655	13269	94.7761	4329080	1078	60.7607	98.8129
19AJH	India (Delhi)	1983	sporadic cases	3013	523	62	657	11756	95.2381	4026551	1007	65.2433	98.3844
227AJH	India (Bangalore)	1982	sporadic cases	3019	522	57	642	13450	95.3368	4124843	1050	61.1429	96.3908
2735	NA	1974	NA	3091	469	67	435	18311	91.5049	4433890	783	55.5556	98.6982
301	India (Calcutta)	1984	outbreak	3014	521	61	336	27647	91.0941	4643113	510	65.8824	98.5421
303	India (Calcutta)	1984	outbreak	3003	522	73	337	25929	87.7493	4326424	482	69.917	97.9361
AS135307	Bangladesh	2003	sporadic cases	3042	498	57	513	15879	90.625	4294666	930	55.1613	98.9824
AS14503	Bangladesh	2003	sporadic cases	3041	499	56	521	14696	93.1122	4246579	967	53.878	99.0777
D3	India (Calcutta)	2002	outbreak	3125	406	65	362	24103	90.051	4594117	641	56.4743	98.7638
K1071	Bangladesh	2000	sporadic cases	3024	510	63	627	13263	95.2381	4128427	1031	60.8147	97.6591
K113	Bangladesh	1999	sporadic cases	3032	505	61	675	13185	95.6098	4169181	1064	63.4398	98.7896
K120	Bangladesh	1999	sporadic cases	3034	504	58	616	13185	94.3734	4179823	1013	60.8095	99.6043
K1600	Bangladesh	2000	sporadic cases	3038	502	57	662	12906	94.6341	4214696	1050	63.0476	97.7552
K1613	Bangladesh	2000	sporadic cases	3069	464	62	651	13107	95.3608	4111779	1064	61.1842	96.5719
K161	Bangladesh	1999	sporadic cases	3050	467	79	597	13072	95.7784	4025920	1013	58.9339	98.271
K1683	Bangladesh	2001	sporadic cases	3029	506	64	666	12666	94.9239	4230670	1082	61.5527	98.8134
K1772	Bangladesh	2001	sporadic cases	3123	449	59	711	12293	96.0199	4348456	1078	65.9555	98.7208
K266	Bangladesh	1999	sporadic cases	3029	504	65	658	13107	95.7921	4192190	1058	62.1928	98.754
K268	Bangladesh	1999	sporadic cases	3026	501	69	678	12666	95.933	4234343	1061	63.902	98.7353
K3050	Bangladesh	2001	sporadic cases	3034	503	60	678	11786	96.087	4303080	1064	63.7218	98.6665
K46	Bangladesh	1999	sporadic cases	3040	504	54	173	68770	85.4396	5020037	270	64.0741	98.0964
K47	Bangladesh	1999	sporadic cases	3125	452	48	191	63168	88.3978	4814907	288	66.3194	98.5372
K48	Bangladesh	1999	sporadic cases	3050	494	54	367	21878	89.1534	4510412	655	56.0305	99.031
K49	Bangladesh	1999	sporadic cases	3078	465	52	200	57948	88.6598	4937102	309	64.7249	98.7947
K50	Bangladesh	1999	sporadic cases	3070	464	61	680	13107	94.9749	4206354	1071	63.4921	98.0756
K51	Bangladesh	1999	sporadic cases	3020	505	73	656	12666	95.0495	4237272	1057	62.0624	98.8707
K573	Bangladesh	2000	sporadic cases	3101	468	60	682	12905	94.3069	4275730	1070	63.7383	98.4766
K65	Bangladesh	1999	sporadic cases	3067	467	62	672	13107	95.7816	4274378	1070	62.8037	98.8241
RA133	Bangladesh (Rangpur)	1984	outbreak	3073	464	58	659	12905	95.0372	4285861	1055	62.4645	98.8209
RA186	Bangladesh (Rangpur)	1984	outbreak	3076	464	55	646	13277	95.4082	4195027	1044	61.8774	98.885
RA188	Bangladesh (Rangpur)	1984	outbreak	3013	511	71	600	13732	94.7781	4126472	1030	58.2524	98.9414
RA19	Bangladesh (Rangpur)	1984	outbreak	3031	503	63	652	13185	95.8225	4125360	1061	61.4515	98.8838
RA98	Bangladesh (Rangpur)	1984	outbreak	3019	501	76	617	13277	94.6565	4134245	1035	59.6135	98.6272
Sumoti	Bangladesh	2003	outbreak	3032	502	64	604	13566	95.1157	4170452	1027	58.8121	98.9149
VA116	Bangladesh	2000	sporadic cases	3113	461	60	702	13107	93.5065	4239673	1057	66.4144	98.5763
VA117	Bangladesh	2000	sporadic cases	3109	454	58	653	13361	94.2065	4356664	1034	63.1528	99.2244
VA118	Bangladesh	2000	sporadic cases	3117	457	59	685	13107	94.4162	4285303	1065	64.3192	98.7933
