# Supplementary material for: Genomic analysis of the emergence of 20th century epidemic dysentery
Source: BMC Genomics. 2014 May 10;15(1):355. doi: 10.1186/1471-2164-15-355 (PMC4038718; doi:10.1186/1471-2164-15-355)
Supplement: Supplementary file 4 — Additional file 4: SNPs identified in pINV protein coding genes in 47 Sd 1 strains relative to the Sd197 pINV complete sequence. (XLSX 18 KB) [file 12864_2013_6073_MOESM4_ESM.xlsx]

## Sheet: Sheet1
Additional file 4. SNPs identified in pINV protein coding genes in 47 Sd1 strains relative to the Sd197 pINV complete sequence.
Sd197 pINV position	SD197 locus	gene	variant type	ref base	variant base	peptide change	product	RA19	VA118	K113	K573	RA186	K1683	91R15	K1071	RA133	301	91R14	23b	K51	BS504	K3050	303	K50	K268	K120	VA117	DH05	D3	DH06	K47	K266	91R05	VA116	K65	91H1C9	AS14503	AS135307	BS505	K1613	91R17	BS506	RA188	K46	K1772	18b	DH04	K1600	DH01
3798	SDY_P006	ospC4	non-synonymous	T	C	450:I->M		C	C	C	C	C	C	C	C	C	C	C	C	C	C	C	C	C	C	C	C	C	C	C	C	C	C	C	C	C	C	C	C	C	C	C	C	C	C	C	C	C	C
8661	SDY_P010	ospD2	non-synonymous	G	A	161:A->V	OspD2	G	G	G	G	G	G	G	G	G	G	A	G	G	G	G	G	G	G	G	G	G	G	G	G	G	G	G	G	A	G	G	G	G	A	G	G	G	G	G	G	G	G
8951	SDY_P010	ospD2	synonymous	C	T		OspD2	C	C	C	C	C	C	C	C	C	C	C	C	C	C	C	C	C	C	C	C	C	C	C	C	C	C	C	C	C	C	C	C	C	C	T	C	C	C	C	C	C	C
35096	SDY_P038	ipaH7.8	non-synonymous	C	T	471:A->T	invasion plasmid antigen	C	C	C	C	C	C	C	C	C	C	C	C	C	C	C	C	C	C	C	C	C	C	C	C	C	C	C	C	C	T	C	C	C	C	C	C	C	C	C	C	C	C
35898	SDY_P038	ipaH7.8	synonymous	C	T		invasion plasmid antigen	T	T	T	T	T	T	T	T	T	T	T	T	T	T	T	T	T	T	T	T	T	T	T	T	T	T	T	T	T	T	T	T	T	T	T	T	T	T	T	T	T	T
36445	SDY_P038	ipaH7.8	non-synonymous	A	G	21:L->S	invasion plasmid antigen	G	G	G	G	G	G	G	G	G	G	G	G	G	G	G	G	G	G	G	G	G	G	G	G	G	G	G	G	G	G	G	G	G	G	G	G	G	G	G	G	G	G
42740	SDY_P046	ospE1	non-synonymous	A	G	19:L->P	OspE1	A	A	A	A	A	A	A	A	A	A	A	A	A	A	A	A	A	A	A	A	G	A	G	A	A	A	A	A	A	A	A	A	A	A	A	A	A	A	A	A	A	A
46340	SDY_P053		synonymous	G	A		putative transposase	G	G	G	G	G	G	A	G	G	G	A	A	G	G	G	G	G	G	G	G	G	G	G	G	G	A	G	G	A	G	G	G	G	A	G	G	G	G	A	G	G	G
53435	SDY_P061		synonymous	G	T		hypothetical protein	T	T	T	T	T	T	G	T	T	G	G	G	T	G	T	G	T	T	T	T	T	T	T	T	T	G	T	T	G	T	T	G	T	G	G	T	T	T	G	T	T	T
53982	SDY_P063		synonymous	A	G		hypothetical protein	A	A	A	A	A	A	A	A	A	A	A	A	A	A	A	A	A	A	A	A	A	A	A	A	A	A	A	A	A	A	A	A	A	A	A	A	A	A	A	A	A	A
56265	SDY_P064	ushA	non-synonymous	G	T	348:E->*	UshA	G	G	G	G	G	G	G	G	G	G	G	G	G	G	G	G	G	G	T	G	G	G	G	G	G	G	G	G	G	G	G	G	G	G	G	G	G	G	G	G	G	G
60451	SDY_P070	ospC2	non-synonymous	T	A	54:D->E	OspC2	T	T	T	T	T	T	T	T	T	T	T	T	T	T	T	T	T	T	T	T	T	T	T	T	T	T	T	T	T	T	T	T	T	T	A	T	T	T	T	T	T	T
68366	SDY_P082		non-synonymous	T	C	208:S->G	conserved hypothetical protein	T	T	T	T	T	T	T	T	T	T	T	T	T	T	T	T	T	T	T	T	T	T	T	T	T	T	T	T	T	T	C	T	T	T	T	T	T	T	T	T	T	T
71826	SDY_P089		non-synonymous	G	A	7:M->I	hypothetical protein	A	A	A	A	A	A	A	A	A	A	A	A	A	A	A	A	A	A	A	A	A	A	A	A	A	A	A	A	A	A	A	A	A	A	A	A	A	A	A	A	A	A
72451	SDY_P090		non-synonymous	G	A	11:P->L	plasmid stable inheritance protein	A	A	A	A	A	A	A	A	A	A	A	A	A	A	A	A	A	A	A	A	A	A	A	A	A	A	A	A	A	A	A	A	A	A	A	A	A	A	A	A	A	A
72789	SDY_P092		non-synonymous	A	C	75:Y->D	putative plasmid stable inheritance protein	A	A	A	A	A	A	A	A	A	A	A	A	A	A	A	A	A	A	A	A	A	A	A	A	A	A	A	A	A	A	A	A	A	A	C	A	A	A	A	A	A	A
72810	SDY_P092		non-synonymous	C	T	68:A->T	putative plasmid stable inheritance protein	C	C	C	C	C	C	C	C	C	C	C	C	C	C	C	C	C	C	C	C	C	C	C	C	C	C	C	C	C	C	C	C	C	C	T	C	C	C	C	C	C	C
78572	SDY_P099	ipaH9.8	non-synonymous	T	A	484:L->Q	invasion plasmid antigen	A	A	A	A	A	A	A	A	A	A	A	A	A	A	A	A	A	A	A	A	A	A	A	A	A	A	A	A	A	A	A	A	A	A	A	A	A	A	A	A	A	A
84256	SDY_P106		synonymous	G	A		conserved hypothetical protein	G	G	G	G	G	G	A	G	G	G	A	A	G	G	G	G	G	G	G	G	G	G	G	G	G	A	G	G	A	G	G	G	G	A	G	G	G	G	A	G	G	G
84994	SDY_P106		non-synonymous	C	T	185:D->N	conserved hypothetical protein	T	T	T	T	T	T	T	T	T	T	T	T	T	T	T	T	T	T	T	T	T	T	T	T	T	T	T	T	T	T	T	T	T	T	T	T	T	T	T	T	T	T
88958	SDY_P109	virK	non-synonymous	C	T	310:S->L	VirK	C	T	C	C	C	C	C	C	C	C	C	C	C	C	C	C	C	C	C	T	C	C	C	C	C	C	T	C	C	C	C	C	C	C	C	C	C	C	C	C	C	C
96089	SDY_P121		synonymous	T	C		oriT nicking and unwinding protein, fragment	T	C	C	C	T	C	T	C	T	T	T	T	C	T	C	T	T	C	C	C	T	T	T	C	C	T	C	T	T	T	T	T	T	T	T	T	C	C	T	T	C	T
97214	SDY_P122		non-synonymous	T	C	233:L->P	oriT nicking and unwinding protein, fragment	C	T	T	T	T	T	T	T	T	T	T	T	T	T	T	T	T	T	T	T	T	C	T	T	T	T	T	T	T	C	T	T	T	T	T	T	T	T	T	T	T	T
98766	SDY_P122		synonymous	T	G		oriT nicking and unwinding protein, fragment	T	T	T	T	T	T	T	T	T	T	T	T	T	T	T	G	T	T	T	T	T	T	T	T	T	T	T	T	T	T	T	T	T	T	T	T	T	T	T	T	T	T
99356	SDY_P122		non-synonymous	G	C	947:G->A	oriT nicking and unwinding protein, fragment	G	G	G	G	G	C	G	C	G	G	G	G	G	G	C	G	G	G	G	G	G	G	G	G	G	G	G	G	G	G	G	G	G	G	G	G	G	G	G	G	G	G
128428	SDY_P161	virB	synonymous	A	G		VirB	A	A	A	A	A	A	A	A	A	A	A	A	A	A	G	A	A	A	A	A	A	A	A	A	A	A	A	A	A	A	A	A	A	A	A	A	A	A	A	A	A	A
130740	SDY_P163	ipaA	non-synonymous	A	C	144:N->K	IpaA	C	A	A	A	A	A	A	A	A	A	A	A	A	A	A	A	A	A	A	A	A	C	A	A	A	A	A	A	A	C	C	A	A	A	A	A	A	A	A	A	A	A
131869	SDY_P164	ipaD	non-synonymous	A	G	104:Y->H	IpaD	A	A	A	A	A	A	A	A	A	A	A	A	A	A	A	A	A	A	A	A	A	A	A	A	A	A	A	A	A	A	A	A	A	A	A	A	A	G	A	A	A	A
133453	SDY_P166	ipaB	non-synonymous	C	T	544:E->K	IpaB	C	C	C	C	C	C	C	T	C	C	C	C	C	C	C	C	C	C	C	C	C	C	C	C	C	C	C	C	C	C	C	C	C	C	C	C	C	C	C	C	C	C
133508	SDY_P166	ipaB	synonymous	A	C		IpaB	C	C	C	C	C	C	A	C	C	C	A	A	C	C	C	C	C	C	C	C	C	C	C	C	C	A	C	C	A	C	C	C	C	A	C	C	C	C	A	C	C	C
133595	SDY_P166	ipaB	synonymous	T	G		IpaB	T	T	T	T	T	T	T	T	T	T	T	T	T	T	T	T	T	T	T	T	T	T	G	T	T	T	T	T	T	T	T	T	T	T	T	T	T	T	T	G	T	G
140586	SDY_P173	ipgF	synonymous	T	A		IpgF	T	T	T	T	T	T	T	T	T	T	T	T	T	T	T	A	T	T	T	T	T	T	T	T	T	T	T	T	T	T	T	T	T	T	T	T	T	T	T	T	T	T
140594	SDY_P173	ipgF	non-synonymous	A	G	51:N->S	IpgF	A	A	A	A	A	A	A	A	A	A	A	A	G	A	A	A	A	A	A	A	A	A	A	A	A	A	A	A	A	A	A	A	A	A	A	A	A	A	A	A	A	A
141061	SDY_P174	mxiG	non-synonymous	T	A	51:F->Y	MxiG	A	A	A	A	A	A	T	A	A	A	T	T	A	A	A	A	A	A	A	A	A	A	A	A	A	T	A	A	T	A	A	A	A	T	T	A	A	A	T	A	A	A
141516	SDY_P174	mxiG	non-synonymous	A	G	203:N->D	MxiG	A	A	A	A	A	A	A	A	A	A	A	A	A	A	A	A	A	A	A	A	A	A	A	A	A	A	A	A	A	A	A	A	A	A	G	A	A	A	A	A	A	A
151244	SDY_P186	spa15	synonymous	C	T		Spa15	C	C	T	C	C	C	C	C	C	C	C	C	C	C	C	C	C	C	C	C	C	C	C	C	C	C	C	C	C	C	C	C	C	C	C	C	T	C	C	C	C	C
153925	SDY_P190	spa33	synonymous	C	T		Spa33	C	C	C	C	C	C	T	C	C	C	T	T	C	C	C	C	C	C	C	C	C	C	C	C	C	T	C	C	C	C	C	C	C	T	C	C	C	C	T	C	C	C
170394	SDY_P214	icsA	non-synonymous	A	C	13:Q->P	IcsA	A	A	A	A	A	A	A	A	A	A	A	A	A	A	A	A	A	A	A	A	A	A	A	A	A	A	A	A	A	A	A	A	A	A	C	A	A	A	A	A	A	A
172426	SDY_P214	icsA	synonymous	A	G		IcsA	A	A	G	A	A	A	A	A	A	A	A	A	A	A	A	A	A	A	A	A	A	A	A	A	A	A	A	A	A	A	A	A	A	A	A	A	G	A	A	A	A	A
[truncated: 6 more columns]
