# Supplementary material for: Genomic analysis of the emergence of 20th century epidemic dysentery
Source: BMC Genomics. 2014 May 10;15(1):355. doi: 10.1186/1471-2164-15-355 (PMC4038718; doi:10.1186/1471-2164-15-355)
Supplement: Supplementary file 5 — Additional file 5: Details of reference Escherichia and Shigella strains included in this study. (XLSX 55 KB) [file 12864_2013_6073_MOESM5_ESM.xlsx]

## Sheet: supp_tableX
Additional file 5: Details of reference Escherichia and Shigella strains included in this study.
Strain	Genome status	Sequenced by	Description	NCBI Genome Project ID
Escherichia coli O127:H6 str. E2348/69	complete	Sanger Institute	Enteropathogenic strain	32571
Escherichia coli 042	draft	Welcome Trust Sanger Institute	enteroaggregative strain	40647
Escherichia coli 101-1	draft	TIGR	Atypical enteroaggregative E. coli	16193
Escherichia coli 536	complete	University of Goettingen	Uropathogenic strain	16235
Escherichia coli 53638	draft	TIGR	Enteroinvasive strain of Escherichia coli	15639
Escherichia coli 55989	complete	Institut Pasteur and Genoscope	EAEC Diarrhea-associated isolate	33413
Escherichia coli 83972	draft	Baylor College of Medicine	N/A	31467
Escherichia coli APEC O1	complete	Iowa State University	Avian pathogenic strain	16718
Escherichia coli B str. REL606	complete	International E. coli B Consortium/KRIBB/GENOSCOPE / National DNA Sequencing Centre	Avirulent strain	18281
Escherichia coli B088	draft	Broad Institute	N/A	38905
Escherichia coli B171	draft	TIGR	Member of EPEC2 subgroup	15630
Escherichia coli B185	draft	Broad Institute	N/A	38915
Escherichia coli B354	draft	Broad Institute	N/A	38917
Escherichia coli B7A	draft	TIGR	Enterotoxigenic Escherichia coli isolated from soldier in Viet Nam	15572
Escherichia coli BL21(DE3)	complete	DOE Joint Genome Institute	Avirulent strain	30681
Escherichia coli BW2952	complete	TEDA School of Biological Sciences and Biotechnology, Nankai University	Avirulent strain	33775
Escherichia coli ATCC 8739	complete	DOE Joint Genome Institute	A strain of E. coli lacking the major porin OmpC	18083
Escherichia coli CFT073	complete	University of Wisconsin-Madison, USA	Uropathogenic Escherichia coli	313
Escherichia coli DH1	draft	DOE Joint Genome Institute	Avirulent strain	30031
Escherichia coli E110019	draft	TIGR	Atypical enteropathogenic Escherichia coli	15578
Escherichia coli E22	draft	TIGR	Enteropathogenic Escherichia coli	15577
Escherichia coli E24377A	complete	TIGR	Enterotoxigenic Escherichia coli	13960
Escherichia coli ED1a	complete	Genoscope	Avirulent strain	33409
Escherichia coli F11	draft	TIGR	Causes human cystitis	15576
Escherichia coli FVEC1302	draft	Broad Institute	N/A	39915
Escherichia coli FVEC1412	draft	Broad Institute	N/A	39917
Escherichia coli H299	draft	Broad Institute	N/A	38991
Escherichia coli H591	draft	Broad Institute	N/A	39021
Escherichia coli H736	draft	Broad Institute	N/A	39033
Escherichia coli HS	complete	TIGR	Colonizes human gastrointestinal tract but does not cause disease	13959
Escherichia coli IAI1	complete	Genoscope	Avirulent strain	33373
Escherichia coli IAI39	complete	Genoscope	Urinary tract infection isolate	33411
Escherichia coli IHE3034	draft	IGS/J. Craig Venter Institute	eonatal meningitis-associated strain	43693
Escherichia coli str. K-12 substr. DH10B	complete	University of Wisconsin-Madison, USA/Baylor College of Medicine	Avirulent strain	20079
Escherichia coli str. K-12 substr. MG1655	complete	University of Wisconsin-Madison, USA	Avirulent strain	225
Escherichia coli M605	draft	Broad Institute	N/A	39039
Escherichia coli M718	draft	Broad Institute	N/A	39043
Escherichia coli O103:H2 str. 12009	complete	University of Tokyo, Japan	enterohemorrhagic E. coli (EHEC)	32511
Escherichia coli O111:H- str. 11128	complete	University of Tokyo, Japan	enterohemorrhagic E. coli (EHEC)	32513
Escherichia coli O157:H7 str. EC4115	complete	J. Craig Venter Institute/MSC	Enterohemorrhagic isolate	27739
Escherichia coli O157:H7 str. TW14359	complete	University of Washington	enterohemorrhagic E. coli (EHEC)	30045
Escherichia coli O157:H7 str. Sakai	complete	Osaka Univ.	Enterohemorrhagic Escherichia coli	226
Escherichia coli O157:H7 str. EC4042	draft	J. Craig Venter Institute/MSC	Enterohemorrhagic strain	27737
Escherichia coli O157:H7 str. EC4045	draft	J. Craig Venter Institute/MSC	Spinach-associated outbreak strain, Enterohemorrhagic strain	27733
Escherichia coli O157:H7 str. EC4076	draft	J. Craig Venter Institute/MSC	Enterohemorrhagic isolate	27745
Escherichia coli O157:H7 str. EC4113	draft	J. Craig Venter Institute/MSC	Enterohemorrhagic isolate	27743
Escherichia coli O157:H7 str. EC4196	draft	J. Craig Venter Institute/MSC	Enterohemorrhagic isolate	27741
Escherichia coli O157:H7 str. EC4206	draft	J. Craig Venter Institute/MSC	Enterohemorrhagic isolate	27735
Escherichia coli O157:H7 str. EC4401	draft	J. Craig Venter Institute/MSC	Enterohemorrhagic isolate	27749
Escherichia coli O157:H7 str. EC4486	draft	J. Craig Venter Institute/MSC	Enterohemorrhagic isolate	27751
Escherichia coli O157:H7 str. EC4501	draft	J. Craig Venter Institute/MSC	Enterohemorrhagic isolate	27753
Escherichia coli O157:H7 str. EC508	draft	J. Craig Venter Institute/MSC	Clinical enterohemorrhagic isolate	27755
Escherichia coli O157:H7 str. EC869	draft	J. Craig Venter Institute/MSC	Enterohemorrhagic isolate	27757
Escherichia coli O157:H7 EDL933	complete	University of Wisconsin-Madison, USA	Enterohemorrhagic Escherichia coli	259
Escherichia coli O157:H7 str. TW14588	draft	J. Craig Venter Institute/National Food Safety and Toxicology Center	Enterohemorrhagic strain	28847
Escherichia coli O26:H11 str. 11368	complete	University of Tokyo, Japan	Enterohemorrhagic strain	32509
Escherichia coli O55:H7 str. CB9615	draft	Nankai University/Tianjin Biochip	Enteropathogenic Escherichia coli	42729
Escherichia coli S88	complete	Genoscope	Meningitis isolate	33375
Escherichia coli SE11	complete	Kitasato Univ.	Avirulent strain	18057
Escherichia coli SMS-3-5	complete	TIGR	Environmental Antibiotic resistant strain	19469
Escherichia coli TA143	draft	Broad Institute	N/A	39079
Escherichia coli TA206	draft	Broad Institute	N/A	39085
Escherichia coli TA271	draft	Broad Institute	N/A	39091
Escherichia coli TA280	draft	Broad Institute	N/A	39093
Escherichia coli UMN026	complete	Genoscope	Urinary tract infection isolate	33415
Escherichia coli UTI89	complete	Genome Sequencing Center (GSC) at Washington University (WashU) School of Medicine	Uropathogenic strain	16259
Shigella boydii CDC 3083-94	complete	TIGR	Shigellosis, Serotype 18 Group 1	15637
Shigella boydii Sb227	complete	Microbial Genome Center of ChMPH	Shigellosis, Serotype 4	13146
Shigella dysenteriae strain 1012	draft	TIGR	Shigellosis, Serotype 4	16194
Shigella dysenteriae 1 strain Sd197	draft	Microbial Genome Center of ChMPH]	Shigellosis, Serotype 1	13143
Shigella dysenteriae M131649	draft	Sanger Institute]	Shigellosis, Serotype 1	346
Shigella flexneri 2a str. 301	complete	Microbial Genome Center of ChMPH]	Shigellosis, Serotype 2	310
Shigella flexneri 2a str. 2457T	complete	University of Wisconsin-Madison, USA]	Shigellosis, Serotype 2	408
Shigella flexneri 5 str. 8401	complete	Microbial Genome Center of ChMPH]	Shigellosis, Serotype 5	16375
Shigella sonnei 1 strain Ss046	complete	Microbial Genome Center of ChMPH]	Shigellosis	13151
