# Supplementary material for: Genomic analysis of the emergence of 20th century epidemic dysentery
Source: BMC Genomics. 2014 May 10;15(1):355. doi: 10.1186/1471-2164-15-355 (PMC4038718; doi:10.1186/1471-2164-15-355)
Supplement: Supplementary file 6 — Additional file 6: The 1,859 core genes used to build the phylogenetic tree displayed in Figure 1 a. (XLSX 117 KB) [file 12864_2013_6073_MOESM6_ESM.xlsx]

## Sheet: coregenes.txt
Additional file 6: The 1859 core genes used to build the phylogenetic tree displayed in Figure 1a
Gene locus tag	Gene name	Product accession number	Product description
b0003	thrB	NP_414544.1	homoserine kinase
b0004	thrC	NP_414545.1	threonine synthase
b0006	yaaA	NP_414547.1	conserved protein, UPF0246 family
b0008	talB	NP_414549.1	transaldolase B
b0009	mog	NP_414550.1	molybdochelatase incorporating molybdenum into molybdopterin
b0010	yaaH	NP_414551.1	conserved inner membrane protein associated with acetate transport
b0011	yaaW	NP_414552.1	conserved protein, UPF0174 family
b0012	htgA	NP_414553.2	hypothetical protein
b0013	yaaI	NP_414554.1	hypothetical protein
b0014	dnaK	NP_414555.1	chaperone Hsp70, co-chaperone with DnaJ
b0015	dnaJ	NP_414556.1	chaperone Hsp40, co-chaperone with DnaK
b0018	hokC	NP_414559.1	toxic membrane protein, small
b0019	nhaA	NP_414560.1	sodium-proton antiporter
b0020	nhaR	NP_414561.1	DNA-binding transcriptional activator
b0023	rpsT	NP_414564.1	30S ribosomal subunit protein S20
b0024	yaaY	NP_414565.1	hypothetical protein
b0025	ribF	NP_414566.1	bifunctional riboflavin kinase/FAD synthetase
b0026	ileS	NP_414567.1	isoleucyl-tRNA synthetase
b0027	lspA	NP_414568.1	prolipoprotein signal peptidase
b0028	fkpB	NP_414569.1	FKBP-type peptidyl-prolyl cis-trans isomerase
b0029	ispH	NP_414570.1	4-hydroxy-3-methylbut-2-enyl diphosphate reductase, 4Fe-4S protein
b0031	dapB	NP_414572.1	dihydrodipicolinate reductase
b0032	carA	NP_414573.1	carbamoyl phosphate synthetase small subunit, glutamine amidotransferase
b0033	carB	NP_414574.1	carbamoyl-phosphate synthase large subunit
b0034	caiF	NP_414576.4	DNA-binding transcriptional activator
b0035	caiE	NP_414577.2	stimulator of CaiD and CaiB enzyme activities
b0036	caiD	NP_414578.2	crotonobetainyl CoA hydratase
b0037	caiC	NP_414579.4	predicted crotonobetaine CoA ligase:carnitine CoA ligase
b0039	caiA	NP_414581.1	crotonobetaine reductase subunit II, FAD-binding
b0040	caiT	NP_414582.1	predicted transporter
b0042	fixB	NP_414584.1	predicted electron transfer flavoprotein, NAD/FAD-binding domain and ETFP adenine nucleotide-binding domain-like protein
b0044	fixX	NP_414586.1	predicted 4Fe-4S ferredoxin-type protein
b0048	folA	NP_414590.1	dihydrofolate reductase
b0049	apaH	NP_414591.1	diadenosine tetraphosphatase
b0050	apaG	NP_414592.1	protein associated with Co2+ and Mg2+ efflux
b0051	rsmA	NP_414593.1	S-adenosylmethionine-6-N',N'-adenosyl (rRNA) dimethyltransferase
b0052	pdxA	NP_414594.1	4-hydroxy-L-threonine phosphate dehydrogenase, NAD-dependent
b0053	surA	NP_414595.1	peptidyl-prolyl cis-trans isomerase (PPIase)
b0054	lptD	NP_414596.1	LPS assembly OM complex LptDE, beta-barrel component
b0055	djlA	NP_414597.1	DnaJ-like protein, membrane anchored
b0058	rluA	NP_414600.1	pseudouridine synthase for 23S rRNA (position 746) and tRNAphe(position 32)
b0061	araD	NP_414603.1	L-ribulose-5-phosphate 4-epimerase
b0065	yabI	NP_414607.1	conserved inner membrane protein
b0066	thiQ	NP_414608.1	thiamin transporter subunit
b0067	thiP	NP_414609.1	fused subunits of thiamin transporter and membrane components of ABC superfamily
b0069	sgrR	NP_414611.1	transcriptional DNA-binding transcriptional activator of sgrS sRNA
b0071	leuD	NP_414613.1	3-isopropylmalate dehydratase small subunit
b0072	leuC	NP_414614.1	3-isopropylmalate dehydratase large subunit
b0073	leuB	NP_414615.4	3-isopropylmalate dehydrogenase, NAD(+)-dependent
b0074	leuA	NP_414616.1	2-isopropylmalate synthase
b0078	ilvH	NP_414620.1	acetolactate synthase III, thiamin-dependent, small subunit
b0080	fruR	NP_414622.1	DNA-binding transcriptional dual regulator
b0081	mraZ	NP_414623.1	conserved protein, MraZ family
b0084	ftsI	NP_414626.1	transpeptidase involved in septal peptidoglycan synthesis (penicillin-binding protein 3)
b0086	murF	NP_414628.1	UDP-N-acetylmuramoyl-tripeptide:D-alanyl-D- alanine ligase
b0087	mraY	NP_414629.1	phospho-N-acetylmuramoyl-pentapeptide transferase
b0088	murD	NP_414630.1	UDP-N-acetylmuramoyl-L-alanine:D-glutamate ligase
b0089	ftsW	NP_414631.1	integral membrane protein involved in stabilizing FstZ ring during cell division
b0090	murG	NP_414632.1	N-acetylglucosaminyl transferase
b0091	murC	NP_414633.1	UDP-N-acetylmuramate:L-alanine ligase
b0092	ddlB	NP_414634.1	D-alanine:D-alanine ligase
b0093	ftsQ	NP_414635.1	membrane anchored protein involved in growth of wall at septum
b0094	ftsA	NP_414636.1	ATP-binding cell division protein involved in recruitment of FtsK to Z ring
b0095	ftsZ	NP_414637.1	GTP-binding tubulin-like cell division protein
b0096	lpxC	NP_414638.1	UDP-3-O-acyl N-acetylglucosamine deacetylase
b0097	secM	NP_414639.2	regulator of secA translation
b0098	secA	NP_414640.1	preprotein translocase subunit, ATPase
b0099	mutT	NP_414641.1	nucleoside triphosphate pyrophosphohydrolase, marked preference for dGTP
b0101	yacG	NP_414643.1	DNA gyrase inhibitor
b0102	yacF	NP_414644.1	conserved protein
b0103	coaE	NP_414645.1	dephospho-CoA kinase
b0104	guaC	NP_414646.1	GMP reductase
b0108	ppdD	NP_414650.1	predicted major pilin subunit
b0109	nadC	NP_414651.1	quinolinate phosphoribosyltransferase
b0110	ampD	NP_414652.1	1,6-anhydro-N-acetylmuramyl-L-alanine amidase, Zn-dependent; murein amidase
b0111	ampE	NP_414653.1	predicted inner membrane protein
b0112	aroP	NP_414654.1	aromatic amino acid transporter
b0113	pdhR	NP_414655.1	DNA-binding transcriptional dual regulator
b0114	aceE	NP_414656.1	pyruvate dehydrogenase, decarboxylase component E1, thiamin-binding
b0116	lpd	NP_414658.1	lipoamide dehydrogenase, E3 component is part of three enzyme complexes
b0118	acnB	NP_414660.1	bifunctional aconitate hydratase 2 and 2-methylisocitrate dehydratase
b0119	yacL	NP_414661.2	hypothetical protein
b0120	speD	NP_414662.1	S-adenosylmethionine decarboxylase
b0121	speE	NP_414663.1	spermidine synthase
b0122	yacC	NP_414664.4	hypothetical protein
b0123	cueO	NP_414665.1	multicopper oxidase (laccase)
b0125	hpt	NP_414667.4	hypoxanthine phosphoribosyltransferase
b0126	can	NP_414668.1	carbonic anhydrase
b0127	yadG	NP_414669.1	predicted transporter subunit: ATP-binding component of ABC superfamily
b0128	yadH	NP_414670.1	predicted transporter subunit: membrane component of ABC superfamily
b0129	yadI	NP_414671.1	predicted PTS Enzyme IIA
b0131	panD	NP_414673.1	aspartate 1-decarboxylase
b0132	yadD	NP_414674.1	predicted transposase
b0133	panC	NP_414675.1	pantothenate synthetase
b0134	panB	NP_414676.1	3-methyl-2-oxobutanoate hydroxymethyltransferase
b0143	pcnB	NP_414685.4	poly(A) polymerase I
b0144	yadB	NP_414686.3	glutamyl-Q tRNA(Asp) synthetase
b0146	sfsA	NP_414688.1	predicted DNA-binding transcriptional regulator
b0147	ligT	NP_414689.4	2'-5' RNA ligase
b0149	mrcB	NP_414691.1	fused glycosyl transferase and transpeptidase
b0151	fhuC	NP_414693.1	iron-hydroxamate transporter subunit
b0152	fhuD	NP_414694.1	iron-hydroxamate transporter subunit
b0153	fhuB	NP_414695.1	fused iron-hydroxamate transporter subunits of ABC superfamily: membrane components
b0154	hemL	NP_414696.1	glutamate-1-semialdehyde aminotransferase
b0155	clcA	NP_414697.1	chloride channel, voltage-gated
b0156	erpA	NP_414698.1	iron-sulfur cluster insertion protein
b0157	yadS	NP_414699.1	inner membrane protein, UPF0126 family
b0158	btuF	NP_414700.1	vitamin B12 transporter subunit
b0159	mtn	NP_414701.1	5'-methylthioadenosine/S-adenosylhomocysteine nucleosidase
b0161	degP	NP_414703.1	serine endoprotease (protease Do), membrane-associated
b0163	yaeH	NP_414705.1	hypothetical protein
b0166	dapD	NP_414708.1	2,3,4,5-tetrahydropyridine-2-carboxylate N-succinyltransferase
b0167	glnD	NP_414709.1	uridylyltransferase
b0168	map	NP_414710.1	methionine aminopeptidase
b0169	rpsB	NP_414711.1	30S ribosomal subunit protein S2
b0170	tsf	NP_414712.1	protein chain elongation factor EF-Ts
b0171	pyrH	NP_414713.1	uridylate kinase
b0172	frr	NP_414714.1	ribosome recycling factor
b0173	dxr	NP_414715.1	1-deoxy-D-xylulose 5-phosphate reductoisomerase
b0174	ispU	NP_414716.1	undecaprenyl pyrophosphate synthase
b0175	cdsA	NP_414717.2	CDP-diglyceride synthase
b0176	rseP	NP_414718.1	zinc metallopeptidase
b0177	bamA	NP_414719.1	hypothetical protein
b0178	skp	NP_414720.1	periplasmic chaperone
b0179	lpxD	NP_414721.1	UDP-3-O-(3-hydroxymyristoyl)-glucosamine N-acyltransferase
b0180	fabZ	NP_414722.1	(3R)-hydroxymyristol acyl carrier protein dehydratase
b0181	lpxA	NP_414723.1	UDP-N-acetylglucosamine acetyltransferase
b0182	lpxB	NP_414724.1	tetraacyldisaccharide-1-P synthase
b0183	rnhB	NP_414725.1	ribonuclease HII, degrades RNA of DNA-RNA hybrids
b0185	accA	NP_414727.1	acetyl-CoA carboxylase, carboxytransferase, alpha subunit
b0207	dkgB	NP_414743.1	2,5-diketo-D-gluconate reductase B
b0208	yafC	NP_414744.1	predicted DNA-binding transcriptional regulator
b0209	yafD	NP_414745.1	conserved protein
b0211	mltD	NP_414747.1	predicted membrane-bound lytic murein transglycosylase D
b0212	gloB	NP_414748.1	hydroxyacylglutathione hydrolase
b0213	yafS	NP_414749.2	predicted S-adenosyl-L-methionine-dependent methyltransferase
b0214	rnhA	NP_414750.1	ribonuclease HI, degrades RNA of DNA-RNA hybrids
b0215	dnaQ	NP_414751.1	DNA polymerase III epsilon subunit
b0220	ivy	NP_414755.1	inhibitor of c-type lysozyme, periplasmic
b0222	lpcA	NP_414757.1	D-sedoheptulose 7-phosphate isomerase
b0223	yafJ	NP_414758.1	predicted amidotransfease
b0224	yafK	NP_414759.1	conserved protein
b0242	proB	NP_414777.1	gamma-glutamate kinase
b0243	proA	NP_414778.1	gamma-glutamylphosphate reductase
b0366	tauB	NP_414900.1	taurine transporter subunit
b0368	tauD	NP_414902.1	taurine dioxygenase, 2-oxoglutarate-dependent
b0369	hemB	NP_414903.4	porphobilinogen synthase
b0376	ampH	NP_414910.1	beta-lactamase/D-alanine carboxypeptidase
b0377	sbmA	NP_414911.1	predicted transporter
b0378	yaiW	NP_414912.1	predicted DNA-binding transcriptional regulator
b0379	yaiY	NP_414913.1	predicted inner membrane protein
b0380	yaiZ	NP_414914.2	predicted inner membrane protein, DUF2754 family
b0381	ddlA	NP_414915.1	D-alanine-D-alanine ligase A
b0382	iraP	NP_414916.1	hypothetical protein
b0384	psiF	NP_414918.4	hypothetical protein
b0386	proC	NP_414920.1	pyrroline-5-carboxylate reductase, NAD(P)-binding
b0387	yaiI	NP_414921.2	conserved protein, UPF0178 family, downregulated by beryllium
b0389	yaiA	NP_414923.1	hypothetical protein
b0390	aroM	NP_414924.1	conserved protein, AroM family; regulated by aroR
b0391	yaiE	NP_414925.1	conserved protein, UPF0345 family
b0399	phoB	NP_414933.1	DNA-binding response regulator in two-component regulatory system with PhoR (or CreC)
b0401	brnQ	NP_414935.1	Branched-chain amino acid transport system 2 carrier protein; LIV-II transport system for Ile, Leu, and Val
b0402	proY	NP_414936.1	predicted cryptic proline transporter
b0405	queA	NP_414939.1	S-adenosylmethionine:tRNA ribosyltransferase-isomerase
b0406	tgt	NP_414940.1	tRNA-guanine transglycosylase
b0407	yajC	NP_414941.1	SecYEG protein translocase auxillary subunit
b0408	secD	NP_414942.1	SecYEG protein translocase auxillary subunit
b0409	secF	NP_414943.1	SecYEG protein translocase auxillary subunit
b0410	yajD	NP_414944.1	conserved protein, HNH family
b0411	tsx	NP_414945.1	nucleoside channel, receptor of phage T6 and colicin K
b0412	yajI	NP_414946.4	predicted lipoprotein
b0413	nrdR	NP_414947.1	conserved protein
b0414	ribD	NP_414948.1	fused diaminohydroxyphosphoribosylaminopyrimidin e deaminase and 5-amino-6-(5-phosphoribosylamino) uracil reductase
b0415	ribE	NP_414949.1	riboflavin synthase beta chain
b0416	nusB	NP_414950.1	transcription antitermination protein
b0417	thiL	NP_414951.1	thiamin-monophosphate kinase
b0418	pgpA	NP_414952.1	phosphatidylglycerophosphatase A
b0419	yajO	NP_414953.2	2-carboxybenzaldehyde reductase, function unknown
b0420	dxs	NP_414954.1	1-deoxyxylulose-5-phosphate synthase, thiamine-requiring, FAD-requiring
b0421	ispA	NP_414955.1	geranyltranstransferase
b0422	xseB	NP_414956.1	exonuclease VII small subunit
b0423	thiI	NP_414957.1	tRNA s(4)U8 sulfurtransferase
b0424	yajL	NP_414958.4	Oxidative-stress-resistance chaperone
b0425	panE	NP_414959.1	2-dehydropantoate reductase, NADPH-specific
b0426	yajQ	NP_414960.2	predicted nucleotide binding protein
b0433	ampG	NP_414967.1	muropeptide transporter
b0434	yajG	NP_414968.4	predicted lipoprotein
b0435	bolA	NP_414969.4	regulator of penicillin binding proteins and beta lactamase transcription (morphogene)
b0436	tig	NP_414970.1	peptidyl-prolyl cis/trans isomerase (trigger factor)
b0437	clpP	NP_414971.1	proteolytic subunit of ClpA-ClpP and ClpX-ClpP ATP-dependent serine proteases
b0438	clpX	NP_414972.1	ATPase and specificity subunit of ClpX-ClpP ATP-dependent serine protease
b0439	lon	NP_414973.1	DNA-binding ATP-dependent protease La
b0440	hupB	NP_414974.1	HU, DNA-binding transcriptional regulator, beta subunit
b0441	ppiD	NP_414975.1	periplasmic folding chaperone, has an inactive PPIase domain
b0443	fadM	NP_414977.1	long-chain acyl-CoA thioesterase III
b0444	queC	NP_414978.1	required for 7-cyano-7-deazaguanine (preQ0) synthesis
b0447	ybaO	NP_414981.4	predicted DNA-binding transcriptional regulator
b0448	mdlA	NP_414982.1	fused predicted multidrug transporter subunits of ABC superfamily: ATP-binding components
b0450	glnK	NP_414984.1	nitrogen assimilation regulatory protein for GlnL, GlnE, and AmtB
b0452	tesB	NP_414986.1	acyl-CoA thioesterase II
b0454	ybaZ	NP_414988.1	binds and enhances nucleotide excision repair of O(6)-alkylguanine; degenerate cysteine methyltransferase homolog
b0456	ybaA	NP_414989.1	conserved protein, DUF1428 family
b0458	ylaC	NP_414991.4	predicted inner membrane protein
b0461	tomB	NP_414994.1	hypothetical protein
b0462	acrB	NP_414995.1	multidrug efflux system protein
b0463	acrA	NP_414996.1	multidrug efflux system
b0464	acrR	NP_414997.1	DNA-binding transcriptional regulator
b0465	kefA	NP_414998.1	fused conserved protein
b0467	priC	NP_415000.1	primosomal replication protein N''
b0468	ybaN	NP_415001.1	inner membrane protein, DUF454 family
b0469	apt	NP_415002.1	adenine phosphoribosyltransferase
b0470	dnaX	NP_415003.1	DNA polymerase III/DNA elongation factor III, tau and gamma subunits
b0471	ybaB	NP_415004.1	conserved protein
b0472	recR	NP_415005.1	gap repair protein
b0474	adk	NP_415007.1	adenylate kinase
b0475	hemH	NP_415008.1	ferrochelatase
b0477	gsk	NP_415010.1	inosine/guanosine kinase
b0478	ybaL	NP_415011.1	predicted transporter with NAD(P)-binding Rossmann-fold domain
b0481	ybaK	NP_415014.1	conserved protein
b0482	ybaP	NP_415015.1	GumN family protein
b0483	ybaQ	NP_415016.4	predicted DNA-binding transcriptional regulator
b0484	copA	NP_415017.1	copper transporter
b0486	ybaT	NP_415019.1	predicted transporter
b0487	cueR	NP_415020.1	DNA-binding transcriptional activator of copper-responsive regulon genes
b0488	ybbJ	NP_415021.2	inner membrane protein that stimulates the ftsH htpX mutant suppressor activity of QmcA
b0489	qmcA	NP_415022.1	predicted protease, membrane anchored
b0490	ybbL	NP_415023.1	predicted transporter subunit
b0491	ybbM	NP_415024.4	predicted inner membrane protein
b0492	ybbN	NP_415025.4	DnaK co-chaperone, thioredoxin-like protein
b0493	ybbO	NP_415026.1	predicted oxidoreductase with NAD(P)-binding Rossmann-fold domain
b0522	purK	NP_415055.1	N5-carboxyaminoimidazole ribonucleotide synthase
b0523	purE	NP_415056.1	N5-carboxyaminoimidazole ribonucleotide mutase
b0524	lpxH	NP_415057.1	UDP-2,3-diacylglucosamine pyrophosphatase
b0525	ppiB	NP_415058.1	peptidyl-prolyl cis-trans isomerase B
b0526	cysS	NP_415059.1	cysteinyl-tRNA synthetase
b0528	ybcJ	NP_415061.2	predicted RNA-binding protein
b0529	folD	NP_415062.1	bifunctional 5,10-methylene-tetrahydrofolate dehydrogenase/ 5,10-methylene-tetrahydrofolate cyclohydrolase
b0584	fepA	NP_415116.1	iron-enterobactin outer membrane transporter
b0585	fes	NP_415117.1	enterobactin/ferric enterobactin esterase
b0586	entF	NP_415118.1	enterobactin synthase multienzyme complex component, ATP-dependent
b0588	fepC	NP_415120.1	iron-enterobactin transporter subunit
b0589	fepG	NP_415121.1	iron-enterobactin transporter subunit
b0590	fepD	NP_415122.1	iron-enterobactin transporter subunit
b0591	entS	NP_415123.1	predicted transporter
b0592	fepB	NP_415124.1	iron-enterobactin transporter subunit
b0594	entE	NP_415126.1	2,3-dihydroxybenzoate-AMP ligase component of enterobactin synthase multienzyme complex
b0595	entB	NP_415127.1	isochorismatase
b0596	entA	NP_415128.1	2,3-dihydro-2,3-dihydroxybenzoate dehydrogenase
b0597	entH	NP_415129.1	hypothetical protein
b4512	ybdD	YP_588442.1	hypothetical protein
b0599	ybdH	NP_415132.1	predicted oxidoreductase
b0605	ahpC	NP_415138.1	alkyl hydroperoxide reductase, C22 subunit
b0606	ahpF	NP_415139.2	alkyl hydroperoxide reductase, F52a subunit, FAD/NAD(P)-binding
b0607	uspG	NP_415140.1	universal stress protein UP12
b0623	cspE	NP_415156.1	DNA-binding transcriptional repressor
b0624	crcB	NP_415157.1	inner membrane protein associated with chromosome condensation
b0627	tatE	NP_415160.1	TatABCE protein translocation system subunit
b0628	lipA	NP_415161.1	lipoate synthase
b0630	lipB	NP_415163.2	lipoyl-protein ligase
b0631	ybeD	NP_415164.1	conserved protein, UPF0250 family
b0632	dacA	NP_415165.1	D-alanyl-D-alanine carboxypeptidase
b0633	rlpA	NP_415166.1	minor lipoprotein
b0634	mrdB	NP_415167.1	cell wall shape-determining protein
b0635	mrdA	NP_415168.1	transpeptidase involved in peptidoglycan synthesis (penicillin-binding protein 2)
b0636	rlmH	NP_415169.1	hypothetical protein
b0637	ybeB	NP_415170.4	ribosome-associated protein
b0639	nadD	NP_415172.1	nicotinic acid mononucleotide adenylyltransferase, NAD(P)-dependent
b0642	leuS	NP_415175.1	leucyl-tRNA synthetase
b0643	ybeL	NP_415176.1	conserved protein, DUF1451 family
b0653	gltK	NP_415186.1	glutamate and aspartate transporter subunit
b0655	gltI	NP_415188.1	glutamate and aspartate transporter subunit
b0657	lnt	NP_415190.1	apolipoprotein N-acyltransferase
b0658	ybeX	NP_415191.1	predicteed ion transport
b0659	ybeY	NP_415192.1	hypothetical protein
b0660	ybeZ	NP_415193.2	hypothetical protein
b0661	miaB	NP_415194.1	isopentenyl-adenosine A37 tRNA methylthiolase
b0662	ubiF	NP_415195.1	2-octaprenyl-3-methyl-6-methoxy-1,4-benzoquinol oxygenase
b0674	asnB	NP_415200.1	asparagine synthetase B
b0676	nagC	NP_415202.1	DNA-binding transcriptional dual regulator, repressor of N-acetylglucosamine
b0677	nagA	NP_415203.1	N-acetylglucosamine-6-phosphate deacetylase
b0678	nagB	NP_415204.1	glucosamine-6-phosphate deaminase
b0683	fur	NP_415209.1	DNA-binding transcriptional dual regulator of siderophore biosynthesis and transport
b0684	fldA	NP_415210.1	flavodoxin 1
b0685	ybfE	NP_415211.2	LexA-regulated conserved protein
b0686	ybfF	NP_415212.1	acyl-CoA esterase in vitro
b0687	seqA	NP_415213.1	regulatory protein for replication initiation
b0688	pgm	NP_415214.1	phosphoglucomutase
b0696	kdpC	NP_415224.1	potassium translocating ATPase, subunit C
b0699	ybfA	NP_415228.1	hypothetical protein
b0707	ybgA	NP_415235.1	conserved protein, DUF1722 family
b0708	phr	NP_415236.1	deoxyribodipyrimidine photolyase, FAD-binding
b0710	ybgI	NP_415238.1	conserved metal-binding protein
b0711	ybgJ	NP_415239.1	predicted enzyme subunit
b0713	ybgL	NP_415241.1	conserved protein, UPF0271 family
b0714	nei	NP_415242.1	endonuclease VIII/ 5-formyluracil/5-hydroxymethyluracil DNA glycosylase
b0720	gltA	NP_415248.1	citrate synthase
b0721	sdhC	NP_415249.1	succinate dehydrogenase, membrane subunit, binds cytochrome b556
b0722	sdhD	NP_415250.1	succinate dehydrogenase, membrane subunit, binds cytochrome b556
b0723	sdhA	NP_415251.1	succinate dehydrogenase, flavoprotein subunit
b0724	sdhB	NP_415252.1	succinate dehydrogenase, FeS subunit
b0726	sucA	NP_415254.1	2-oxoglutarate decarboxylase, thiamin-requiring
b0727	sucB	NP_415255.1	dihydrolipoyltranssuccinase
b0728	sucC	NP_415256.1	succinyl-CoA synthetase, beta subunit
b0729	sucD	NP_415257.1	succinyl-CoA synthetase, NAD(P)-binding, alpha subunit
b0733	cydA	NP_415261.2	cytochrome d terminal oxidase, subunit I
b0734	cydB	NP_415262.1	cytochrome d terminal oxidase, subunit II
b4515	ybgT	YP_588444.1	hypothetical protein
b0735	ybgE	NP_415263.1	conserved protein
b0736	ybgC	NP_415264.1	acyl-CoA thioesterase, involved in phospholipid metabolism
b0737	tolQ	NP_415265.1	membrane spanning protein in TolA-TolQ-TolR complex
b0738	tolR	NP_415266.1	membrane spanning protein in TolA-TolQ-TolR complex
b0740	tolB	NP_415268.1	periplasmic protein
b0741	pal	NP_415269.1	peptidoglycan-associated outer membrane lipoprotein
b0742	ybgF	NP_415270.1	periplasmic TolA-binding protein
b0750	nadA	NP_415271.1	quinolinate synthase, subunit A
b0751	pnuC	NP_415272.1	predicted nicotinamide mononucleotide transporter
b0752	zitB	NP_415273.1	zinc efflux system
b0754	aroG	NP_415275.1	3-deoxy-D-arabino-heptulosonate-7-phosphate synthase, phenylalanine repressible
b0755	gpmA	NP_415276.1	phosphoglyceromutase 1
b0756	galM	NP_415277.1	galactose-1-epimerase (mutarotase)
b0757	galK	NP_415278.1	galactokinase
b0758	galT	NP_415279.1	galactose-1-phosphate uridylyltransferase
b0759	galE	NP_415280.3	UDP-galactose-4-epimerase
b0760	modF	NP_415281.1	fused molybdate transporter subunits of ABC superfamily: ATP-binding components
b0761	modE	NP_415282.1	DNA-binding transcriptional dual regulator
b0762	ybhT	NP_415283.1	predicted protein
b0763	modA	NP_415284.1	molybdate transporter subunit
b0764	modB	NP_415285.1	molybdate transporter subunit
b0765	modC	NP_415286.1	molybdate transporter subunit
b0767	pgl	NP_415288.1	6-phosphogluconolactonase
b0773	ybhB	NP_415294.1	kinase inhibitor homolog, UPF0098 family
b0774	bioA	NP_415295.1	7,8-diaminopelargonic acid synthase, PLP-dependent
b0775	bioB	NP_415296.1	biotin synthase
b0776	bioF	NP_415297.1	8-amino-7-oxononanoate synthase
b0777	bioC	NP_415298.1	predicted methltransferase, enzyme of biotin synthesis
b0778	bioD	NP_415299.1	dethiobiotin synthetase
b0780	ybhK	NP_415301.1	predicted transferase with NAD(P)-binding Rossmann-fold domain
b0781	moaA	NP_415302.1	molybdopterin biosynthesis protein A
b0782	moaB	NP_415303.1	molybdopterin biosynthesis protein B
b0783	moaC	NP_415304.1	molybdopterin biosynthesis, protein C
b0789	ybhO	NP_415310.1	cardiolipin synthase 2
b0790	ybhP	NP_415311.1	conserved protein, endo/exonuclease/phosphatase family PFAM PF03372
b0791	ybhQ	NP_415312.1	inner membrane protein
b0793	ybhS	NP_415314.1	predicted transporter subunit: membrane component of ABC superfamily
b0795	ybhG	NP_415316.1	predicted membrane fusion protein (MFP) component of efflux pump, membrane anchor
b0796	ybiH	NP_415317.4	predicted DNA-binding transcriptional regulator
b0797	rhlE	NP_415318.1	ATP-dependent RNA helicase
b0799	dinG	NP_415320.1	ATP-dependent DNA helicase
b0800	ybiB	NP_415321.1	predicted transferase/phosphorylase
b0801	ybiC	NP_415322.1	predicted dehydrogenase
b0802	ybiJ	NP_415323.1	hypothetical protein
b0803	ybiI	NP_415324.1	DksA-type zinc finger protein, function unknown
b0804	ybiX	NP_415325.4	hypothetical protein
b0806	mcbA	NP_415327.2	colanic acid mucoidy stimulation protein
b0807	rlmF	NP_415328.4	23S rRNA mA1618 methyltransferase, SAM-dependent
b0809	glnQ	NP_415330.1	glutamine transporter subunit
b0810	glnP	NP_415331.1	glutamine transporter subunit
b0811	glnH	NP_415332.1	glutamine transporter subunit
b0812	dps	NP_415333.1	Fe-binding and storage protein
b0814	ompX	NP_415335.1	outer membrane protein X
b0815	ybiP	NP_415336.1	predicted hydrolase, inner membrane
b0817	mntR	NP_415338.1	DNA-binding transcriptional regulator of mntH
b0819	ybiS	NP_415340.1	hypothetical protein
b0820	ybiT	NP_415341.1	fused predicted transporter subunits and ATP-binding components of ABC superfamily
b0824	ybiY	NP_415345.2	predicted pyruvate formate lyase activating enzyme
b0825	fsaA	NP_415346.4	fructose-6-phosphate aldolase 1
b0826	moeB	NP_415347.1	molybdopterin synthase sulfurylase
b0827	moeA	NP_415348.1	molybdopterin biosynthesis protein
b0829	gsiA	NP_415350.2	glutathione transporter ATP-binding protein, ABC superfamily
b0830	gsiB	NP_415351.1	predicted peptide transporter subunit
b0845	ybjJ	NP_415366.1	predicted transporter
b0846	ybjK	NP_415367.1	predicted DNA-binding transcriptional regulator
b0847	ybjL	NP_415368.1	predicted transporter
b0848	ybjM	NP_415369.1	inner membrane protein
b0849	grxA	NP_415370.1	glutaredoxin 1, redox coenzyme for ribonucleotide reductase (RNR1a)
b0850	ybjC	NP_415371.1	predicted inner membrane protein
b0852	rimK	NP_415373.1	ribosomal protein S6 modification protein
b0853	ybjN	NP_415374.1	predicted oxidoreductase
b0854	potF	NP_415375.1	putrescine transporter subunit
b0855	potG	NP_415376.4	putrescine transporter subunit
b0856	potH	NP_415377.1	putrescine transporter subunit
b0858	ybjO	NP_415379.1	inner membrane protein, DUF2593 family
b0859	rumB	NP_415380.1	23S rRNA m(5)U747 methyltransferase
b0861	artM	NP_415382.1	arginine transporter subunit
b0862	artQ	NP_415383.1	arginine transporter subunit
b0863	artI	NP_415384.1	arginine transporter subunit
b0864	artP	NP_415385.1	arginine transporter subunit
b0866	ybjQ	NP_415387.1	hypothetical protein
b0867	amiD	NP_415388.1	1,6-anhydro-N-acetylmuramyl-L-alanine amidase, Zn-dependent; OM lipoprotein
b0868	ybjS	NP_415389.2	predicted NAD(P)H oxidoreductase with NAD(P)-binding Rossmann-fold domain
b0869	ybjT	NP_415390.4	hypothetical protein
b0870	ltaE	NP_415391.1	L-allo-threonine aldolase, PLP-dependent
b0872	hcr	NP_415393.1	HCP oxidoreductase, NADH-dependent
b0873	hcp	NP_415394.4	hybrid-cluster [4Fe-2S-2O] protein in anaerobic terminal reductases
b0874	ybjE	NP_415395.2	predicted transporter
b0876	ybjD	NP_415397.1	hypothetical protein
b0877	ybjX	NP_415398.1	hypothetical protein
b0880	cspD	NP_415401.1	cold shock protein homolog
b0881	clpS	NP_415402.1	regulatory protein for ClpA substrate specificity
b0882	clpA	NP_415403.1	ATPase and specificity subunit of ClpA-ClpP ATP-dependent serine protease, chaperone activity
b0884	infA	NP_415404.1	translation initiation factor IF-1
b0886	cydC	NP_415406.1	fused cysteine transporter subunits and membrane component and ATP-binding component of ABC superfamily
b0887	cydD	NP_415407.1	fused cysteine transporter subunits and membrane component and ATP-binding component of ABC superfamily
b0888	trxB	NP_415408.1	thioredoxin reductase, FAD/NAD(P)-binding
b0889	lrp	NP_415409.1	DNA-binding transcriptional dual regulator, leucine-binding
b0891	lolA	NP_415411.2	chaperone for lipoproteins
b0892	ycaJ	NP_415412.1	recombination protein involved in processing recombnation intermediates at replication forks
b0893	serS	NP_415413.1	seryl-tRNA synthetase, also charges selenocysteinyl-tRNA with serine
b0898	ycaD	NP_415418.1	predicted transporter
b0902	pflA	NP_415422.1	pyruvate formate lyase activating enzyme 1
b0903	pflB	NP_415423.1	pyruvate formate lyase I
b0904	focA	NP_415424.1	formate transporter
b0907	serC	NP_415427.1	3-phosphoserine/phosphohydroxythreonine aminotransferase
b0908	aroA	NP_415428.1	5-enolpyruvylshikimate-3-phosphate synthetase
b0909	ycaL	NP_415429.2	predicted peptidase with chaperone function
b0910	cmk	NP_415430.1	cytidylate kinase
b0911	rpsA	NP_415431.1	30S ribosomal subunit protein S1
b0912	ihfB	NP_415432.1	integration host factor (IHF), DNA-binding protein, beta subunit
b0914	msbA	NP_415434.1	fused lipid transporter subunits of ABC superfamily: membrane component/ATP-binding component
b0916	ycaQ	NP_415436.1	hypothetical protein
b0917	ycaR	NP_415437.1	conserved protein, UPF0434 family
b0918	kdsB	NP_415438.1	3-deoxy-manno-octulosonate cytidylyltransferase
b0919	ycbJ	NP_415439.1	hypothetical protein
b0920	ycbC	NP_415440.1	conserved protein, DUF218 superfamily
b0921	smtA	NP_415441.1	S-adenosylmethionine-dependent methyltransferase
b0922	mukF	NP_415442.1	Involved in chromosome partioning, Ca2+ binding protein
b0923	mukE	NP_415443.2	chromosome condensin MukBEF, MukE subunit
b0924	mukB	NP_415444.1	fused chromosome partitioning proteins
b0926	ycbK	NP_415446.1	conserved protein
b0927	ycbL	NP_415447.1	predicted metal-binding enzyme
b0928	aspC	NP_415448.1	aspartate aminotransferase, PLP-dependent
b0929	ompF	NP_415449.1	outer membrane porin 1a (Ia;b;F)
b0930	asnS	NP_415450.1	asparaginyl tRNA synthetase
b0931	pncB	NP_415451.1	nicotinate phosphoribosyltransferase
b0932	pepN	NP_415452.1	aminopeptidase N
b0936	ssuA	NP_415456.4	putative aliphatic sulfonate binding protein
b0937	ssuE	NP_415457.1	NAD(P)H-dependent FMN reductase
b0945	pyrD	NP_415465.1	dihydro-orotate oxidase, FMN-linked
b0946	ycbW	NP_415466.4	hypothetical protein
b0947	ycbX	NP_415467.1	predicted 2Fe-2S cluster-containing protein; 6-N-hydroxylaminopurine resistance protein
b0948	rlmL	NP_415468.1	23S rRNA mG2445 methyltransferase, SAM-dependent
b0949	uup	NP_415469.1	fused predicted transporter subunits and ATP-binding components of ABC superfamily
b0950	pqiA	NP_415470.1	paraquat-inducible membrane protein A
b0951	pqiB	NP_415471.1	paraquat-inducible protein B
b0952	ymbA	NP_415472.2	conserved protein
b0953	rmf	NP_415473.1	ribosome modulation factor
b0954	fabA	NP_415474.1	beta-hydroxydecanoyl thioester dehydrase
b0956	matP	NP_415476.1	hypothetical protein
b0957	ompA	NP_415477.1	outer membrane protein A (3a;II*;G;d)
b0960	yccS	NP_415480.2	inner membrane protein
b0961	yccF	NP_415481.1	conserved inner membrane protein
b0962	helD	NP_415482.1	DNA helicase IV
b0963	mgsA	NP_415483.2	methylglyoxal synthase
b0964	yccT	NP_415484.1	hypothetical protein
b0965	yccU	NP_415485.4	predicted CoA-binding protein with NAD(P)-binding Rossmann-fold domain
b0966	hspQ	NP_415486.4	DNA-binding protein, hemimethylated
b0969	yccK	NP_415489.4	sulfurtransferase required for 2-thiolation step of mnm(5)-s(2)U34-tRNA synthesis
b0970	yccA	NP_415490.1	inner membrane protein
b0975	hyaD	NP_415494.1	protein involved in processing of HyaA and HyaB proteins
b0976	hyaE	NP_415495.1	protein involved in processing of HyaA and HyaB proteins
b0978	appC	NP_415497.1	cytochrome bd-II oxidase, subunit I
b0979	appB	NP_415498.1	cytochrome bd-II oxidase, subunit II
b0980	appA	NP_415500.1	phosphoanhydride phosphorylase
b0989	cspH	NP_415509.1	stress protein, member of the CspA-family
b0994	torT	NP_415514.1	periplasmic sensory protein associated with the TorRS two-component regulatory system
b0995	torR	NP_415515.1	DNA-binding response regulator in two-component regulatory system with TorS
b0999	cbpM	NP_415519.1	modulator of CbpA co-chaperone
b1000	cbpA	NP_415520.1	curved DNA-binding protein, DnaJ homologue that functions as a co-chaperone of DnaK
b1002	agp	NP_415522.1	glucose-1-phosphatase/inositol phosphatase
b1003	yccJ	NP_415523.1	hypothetical protein
b1004	wrbA	NP_415524.1	predicted flavoprotein in Trp regulation
b1007	rutF	NP_415527.4	predicted oxidoreductase, flavin:NADH component
b1008	rutE	NP_415528.1	predicted oxidoreductase
b1009	rutD	NP_415529.1	predicted hydrolase
b1013	rutR	NP_415533.1	predicted DNA-binding transcriptional regulator
b1034	ycdX	NP_415552.1	predicted zinc-binding hydrolase
b1036	ycdZ	NP_415554.4	predicted inner membrane protein
b1039	csgE	NP_415557.1	predicted transport protein
b1044	ymdA	NP_415562.1	predicted protein
b1045	ymdB	NP_415563.1	hypothetical protein
b1047	opgC	NP_415565.1	membrane protein required for succinylation of osmoregulated periplasmic glucans (OPGs)
b1048	opgG	NP_415566.1	osmoregulated periplasmic glucan (OPG) biosynthesis periplasmic protein
b1049	opgH	NP_415567.1	glucan biosynthesis: glycosyl transferase
b1054	lpxL	NP_415572.1	lauryl-acyl carrier protein (ACP)-dependent acyltransferase
b1055	yceA	NP_415573.1	hypothetical protein
b1056	yceI	NP_415574.1	hypothetical protein
b1059	solA	NP_415577.1	N-methyltryptophan oxidase, FAD-binding
b1063	yceB	NP_415581.1	lipoprotein, DUF1439 family
b1066	rimJ	NP_415584.1	ribosomal-protein-S5-alanine N-acetyltransferase
b1067	yceH	NP_415585.1	hypothetical protein
b1068	yceM	NP_415586.1	predicted oxidoreductase with NAD(P)-binding Rossmann-fold domain
b1069	murJ	NP_415587.1	predicted inner membrane protein
b1071	flgM	NP_415589.1	anti-sigma factor for FliA (sigma 28)
b1072	flgA	NP_415590.1	assembly protein for flagellar basal-body periplasmic P ring
b1073	flgB	NP_415591.1	flagellar component of cell-proximal portion of basal-body rod
b1076	flgE	NP_415594.1	flagellar hook protein
b1079	flgH	NP_415597.1	flagellar protein of basal-body outer-membrane L ring
b1080	flgI	NP_415598.3	predicted flagellar basal body protein
b1081	flgJ	NP_415599.1	muramidase
b1084	rne	NP_415602.1	fused ribonucleaseE endoribonuclease and scaffold for formation of degradosome
b1085	yceQ	NP_415603.2	hypothetical protein
b1086	rluC	NP_415604.1	23S rRNA pseudouridine synthase; specific to U955, U2504, and U2580
b1091	fabH	NP_415609.1	3-oxoacyl-[acyl-carrier-protein] synthase III
b1092	fabD	NP_415610.1	malonyl-CoA-[acyl-carrier-protein] transacylase
b1093	fabG	NP_415611.1	3-oxoacyl-[acyl-carrier-protein] reductase
b1094	acpP	NP_415612.1	acyl carrier protein
b1095	fabF	NP_415613.1	3-oxoacyl-[acyl-carrier-protein] synthase II
b1096	pabC	NP_415614.1	4-amino-4-deoxychorismate lyase component of para-aminobenzoate synthase multienzyme complex
b1097	yceG	NP_415615.1	predicted aminodeoxychorismate lyase
b1098	tmk	NP_415616.1	thymidylate kinase
b1099	holB	NP_415617.1	DNA polymerase III, delta prime subunit
b1100	ycfH	NP_415618.1	predicted DNAse
b1103	hinT	NP_415621.3	purine nucleoside phosphoramidase
b1104	ycfL	NP_415622.1	hypothetical protein
b1105	ycfM	NP_415623.1	predicted outer membrane lipoprotein
b1106	thiK	NP_415624.1	thiamin kinase
b1107	nagZ	NP_415625.1	beta N-acetyl-glucosaminidase
b1108	ycfP	NP_415626.4	conserved protein
b1110	ycfJ	NP_415628.1	hypothetical protein
b1111	ycfQ	NP_415629.4	predicted DNA-binding transcriptional regulator
b1114	mfd	NP_415632.1	transcription-repair coupling factor
b1116	lolC	NP_415634.1	lipoprotein-releasing system transmembrane protein
b1117	lolD	NP_415635.4	outer membrane-specific lipoprotein transporter subunit
b1118	lolE	NP_415636.1	lipoprotein-releasing system transmembrane protein
b1119	nagK	NP_415637.1	predicted DNA-binding transcriptional regulator
b1123	potD	NP_415641.1	polyamine transporter subunit
b1124	potC	NP_415642.1	polyamine transporter subunit
b1125	potB	NP_415643.3	polyamine transporter subunit
b1126	potA	NP_415644.1	polyamine transporter subunit
b1128	ycfD	NP_415646.4	hypothetical protein
b1129	phoQ	NP_415647.1	sensory histidine kinase in two-component regulatory system with PhoP
b1130	phoP	NP_415648.1	DNA-binding response regulator in two-component regulatory system with PhoQ
b1131	purB	NP_415649.1	adenylosuccinate lyase
b1132	hflD	NP_415650.1	predicted lysogenization regulator
b1133	mnmA	NP_415651.4	tRNA (5-methylaminomethyl-2-thiouridylate)-methyltransferase
b1134	nudJ	NP_415652.1	bifunctional thiamin pyrimidine pyrophosphate hydrolase and thiamin pyrophosphate hydrolase
b1135	rluE	NP_415653.4	23S rRNA U2457 pseudouridine synthase
b1136	icd	NP_415654.1	isocitrate dehydrogenase, specific for NADP+
b1174	minE	NP_415692.1	cell division topological specificity factor
b1175	minD	NP_415693.1	membrane ATPase of the MinC-MinD-MinE system
b1176	minC	NP_415694.1	cell division inhibitor
b1179	ycgL	NP_415697.4	hypothetical protein
b1180	ycgM	NP_415698.1	predicted isomerase/hydrolase
b1181	ycgN	NP_415699.5	conserved protein
b1183	umuD	NP_415701.1	DNA polymerase V, subunit D
b1185	dsbB	NP_415703.3	oxidoreductase that catalyzes reoxidation of DsbA protein disulfide isomerase I
b1186	nhaB	NP_415704.1	sodium:proton antiporter
b1187	fadR	NP_415705.1	DNA-binding transcriptional dual regulator of fatty acid metabolism
b1188	ycgB	NP_415706.1	hypothetical protein
b1189	dadA	NP_415707.1	D-amino acid dehydrogenase
b1191	cvrA	NP_415709.2	predicted cation/proton antiporter
b1194	ycgR	NP_415712.1	flagellar velocity braking protein, c-di-GMP-regulated
b1195	ymgE	NP_415713.1	predicted inner membrane protein
b1203	ychF	NP_415721.1	predicted GTP-binding protein
b1204	pth	NP_415722.1	peptidyl-tRNA hydrolase
b1205	ychH	NP_415723.1	predicted inner membrane protein
b1207	prs	NP_415725.1	phosphoribosylpyrophosphate synthase
b1208	ispE	NP_415726.1	4-diphosphocytidyl-2-C-methylerythritol kinase
b1209	lolB	NP_415727.1	chaperone for lipoproteins
b1210	hemA	NP_415728.1	glutamyl tRNA reductase
b1212	prmC	NP_415730.1	N5-glutamine methyltransferase, modifies release factors RF-1 and RF-2
b1213	ychQ	NP_415731.1	predicted transcriptional regulator
b4421	ldrA	YP_025298.1	toxic polypeptide, small
b1217	chaB	NP_415735.1	cation transport regulator
b1218	chaC	NP_415736.2	regulatory protein for cation transport
b1219	ychN	NP_415737.1	conserved protein
b1221	narL	NP_415739.1	DNA-binding response regulator in two-component regulatory system with NarX (or NarQ)
b1222	narX	NP_415740.1	sensory histidine kinase in two-component regulatory system with NarL
b1223	narK	NP_415741.1	nitrate/nitrite transporter
b1224	narG	NP_415742.1	nitrate reductase 1, alpha subunit
b1225	narH	NP_415743.1	nitrate reductase 1, beta (Fe-S) subunit
b1226	narJ	NP_415744.1	molybdenum-cofactor-assembly chaperone subunit (delta subunit) of nitrate reductase 1
b1227	narI	NP_415745.1	nitrate reductase 1, gamma (cytochrome b(NR)) subunit
b1232	purU	NP_415748.1	formyltetrahydrofolate hydrolase
b1233	ychJ	NP_415749.1	conserved protein, UPF0225 family
b1235	rssB	NP_415751.1	response regulator of RpoS
b1236	galU	NP_415752.1	glucose-1-phosphate uridylyltransferase
b1237	hns	NP_415753.1	global DNA-binding transcriptional dual regulator H-NS
b1238	tdk	NP_415754.1	thymidine kinase/deoxyuridine kinase
b1241	adhE	NP_415757.1	fused acetaldehyde-CoA dehydrogenase/iron-dependent alcohol dehydrogenase/pyruvate-formate lyase deactivase
b1253	yciA	NP_415769.1	predicted hydrolase
b1254	yciB	NP_415770.1	predicted inner membrane protein
b1255	yciC	NP_415771.1	predicted inner membrane protein
b1256	ompW	NP_415772.1	outer membrane protein W
b1260	trpA	NP_415776.1	tryptophan synthase, alpha subunit
b1261	trpB	NP_415777.1	tryptophan synthase, beta subunit
b1262	trpC	NP_415778.2	fused indole-3-glycerolphosphate synthetase and N-(5-phosphoribosyl)anthranilate isomerase
b1263	trpD	NP_415779.1	fused glutamine amidotransferase (component II) of anthranilate synthase and anthranilate phosphoribosyl transferase
b1264	trpE	NP_415780.1	component I of anthranilate synthase
b1267	yciO	NP_415783.6	predicted RNA binding protein
b1270	btuR	NP_415786.1	cob(I)alamin adenolsyltransferase/cobinamide ATP-dependent adenolsyltransferase
b1271	yciK	NP_415787.1	predicted oxoacyl-(acyl carrier protein) reductase, EmrKY-TolC system
b1272	sohB	NP_415788.1	predicted inner membrane peptidase; multicopy suppressor of htrA(degP)
b1274	topA	NP_415790.1	DNA topoisomerase I, omega subunit
b1275	cysB	NP_415791.1	DNA-binding transcriptional dual regulator, O-acetyl-L-serine-binding
b4522	ymiA	YP_588449.1	hypothetical protein
b1277	ribA	NP_415793.1	GTP cyclohydrolase II
b1278	pgpB	NP_415794.1	phosphatidylglycerophosphate phosphatase B
b1279	yciS	NP_415795.1	conserved inner membrane protein
b1280	yciM	NP_415796.1	TPR-repeats-containing protein
b1281	pyrF	NP_415797.1	orotidine-5'-phosphate decarboxylase
b1282	yciH	NP_415798.2	hypothetical protein
b1284	yciT	NP_415800.1	predicted DNA-binding transcriptional regulator
b4596	yciZ	YP_001165317.1	hypothetical protein
b1286	rnb	NP_415802.1	ribonuclease II
b1288	fabI	NP_415804.1	enoyl-[acyl-carrier-protein] reductase, NADH-dependent
b1290	sapF	NP_415806.1	antimicrobial peptide transport ABC system ATP-binding protein
b1291	sapD	NP_415807.1	antimicrobial peptide transport ABC system ATP-binding protein
b1292	sapC	NP_415808.1	predicted antimicrobial peptide transporter subunit
b1293	sapB	NP_415809.1	predicted antimicrobial peptide transporter subunit
b1294	sapA	NP_415810.1	antimicrobial peptide transport ABC transporter periplasmic binding protein
b1303	pspF	NP_415819.4	DNA-binding transcriptional activator
b1304	pspA	NP_415820.1	regulatory protein for phage-shock-protein operon
b1305	pspB	NP_415821.1	transcriptional regulator of psp operon
b1306	pspC	NP_415822.1	transcriptional activator
b1307	pspD	NP_415823.1	peripheral inner membrane phage-shock protein
b1308	pspE	NP_415824.1	thiosulfate:cyanide sulfurtransferase
b1321	ycjX	NP_415837.1	conserved protein with nucleoside triphosphate hydrolase domain
b1322	ycjF	NP_415838.1	conserved inner membrane protein
b1323	tyrR	NP_415839.1	DNA-binding transcriptional dual regulator, tyrosine-binding
b1324	tpx	NP_415840.1	lipid hydroperoxide peroxidase
b1325	ycjG	NP_415841.4	L-Ala-D/L-Glu epimerase
b1329	mppA	NP_415845.2	murein tripeptide (L-ala-gamma-D-glutamyl-meso-DAP) transporter subunit
b1333	uspE	NP_415849.1	stress-induced protein
b1334	fnr	NP_415850.1	DNA-binding transcriptional dual regulator, global regulator of anaerobic growth
b1335	ogt	NP_415851.1	O-6-alkylguanine-DNA:cysteine-protein methyltransferase
b1376	uspF	NP_415894.4	stress-induced protein, ATP-binding protein
b1380	ldhA	NP_415898.1	fermentative D-lactate dehydrogenase, NAD-dependent
b1381	ydbH	NP_415899.1	hypothetical protein
b1412	azoR	NP_415930.1	NADH-azoreductase, FMN-dependent
b1413	hrpA	NP_415931.4	predicted ATP-dependent helicase
b1418	cybB	NP_415935.2	cytochrome b561
b1419	ydcA	NP_415936.1	predicted protein
b1424	opgD	NP_415941.5	osmoregulated periplasmic glucan (OPG) biosynthesis periplasmic protein
b1429	tehA	NP_415946.1	potassium-tellurite ethidium and proflavin transporter
b1430	tehB	NP_415947.1	tellurite resistance protein, SAM-dependent; predicted S-adenosyl-L-methionine-dependent methyltransferase
b1444	prr	NP_415961.1	gamma-aminobutyraldehyde dehydrogenase
b1445	ydcX	NP_415962.2	conserved protein, DUF2566 family
b1447	ydcZ	NP_415964.1	predicted inner membrane protein
b1473	yddG	NP_415990.5	aromatic amino acid exporter
b1475	fdnH	NP_415992.1	formate dehydrogenase-N, Fe-S (beta) subunit, nitrate-inducible
b1476	fdnI	NP_415993.1	formate dehydrogenase-N, cytochrome B556 (gamma) subunit, nitrate-inducible
b1482	osmC	NP_415999.1	Lipoyl-dependent Cys-based peroxidase, hydroperoxide resistance; salt-shock inducible membrane protein; peroxiredoxin
b1499	ydeO	NP_416016.1	transcriptional activator for mdtEF
b1500	safA	NP_416017.1	Two component system connector membrane protein, EvgSA to PhoQP
b1501	ydeP	NP_416018.1	predicted oxidoreductase
b1524	yneH	NP_416041.1	predicted glutaminase
b1528	ydeA	NP_416045.1	predicted arabinose transporter
b1529	marC	NP_416046.1	inner membrane protein, UPF0056 family
b1530	marR	NP_416047.4	DNA-binding transcriptional repressor of multiple antibiotic resistance
b1531	marA	NP_416048.2	DNA-binding transcriptional dual regulator
b1538	dcp	NP_416056.1	dipeptidyl carboxypeptidase II
b1539	ydfG	NP_416057.1	L-allo-threonine dehydrogenase, NAD(P)-binding
b1541	ydfZ	NP_416059.1	hypothetical protein
b1590	ynfH	NP_416107.1	oxidoreductase, membrane subunit
b1593	ynfK	NP_416110.4	predicted dethiobiotin synthetase
b1594	dgsA	NP_416111.1	Global DNA-binding transcriptional repressor; autorepressor; required for anaerobic growth on glucosamine
b1595	ynfL	NP_416112.1	predicted DNA-binding transcriptional regulator
b1599	mdtI	NP_416116.1	multidrug efflux system transporter
b1600	mdtJ	NP_416117.1	multidrug efflux system transporter
b1602	pntB	NP_416119.1	pyridine nucleotide transhydrogenase, beta subunit
b1603	pntA	NP_416120.1	pyridine nucleotide transhydrogenase, alpha subunit
b1604	ydgH	NP_416121.1	hypothetical protein
b1606	folM	NP_416123.1	dihydrofolate reductase isozyme
b1607	ydgC	NP_416124.1	inner membrane protein, GlpM family
b1620	malI	NP_416137.1	transcriptional repressor of Mal regulon
b1621	malX	NP_416138.1	fused maltose and glucose-specific PTS enzyme IIBC components
b1622	malY	NP_416139.1	bifunctional beta-cystathionase, PLP-dependent/ regulator of maltose regulon
b1623	add	NP_416140.1	adenosine deaminase
b1624	ydgJ	NP_416141.4	predicted oxidoreductase
b4409	blr	YP_025303.1	beta-lactam resistance membrane protein
b1625	cnu	NP_416142.1	predicted regulator
b1627	rsxA	NP_416144.1	electron transport complex protein required for the reduction of SoxR
b1628	rsxB	NP_416145.1	predicted iron-sulfur protein
b1651	gloA	NP_416168.1	glyoxalase I, Ni-dependent
b1652	rnt	NP_416169.1	ribonuclease T (RNase T)
b1654	grxD	NP_416171.1	glutaredoxin-4
b1655	ydhO	NP_416172.1	predicted peptidase, C40 clan
b1656	sodB	NP_416173.1	superoxide dismutase, Fe
b1657	ydhP	NP_416174.1	predicted transporter
b1658	purR	NP_416175.1	DNA-binding transcriptional repressor, hypoxanthine-binding
b1661	cfa	NP_416178.1	cyclopropane fatty acyl phospholipid synthase
b1662	ribC	NP_416179.1	riboflavin synthase, alpha subunit
b1664	ydhQ	NP_416181.1	conserved protein
b1669	ydhT	NP_416184.1	hypothetical protein
b1670	ydhU	NP_416185.1	predicted cytochrome
b1671	ydhX	NP_416186.4	predicted 4Fe-4S ferridoxin-type protein
b1672	ydhW	NP_416187.1	hypothetical protein
b1675	ydhZ	NP_416190.1	predicted protein
b1676	pykF	NP_416191.1	pyruvate kinase I
b1685	ydiH	NP_416200.2	hypothetical protein
b1687	ydiJ	NP_416202.1	predicted FAD-linked oxidoreductase
b1688	ydiK	NP_416203.1	predicted inner membrane protein
b1693	aroD	NP_416208.1	3-dehydroquinate dehydratase
b1703	ppsR	NP_416218.1	hypothetical protein
b1704	aroH	NP_416219.1	3-deoxy-D-arabino-heptulosonate-7-phosphate synthase, tryptophan repressible
b1705	ydiE	NP_416220.1	hypothetical protein
b1708	nlpC	NP_416223.1	predicted lipoprotein
b1709	btuD	NP_416224.1	vitamin B12 transporter subunit
b1710	btuE	NP_416225.1	predicted glutathione peroxidase
b1711	btuC	NP_416226.1	vitamin B12 transporter subunit: membrane component of ABC superfamily
b1712	ihfA	NP_416227.1	integration host factor (IHF), DNA-binding protein, alpha subunit
b1713	pheT	NP_416228.1	phenylalanine tRNA synthetase, beta subunit
b1714	pheS	NP_416229.1	phenylalanine tRNA synthetase, alpha subunit
b1716	rplT	NP_416231.1	50S ribosomal subunit protein L20
b1717	rpmI	NP_416232.3	50S ribosomal subunit protein L35
b1718	infC	NP_416233.1	protein chain initiation factor IF-3
b1719	thrS	NP_416234.1	threonyl-tRNA synthetase
b1723	pfkB	NP_416237.3	6-phosphofructokinase II
b1725	yniA	NP_416239.1	predicted phosphotransferase/kinase
b1726	yniB	NP_416240.1	predicted inner membrane protein
b1727	yniC	NP_416241.1	2-deoxyglucose-6-P phosphatase
b1728	ydjM	NP_416242.6	inner membrane protein regulated by LexA
b1739	osmE	NP_416253.1	DNA-binding transcriptional activator
b1740	nadE	NP_416254.1	NAD synthetase, NH3/glutamine-dependent
b1741	cho	NP_416255.1	endonuclease of nucleotide excision repair
b1743	spy	NP_416257.1	envelope stress induced periplasmic protein
b1749	xthA	NP_416263.1	exonuclease III
b1751	ydjY	NP_416265.4	hypothetical protein
b1752	ydjZ	NP_416266.1	Inner membrane protein, TVP38/TMEM64 family
b1756	ynjD	NP_416270.1	predicted transporter subunit
b1759	nudG	NP_416273.1	CTP pyrophosphohydrolas; also hydrolyzes 2-hydroxy-dATP, 8-hydroxy-dGTP, CTP, dCTP and 5-methyl-dCTP
b1760	ynjH	NP_416274.1	hypothetical protein
b1763	topB	NP_416277.1	DNA topoisomerase III
b1764	selD	NP_416278.1	selenophosphate synthase
b1766	sppA	NP_416280.1	protease IV
b1767	ansA	NP_416281.1	cytoplasmic L-asparaginase I
b1768	pncA	NP_416282.4	nicotinamidase/pyrazinamidase
b1777	yeaC	NP_416291.4	hypothetical protein
b1778	msrB	NP_416292.1	methionine sulfoxide reductase B
b1779	gapA	NP_416293.1	glyceraldehyde-3-phosphate dehydrogenase A
b1780	yeaD	NP_416294.4	hypothetical protein
b1782	mipA	NP_416296.1	scaffolding protein for murein synthesizing machinery
b1805	fadD	NP_416319.1	acyl-CoA synthetase
b1806	yeaY	NP_416320.1	predicted lipoprotein
b1807	yeaZ	NP_416321.1	protease specific for Gcp(YgjD), essential for nucleoid maintanence
b1808	yoaA	NP_416322.1	conserved protein with nucleoside triphosphate hydrolase domain
b1809	yoaB	NP_416323.4	hypothetical protein
b1811	yoaH	NP_416325.1	conserved protein
b1812	pabB	NP_416326.1	aminodeoxychorismate synthase, subunit I
b1813	nudL	NP_416327.1	predicted NUDIX hydrolase
b1814	sdaA	NP_416328.1	L-serine deaminase I
b1816	yoaE	NP_416330.1	fused predicted membrane protein/conserved protein
b1817	manX	NP_416331.1	fused mannose-specific PTS enzymes: IIA component/IIB component
b1819	manZ	NP_416333.4	mannose-specific enzyme IID component of PTS
b1820	yobD	NP_416334.1	inner membrane protein, UPF0266 family
b1822	rlmA	NP_416336.1	23S rRNA m(1)G745 methyltransferase
b1823	cspC	NP_416337.1	stress protein, member of the CspA-family
b1829	htpX	NP_416343.1	predicted endopeptidase
b1830	prc	NP_416344.1	carboxy-terminal protease for penicillin-binding protein 3
b1835	rsmF	NP_416349.2	16S rRNA m(5)C1407 methyltransferase, SAM-dependent
b1837	yebW	NP_416351.2	predicted protein
b1839	yebY	NP_416353.1	hypothetical protein
b1841	yobA	NP_416355.1	hypothetical protein
b1842	holE	NP_416356.1	DNA polymerase III, theta subunit
b1844	exoX	NP_416358.1	DNA exonuclease X
b1845	ptrB	NP_416359.1	protease II
b1846	yebE	NP_416360.1	hypothetical protein
b1847	yebF	NP_416361.2	hypothetical protein
b1849	purT	NP_416363.1	phosphoribosylglycinamide formyltransferase 2
b1850	eda	NP_416364.1	multifunctional 2-keto-3-deoxygluconate 6-phosphate aldolase and 2-keto-4-hydroxyglutarate aldolase and oxaloacetate decarboxylase
b1851	edd	NP_416365.1	6-phosphogluconate dehydratase
b1854	pykA	NP_416368.1	pyruvate kinase II
b1855	lpxM	NP_416369.1	myristoyl-acyl carrier protein (ACP)-dependent acyltransferase
b1856	yebA	NP_416370.2	predicted peptidase
b1857	znuA	NP_416371.4	zinc transporter subunit: periplasmic-binding component of ABC superfamily
b1858	znuC	NP_416372.1	zinc transporter subunit: ATP-binding component of ABC superfamily
b1860	ruvB	NP_416374.1	ATP-dependent DNA helicase, component of RuvABC resolvasome
b1861	ruvA	NP_416375.1	component of RuvABC resolvasome, regulatory subunit
b1862	yebB	NP_416376.2	hypothetical protein
b1863	ruvC	NP_416377.1	component of RuvABC resolvasome, endonuclease
b1865	nudB	NP_416379.1	dATP pyrophosphohydrolase
b1866	aspS	NP_416380.1	aspartyl-tRNA synthetase
b1869	yecN	NP_416383.4	predicted inner membrane protein
b1870	cmoA	NP_416384.1	predicted methyltransferase
b1871	cmoB	NP_416385.1	tRNA mo(5)U34 methyltransferase, SAM-dependent
b1874	cutC	YP_025309.2	copper homeostasis protein
b1875	yecM	NP_416389.4	predicted metal-binding enzyme
b1876	argS	NP_416390.1	arginyl-tRNA synthetase
b1902	ftnB	NP_416415.1	ferritin B, probable ferrous iron reservoir
b4537	yecJ	NP_416416.2	predicted protein
b1904	yecR	NP_416417.1	lipoprotein, function unknown
b1905	ftnA	NP_416418.1	cytoplasmic ferritin iron storage protein
b1906	yecH	NP_416419.1	hypothetical protein
b1907	tyrP	NP_416420.1	tyrosine transporter
b1908	yecA	NP_416421.1	conserved protein, UPF0149 family
b1912	pgsA	NP_416422.1	phosphatidylglycerophosphate synthetase
b1913	uvrC	NP_416423.4	excinuclease UvrABC, endonuclease subunit
b1914	uvrY	NP_416424.1	DNA-binding response regulator in two-component regulatory system with BarA
b1915	yecF	NP_416425.1	hypothetical protein
b1917	yecC	NP_416427.1	predicted transporter subunit
b1918	yecS	NP_416428.1	predicted transporter subunit
b1925	fliS	NP_416435.1	flagellar protein potentiates polymerization
b1927	amyA	NP_416437.1	cytoplasmic alpha-amylase
b1928	yedD	NP_416438.1	hypothetical protein
b1929	yedE	NP_416439.1	predicted inner membrane protein
b1930	yedF	NP_416440.1	conserved protein, UPF0033 family
b1952	dsrB	NP_416462.1	hypothetical protein
b1953	yodD	NP_416463.4	hypothetical protein
b1958	yedI	NP_416467.1	conserved inner membrane protein
b1960	vsr	NP_416469.1	DNA mismatch endonuclease of very short patch repair
b1961	dcm	NP_416470.1	DNA cytosine methylase
b1982	amn	NP_416489.1	AMP nucleosidase
b1991	cobT	NP_416495.1	nicotinate-nucleotide dimethylbenzimidazole-P phophoribosyl transferase
b2011	sbcB	NP_416515.1	exonuclease I
b2014	yeeF	NP_416518.2	predicted amino-acid transporter
b2016	yeeZ	NP_416520.1	predicted epimerase, with NAD(P)-binding Rossmann-fold domain
b2019	hisG	NP_416523.1	ATP phosphoribosyltransferase
b2020	hisD	NP_416524.1	bifunctional histidinal dehydrogenase and histidinol dehydrogenase
b2021	hisC	NP_416525.1	histidinol-phosphate aminotransferase
b2022	hisB	NP_416526.4	fused histidinol-phosphatase/imidazoleglycerol-phosphate dehydratase
b2023	hisH	NP_416527.1	imidazole glycerol phosphate synthase, glutamine amidotransferase subunit with HisF
b2024	hisA	NP_416528.2	N-(5'-phospho-L-ribosyl-formimino)-5-amino-1- (5'-phosphoribosyl)-4-imidazolecarboxamide isomerase
b2025	hisF	NP_416529.1	imidazole glycerol phosphate synthase, catalytic subunit with HisF
b2027	cld	NP_416531.4	regulator of length of O-antigen component of lipopolysaccharide chains
b2029	gnd	NP_416533.1	gluconate-6-phosphate dehydrogenase, decarboxylating
b2064	asmA	NP_416568.1	predicted assembly protein
b2065	dcd	NP_416569.1	2'-deoxycytidine 5'-triphosphate deaminase
b2066	udk	NP_416570.2	uridine/cytidine kinase
b2068	alkA	NP_416572.1	3-methyl-adenine DNA glycosylase II
b2073	yegL	NP_416577.1	conserved protein
b2079	baeR	NP_416583.1	DNA-binding response regulator in two-component regulatory system with BaeS
b2081	yegQ	NP_416585.1	predicted peptidase
b2085	yegR	NP_416589.2	hypothetical protein
b2086	yegS	NP_416590.1	phosphatidylglycerol kinase, metal-dependent
b2093	gatB	NP_416596.1	galactitol-specific enzyme IIB component of PTS
b2096	gatY	NP_416599.2	D-tagatose 1,6-bisphosphate aldolase 2, catalytic subunit
b2097	fbaB	NP_416600.4	fructose-bisphosphate aldolase class I
b2100	yegV	NP_416603.1	predicted kinase
b2103	thiD	NP_416606.1	bifunctional hydroxy-methylpyrimidine kinase and hydroxy-phosphomethylpyrimidine kinase
b2104	thiM	NP_416607.1	hydoxyethylthiazole kinase
b2105	rcnR	NP_416608.1	DNA-binding transcriptional repressor of rcnA
b2107	yohN	NP_416610.4	predicted protein
b2113	mrp	NP_416616.4	antiporter inner membrane protein
b2114	metG	NP_416617.1	methionyl-tRNA synthetase
b2123	yehR	NP_416627.2	lipoprotein, DUF1307 family
b2125	yehT	NP_416629.4	predicted response regulator in two-component system withYehU
b2126	yehU	NP_416630.1	predicted sensory kinase in two-component system with YehT, inner membrane protein
b4542	yohO	YP_588460.1	predicted protein
b2128	yehW	NP_416632.1	predicted transporter subunit
b2131	osmF	NP_416635.1	predicted transporter subunit: periplasmic-binding component of ABC superfamily
b2132	bglX	NP_416636.1	beta-D-glucoside glucohydrolase, periplasmic
b2133	dld	NP_416637.1	D-lactate dehydrogenase, FAD-binding, NADH independent
b2135	yohC	NP_416639.2	predicted inner membrane protein
b2136	yohD	NP_416640.2	inner membrane protein, DedA family
b2141	yohJ	NP_416646.1	inner membrane protein, UPF0299 family
b2142	yohK	NP_416647.1	inner membrane protein, LrgB family
b2143	cdd	NP_416648.1	cytidine/deoxycytidine deaminase
b2144	sanA	NP_416649.1	vancomycin high temperature exclusion protein; mutants have a defective envelope more permeable to vancomycin at 42 degrees
b2145	yeiS	NP_416650.1	conserved protein, DUF2542 family
b2150	mglB	NP_416655.1	methyl-galactoside transporter subunit
b2153	folE	NP_416658.1	GTP cyclohydrolase I
b2156	lysP	NP_416661.1	lysine transporter
b2157	yeiE	NP_416662.1	predicted DNA-binding transcriptional regulator
b2158	yeiH	NP_416663.1	inner membrane protein, UPF0324 family
b2159	nfo	NP_416664.1	endonuclease IV with intrinsic 3'-5' exonuclease activity
b2168	fruK	NP_416673.1	fructose-1-phosphate kinase
b2169	fruB	NP_416674.1	fused fructose-specific PTS enzymes: IIA component/HPr component
b2170	setB	NP_416675.1	lactose/glucose efflux system
b4502	yeiW	YP_588461.1	conserved protein, UPF0153 family
b2171	yeiP	NP_416676.4	predicted elongtion factor
b2173	yeiR	NP_416678.1	predicted enzyme
b2174	lpxT	NP_416679.4	undecaprenyl pyrophosphate phosphatase
b2175	spr	NP_416680.1	predicted peptidase, outer membrane lipoprotein
b2176	rtn	NP_416681.1	hypothetical protein
b2177	yejA	NP_416682.4	predicted oligopeptide transporter subunit
b2178	yejB	NP_416683.1	microcin C transporter YejABEF, permease subunit; ABC family
b2179	yejE	NP_416684.1	microcin C transporter YejABEF, permease subunit; ABC family
b2180	yejF	NP_416685.1	fused predicted oligopeptide transporter subunits and ATP-binding components of ABC superfamily
b2181	yejG	NP_416686.1	predicted protein
b2183	rsuA	NP_416688.1	16S rRNA U516 pseudouridine synthase
b2184	yejH	NP_416689.1	predicted ATP-dependet helicase
b2185	rplY	NP_416690.1	50S ribosomal subunit protein L25
b2186	yejK	NP_416691.1	nucleotide associated protein
b2187	yejL	NP_416692.1	hypothetical protein
b2188	yejM	NP_416693.1	predicted hydrolase, inner membrane
b2193	narP	NP_416697.1	DNA-binding response regulator in two-component regulatory system with NarQ or NarX
b2194	ccmH	NP_416698.1	heme lyase, CcmH subunit
b2195	ccmG	NP_416699.1	periplasmic thioredoxin of cytochrome c-type biogenesis
b2196	ccmF	NP_416700.1	heme lyase, CcmF subunit
b2197	ccmE	NP_416701.1	periplasmic heme chaperone
b2198	ccmD	NP_416702.1	cytochrome c biogenesis protein
b2199	ccmC	NP_416703.1	heme exporter subunit
b2200	ccmB	NP_416704.1	heme exporter subunit
b2201	ccmA	NP_416705.2	heme exporter subunit
b2202	napC	NP_416706.1	Quinol dehydrogenase, electron source for NapAB
b2203	napB	NP_416707.4	nitrate reductase, small, cytochrome C550 subunit, periplasmic
b2204	napH	NP_416708.1	ferredoxin-type protein essential for electron transfer from ubiquinol to periplasmic nitrate reductase (NapAB)
b2205	napG	NP_416709.1	ferredoxin-type protein essential for electron transfer from ubiquinol to periplasmic nitrate reductase (NapAB)
b2208	napF	NP_416712.1	ferredoxin-type protein, role in electron transfer to periplasmic nitrate reductase NapA
b4604	yojO	YP_001165322.1	hypothetical protein
b2211	yojI	NP_416715.1	Microcin J25 efflux pump, TolC-dependent; fused ABC transporter permease and ATP-binding components
b2212	alkB	NP_416716.1	oxidative demethylase of N1-methyladenine or N3-methylcytosine DNA lesions
b2213	ada	NP_416717.1	fused DNA-binding transcriptional dual regulator/O6-methylguanine-DNA methyltransferase
b2214	apbE	NP_416718.1	predicted thiamine biosynthesis lipoprotein
b2215	ompC	NP_416719.1	outer membrane porin protein C
b2216	rcsD	NP_416720.1	phosphotransfer intermediate protein in two-component regulatory system with RcsBC
b2217	rcsB	NP_416721.1	DNA-binding response regulator in two-component regulatory system with RcsC and YojN
b2218	rcsC	NP_416722.2	hybrid sensory kinase in two-component regulatory system with RcsB and YojN
b2239	glpQ	NP_416742.1	periplasmic glycerophosphodiester phosphodiesterase
b2240	glpT	NP_416743.1	sn-glycerol-3-phosphate transporter
b2241	glpA	NP_416744.1	sn-glycerol-3-phosphate dehydrogenase (anaerobic), large subunit, FAD/NAD(P)-binding
b2242	glpB	NP_416745.1	sn-glycerol-3-phosphate dehydrogenase (anaerobic), membrane anchor subunit
b2243	glpC	NP_416746.1	sn-glycerol-3-phosphate dehydrogenase (anaerobic), small subunit
b2256	arnD	NP_416759.1	hypothetical protein
b4544	arnE	YP_588462.1	undecaprenyl phosphate-alpha-L-ara4N exporter; flippase ArnEF subunit
b2258	arnF	NP_416761.4	undecaprenyl phosphate-alpha-L-ara4N exporter; flippase ArnEF subunit
b2260	menE	NP_416763.1	o-succinylbenzoate-CoA ligase
b2261	menC	NP_416764.1	o-succinylbenzoyl-CoA synthase
b2262	menB	NP_416765.1	dihydroxynaphthoic acid synthetase
b2263	menH	NP_416766.1	2-succinyl-6-hydroxy-2,4-cyclohexadiene-1-carboxylate synthase
b2264	menD	NP_416767.1	bifunctional 2-oxoglutarate decarboxylase and SHCHC synthase
b2265	menF	NP_416768.4	isochorismate synthase 2
b2266	elaB	NP_416769.1	conserved protein
b2268	rbn	NP_416771.4	binuclear zinc phosphodiesterase
b2276	nuoN	NP_416779.2	NADH:ubiquinone oxidoreductase, membrane subunit N
b2277	nuoM	NP_416780.1	NADH:ubiquinone oxidoreductase, membrane subunit M
b2278	nuoL	NP_416781.1	NADH:ubiquinone oxidoreductase, membrane subunit L
b2279	nuoK	NP_416782.1	NADH:ubiquinone oxidoreductase, membrane subunit K
b2280	nuoJ	NP_416783.1	NADH:ubiquinone oxidoreductase, membrane subunit J
b2283	nuoG	NP_416786.4	NADH:ubiquinone oxidoreductase, chain G
b2284	nuoF	NP_416787.1	NADH:ubiquinone oxidoreductase, chain F
b2285	nuoE	NP_416788.1	NADH:ubiquinone oxidoreductase, chain E
b2286	nuoC	NP_416789.2	NADH:ubiquinone oxidoreductase, chain C,D
b2287	nuoB	NP_416790.1	NADH:ubiquinone oxidoreductase, chain B
b2288	nuoA	NP_416791.3	NADH:ubiquinone oxidoreductase, membrane subunit A
b2289	lrhA	NP_416792.1	DNA-binding transcriptional repressor of flagellar, motility and chemotaxis genes
b2290	alaA	NP_416793.1	valine-pyruvate aminotransferase 2
b2291	yfbR	NP_416794.1	deoxyribonucleoside 5'-monophosphatase
b2292	yfbS	NP_416795.1	predicted transporter
b2294	yfbU	NP_416797.2	conserved protein, UPF0304 family
b2296	ackA	NP_416799.1	acetate kinase A and propionate kinase 2
b2297	pta	NP_416800.1	phosphate acetyltransferase
b2298	yfcC	NP_416801.2	predicted inner membrane protein
b2299	yfcD	NP_416802.1	predicted NUDIX hydrolase
b2300	yfcE	NP_416803.3	phosphodiesterase activity on bis-pNPP
b2303	folX	NP_416806.1	D-erythro-7,8-dihydroneopterin triphosphate 2'-epimerase and dihydroneopterin aldolase
b2304	yfcH	NP_416807.1	hypothetical protein
b2307	hisM	NP_416810.1	histidine/lysine/arginine/ornithine transporter subunit
b2308	hisQ	NP_416811.1	histidine/lysine/arginine/ornithine transporter subunit
b2309	hisJ	NP_416812.1	histidine/lysine/arginine/ornithine transporter subunit
b2311	ubiX	NP_416814.1	3-octaprenyl-4-hydroxybenzoate carboxy-lyase
b2312	purF	NP_416815.1	amidophosphoribosyltransferase
b2313	cvpA	NP_416816.1	membrane protein required for colicin V production
b2314	dedD	NP_416817.2	membrane-anchored periplasmic protein involved in septation
b2315	folC	NP_416818.1	bifunctional folylpolyglutamate synthase/ dihydrofolate synthase
b2316	accD	NP_416819.1	acetylCoA carboxylase, beta (carboxyltranferase) subunit
b2317	dedA	NP_416820.1	conserved inner membrane protein
b2318	truA	NP_416821.1	pseudouridylate synthase I
b2319	usg	NP_416822.1	predicted semialdehyde dehydrogenase
b2320	pdxB	NP_416823.1	erythronate-4-phosphate dehydrogenase
b2321	flk	NP_416824.1	predicted flagella assembly protein
b2323	fabB	NP_416826.1	3-oxoacyl-[acyl-carrier-protein] synthase I
b2324	mnmC	NP_416827.4	fused 5-methylaminomethyl-2-thiouridine forming enzyme methyltransferase and FAD-dependent demodification enzyme
b2325	yfcL	NP_416828.1	hypothetical protein
b2328	mepA	NP_416831.1	murein DD-endopeptidase
b2329	aroC	NP_416832.1	chorismate synthase
b2330	prmB	NP_416833.4	N5-glutamine methyltransferase
b2346	mlaA	NP_416848.1	ABC transporter maintaining OM lipid asymmetry, OM lipoprotein component
b2373	oxc	NP_416874.1	predicted oxalyl-CoA decarboxylase
b2374	frc	NP_416875.1	formyl-CoA transferase, NAD(P)-binding
b2375	yfdX	NP_416876.1	predicted protein
b2377	yfdY	NP_416878.1	predicted inner membrane protein
b2378	lpxP	NP_416879.4	palmitoleoyl-acyl carrier protein (ACP)-dependent acyltransferase
b2379	alaC	NP_416880.1	valine-pyruvate aminotransferase 3
b2384	ypdE	NP_416885.1	predicted peptidase
b2392	mntH	NP_416893.1	manganese/divalent cation transporter
b2393	nupC	NP_416894.1	nucleoside (except guanosine) transporter
b2398	yfeC	NP_416897.2	predicted DNA-binding protein, DUF1323 family
b2399	yfeD	NP_416898.3	conserved protein, DUF1323 family; N-terminal HTH domain of the MerR superfamily
b2400	gltX	NP_416899.1	glutamyl-tRNA synthetase
b2410	yfeH	NP_416905.1	predicted inner membrane protein
b4546	ypeB	YP_588464.1	hypothetical protein
b2411	ligA	NP_416906.1	DNA ligase, NAD(+)-dependent
b2412	zipA	NP_416907.1	cell division protein involved in Z ring assembly
b2413	cysZ	NP_416908.1	predicted inner membrane protein
b2414	cysK	NP_416909.1	cysteine synthase A, O-acetylserine sulfhydrolase A subunit
b2415	ptsH	NP_416910.1	phosphohistidinoprotein-hexose phosphotransferase component of PTS system (Hpr)
b2417	crr	NP_416912.1	glucose-specific enzyme IIA component of PTS
b2418	pdxK	NP_416913.1	pyridoxal-pyridoxamine kinase/hydroxymethylpyrimidine kinase
b2419	yfeK	NP_416914.1	hypothetical protein
b2421	cysM	NP_416916.1	cysteine synthase B (O-acetylserine sulfhydrolase B)
b2422	cysA	NP_416917.1	sulfate/thiosulfate transporter subunit
b2424	cysU	NP_416919.1	sulfate/thiosulfate transporter subunit
b2426	ucpA	NP_416921.4	predicted short-chain oxidoreductase
b2428	murQ	NP_416923.1	predicted PTS component
b2431	yfeX	NP_416926.4	deferrrochelatase, cytoplasmic
b2432	yfeY	NP_416927.1	hypothetical protein
b2433	yfeZ	NP_416928.4	predicted inner membrane protein
b2434	ypeA	NP_416929.4	predicted acyltransferase with acyl-CoA N-acyltransferase domain
b2435	amiA	NP_416930.1	N-acetylmuramoyl-l-alanine amidase I
b2438	eutK	NP_416933.4	predicted carboxysome structural protein with predicted role in ethanolamine utilization
b2439	eutL	NP_416934.1	predicted carboxysome structural protein with predicted role in ethanolamine utilization
b2463	maeB	NP_416958.1	fused malic enzyme predicted oxidoreductase/predicted phosphotransacetylase
b2466	ypfG	NP_416961.1	hypothetical protein
b2467	nudK	NP_416962.1	predicted NUDIX hydrolase
b2468	aegA	NP_416963.1	fused predicted oxidoreductase: FeS binding subunit/NAD/FAD-binding subunit
b2470	acrD	NP_416965.1	aminoglycoside/multidrug efflux system
b2471	yffB	NP_416966.1	predicted reductase, function unknown, ArsC family; low abundance protein
b2472	dapE	NP_416967.1	N-succinyl-diaminopimelate deacylase
b4547	ypfN	YP_588465.1	predicted membrane protein, UPF0370 family
b2476	purC	NP_416971.1	phosphoribosylaminoimidazole-succinocarboxamide synthetase
b2477	bamC	NP_416972.4	lipoprotein required for OM biogenesis, in BamABCD complex
b2478	dapA	NP_416973.1	dihydrodipicolinate synthase
b2479	gcvR	NP_416974.4	DNA-binding transcriptional repressor, regulatory protein accessory to GcvA
b2480	bcp	NP_416975.1	thiol peroxidase, thioredoxin-dependent
b2493	yfgO	NP_416988.1	predicted inner membrane protein
b2494	yfgC	NP_416989.1	predicted peptidase, has TPR repeats
b2495	yfgD	NP_416990.1	predicted oxidoreductase
b2496	hda	NP_416991.2	ATPase regulatory factor involved in DnaA inactivation
b2497	uraA	NP_416992.1	uracil transporter
b2498	upp	NP_416993.2	uracil phosphoribosyltransferase
b2499	purM	NP_416994.1	phosphoribosylaminoimidazole synthetase
b2500	purN	NP_416995.1	phosphoribosylglycinamide formyltransferase 1
b2501	ppk	NP_416996.1	polyphosphate kinase, component of RNA degradosome
b2502	ppx	NP_416997.1	exopolyphosphatase
b2504	yfgG	NP_416999.1	predicted protein
b2517	rlmN	NP_417012.1	hypothetical protein
b2518	ndk	NP_417013.1	multifunctional nucleoside diphosphate kinase, apyrimidinic endonuclease, and 3'-phosphodiesterase
b2522	sseB	NP_417017.4	rhodanase-like enzyme, sulfur transfer from thiosulfate
b2523	pepB	NP_417018.4	aminopeptidase B
b2524	iscX	NP_417019.1	hypothetical protein
b2525	fdx	NP_417020.1	[2Fe-2S] ferredoxin
b2527	hscB	NP_417022.1	DnaJ-like molecular chaperone specific for IscU
b2528	iscA	NP_417023.1	FeS cluster assembly protein
b2529	iscU	NP_417024.1	scaffold protein
b2530	iscS	YP_026169.1	cysteine desulfurase (tRNA sulfurtransferase), PLP-dependent
b2531	iscR	NP_417026.1	DNA-binding transcriptional activator
b2532	trmJ	NP_417027.1	tRNA mC32/mU32 methyltransferase, SAM-dependent
b2533	suhB	NP_417028.1	inositol monophosphatase
b2534	yfhR	NP_417029.4	predicted peptidase
b2536	hcaT	NP_417031.1	predicted 3-phenylpropionic transporter
b2551	glyA	NP_417046.1	serine hydroxymethyltransferase
b2552	hmp	NP_417047.1	fused nitric oxide dioxygenase/dihydropteridine reductase 2
b2553	glnB	NP_417048.1	regulatory protein P-II for glutamine synthetase
b2554	glrR	NP_417049.1	predicted DNA-binding response regulator in two-component system
b2555	yfhG	NP_417050.1	conserved protein
b2556	glrK	NP_417051.2	predicted sensory kinase in two-component system
b2557	purL	YP_026170.1	phosphoribosylformyl-glycineamide synthetase
b2558	mltF	NP_417053.2	membrane-bound lytic transglycosylase F, murein hydrolase
b2559	tadA	NP_417054.2	tRNA-specific adenosine deaminase
b2560	yfhB	NP_417055.4	hypothetical protein
b2562	yfhL	NP_417057.1	predicted 4Fe-4S cluster-containing protein
b2563	acpS	NP_417058.1	holo-[acyl-carrier-protein] synthase 1
b2564	pdxJ	NP_417059.1	pyridoxine 5'-phosphate synthase
b2565	recO	NP_417060.1	gap repair protein
b2566	era	NP_417061.1	membrane-associated, 16S rRNA-binding GTPase
b2567	rnc	NP_417062.1	RNase III
b2568	lepB	NP_417063.1	leader peptidase (signal peptidase I)
b2569	lepA	NP_417064.1	back-translocating Elongation Factor EF4, GTPase
b2570	rseC	NP_417065.1	RseC protein involved in reduction of the SoxR iron-sulfur cluster
b2571	rseB	NP_417066.1	anti-sigma E factor, binds RseA
b2572	rseA	NP_417067.1	anti-sigma factor
b2573	rpoE	NP_417068.1	RNA polymerase, sigma 24 (sigma E) factor
b2575	yfiC	NP_417070.2	predicted methyltransferase
b2576	srmB	NP_417071.1	ATP-dependent RNA helicase
b2579	yfiD	NP_417074.1	pyruvate formate lyase subunit
b2581	yfiF	NP_417076.1	predicted methyltransferase
b2582	trxC	NP_417077.1	thioredoxin 2
b2583	yfiP	NP_417078.4	hypothetical protein
b2585	pssA	NP_417080.4	phosphatidylserine synthase
b2586	yfiM	NP_417081.2	required for high salt suppression of motility; probable lipoprotein
b2587	kgtP	NP_417082.1	alpha-ketoglutarate transporter
b2592	clpB	NP_417083.1	protein disaggregation chaperone
b2593	yfiH	NP_417084.1	hypothetical protein
b2594	rluD	NP_417085.1	23S rRNA pseudouridine synthase
b2595	bamD	NP_417086.1	lipoprotein required for OM biogenesis, in BamABCD complex
b2597	raiA	NP_417088.1	cold shock protein associated with 30S ribosomal subunit
b2600	tyrA	NP_417091.1	fused chorismate mutase T/prephenate dehydrogenase
b2601	aroF	NP_417092.1	3-deoxy-D-arabino-heptulosonate-7-phosphate synthase, tyrosine-repressible
b2602	yfiL	NP_417093.2	lipoprotein
b2605	yfiB	NP_417096.1	predicted outer membrane lipoprotein
b2606	rplS	NP_417097.1	50S ribosomal subunit protein L19
b2607	trmD	NP_417098.1	tRNA (guanine-1-)-methyltransferase
b2608	rimM	NP_417099.4	16S rRNA processing protein
b2609	rpsP	NP_417100.1	30S ribosomal subunit protein S16
b2610	ffh	NP_417101.1	Signal Recognition Particle (SRP) component with 4.5S RNA (ffs)
b2611	ypjD	NP_417102.4	predicted inner membrane protein
b4461	yfjD	YP_026171.3	inner membrane protein, UPF0053 family
b2614	grpE	NP_417104.1	heat shock protein
b2615	nadK	NP_417105.1	NAD kinase
b2616	recN	YP_026172.1	recombination and repair protein
b2617	bamE	NP_417107.2	lipoprotein component of BamABCDE OM biogenesis complex
b2618	yfjF	NP_417108.4	hypothetical protein
b2619	yfjG	NP_417109.1	hypothetical protein
b2620	smpB	NP_417110.1	trans-translation protein
b2663	gabP	NP_417149.1	gamma-aminobutyrate transporter
b2664	csiR	NP_417150.4	DNA-binding transcriptional dual regulator
b2665	ygaU	NP_417151.1	predicted protein
b2666	yqaE	NP_417152.1	predicted membrane protein
b2667	ygaV	NP_417153.1	tributyltin-inducible repressor of ygaVP
b2668	ygaP	NP_417154.1	predicted inner membrane protein with hydrolase activity
b2669	stpA	NP_417155.1	DNA binding protein, nucleoid-associated
b2670	ygaW	NP_417156.1	predicted inner membrane protein, stress-responsive
b2671	ygaC	NP_417157.1	hypothetical protein
b2673	nrdH	NP_417159.1	Hydrogen donor for NrdEF electron transport system; glutaredoxin-like protein
b2676	nrdF	NP_417162.1	ribonucleoside-diphosphate reductase 2, beta subunit, ferritin-like
b2680	ygaX	YP_026178.1	predicted transporter
b2683	ygaH	NP_417168.1	probable L-valine exporter, norvaline resistance
b2687	luxS	NP_417172.1	S-ribosylhomocysteine lyase
b2690	yqaB	NP_417175.1	fructose-1-P and 6-phosphogluconate phosphatase
b2696	csrA	NP_417176.1	pleiotropic regulatory protein for carbon source metabolism
b2697	alaS	NP_417177.1	alanyl-tRNA synthetase
b2698	recX	NP_417178.1	regulatory protein for RecA
b2699	recA	NP_417179.1	DNA strand exchange and recombination protein with protease and nuclease activity
b2700	ygaD	NP_417180.1	hypothetical protein
b2704	srlB	NP_417184.1	glucitol/sorbitol-specific enzyme IIA component of PTS
b2706	gutM	NP_417186.1	DNA-binding transcriptional activator of glucitol operon
b2707	srlR	NP_417187.1	DNA-bindng transcriptional repressor
b2708	gutQ	NP_417188.4	predicted phosphosugar-binding protein
b2709	norR	NP_417189.2	Anaerobic nitric oxide reductase DNA-binding transcriptional activator
b2711	norW	NP_417191.1	NADH:flavorubredoxin oxidoreductase
b2712	hypF	NP_417192.1	carbamoyl phosphate phosphatase and maturation protein for [NiFe] hydrogenases
b2714	ascG	NP_417194.2	DNA-binding transcriptional regulator
b2721	hycE	NP_417201.1	hydrogenase 3, large subunit
b2724	hycB	NP_417204.1	hydrogenase 3, Fe-S subunit
b2725	hycA	NP_417205.1	regulator of the transcriptional regulator FhlA
b2726	hypA	NP_417206.1	protein involved in nickel insertion into hydrogenases 3
b2727	hypB	NP_417207.1	GTP hydrolase involved in nickel liganding into hydrogenases
b2728	hypC	NP_417208.1	protein required for maturation of hydrogenases 1 and 3
b2729	hypD	NP_417209.1	protein required for maturation of hydrogenases
b2730	hypE	NP_417210.2	carbamoyl dehydratase, hydrogenases 1,2,3 maturation protein
b2732	ygbA	NP_417212.1	predicted protein
b2733	mutS	NP_417213.1	methyl-directed mismatch repair protein
b2742	nlpD	NP_417222.1	predicted outer membrane lipoprotein
b2743	pcm	NP_417223.1	L-isoaspartate protein carboxylmethyltransferase type II
b2745	truD	NP_417225.1	tRNA(Glu) U13 pseudouridine synthase
b2746	ispF	NP_417226.1	2C-methyl-D-erythritol 2,4-cyclodiphosphate synthase
b2747	ispD	NP_417227.1	4-diphosphocytidyl-2C-methyl-D-erythritol synthase
b2748	ftsB	NP_417228.1	cell division protein
b2749	ygbE	NP_417229.1	conserved inner membrane protein
b2750	cysC	NP_417230.1	adenosine 5'-phosphosulfate kinase
b2751	cysN	NP_417231.1	sulfate adenylyltransferase, subunit 1
b2752	cysD	NP_417232.1	sulfate adenylyltransferase, subunit 2
b2779	eno	NP_417259.1	enolase
b2780	pyrG	NP_417260.1	CTP synthetase
b2781	mazG	NP_417261.1	nucleoside triphosphate pyrophosphohydrolase
b2784	relA	NP_417264.1	(p)ppGpp synthetase I/GTP pyrophosphokinase
b2785	rumA	NP_417265.1	23S rRNA m(5)U1939 methyltransferase, SAM-dependent
b2790	yqcA	NP_417270.1	predicted flavoprotein
b2791	truC	NP_417271.1	tRNA U65 pseudouridine synthase
b2792	yqcC	NP_417272.1	hypothetical protein
b2793	syd	NP_417273.1	hypothetical protein
b2794	queF	NP_417274.1	7-cyano-7-deazaguanine reductase (NADPH-dependent)
b2795	ygdH	NP_417275.1	hypothetical protein
b2796	sdaC	NP_417276.1	predicted serine transporter
b2797	sdaB	NP_417277.1	L-serine deaminase II
b2798	ygdG	NP_417278.4	exonuclease IX (5'-3' exonuclease)
b2799	fucO	NP_417279.2	L-1,2-propanediol oxidoreductase
b2800	fucA	NP_417280.1	L-fuculose-1-phosphate aldolase
b2804	fucU	NP_417284.1	L-fucose mutarotase
b2805	fucR	NP_417285.1	DNA-binding transcriptional activator
b2808	gcvA	NP_417288.1	DNA-binding transcriptional dual regulator
b2809	ygdI	NP_417289.2	novel lipoprotein
b2810	csdA	NP_417290.1	cysteine sulfinate desulfinase
b2812	csdL	NP_417292.1	sulfur acceptor for CsdA
b2813	mltA	NP_417293.1	membrane-bound lytic murein transglycosylase A
b2817	amiC	NP_417294.4	N-acetylmuramoyl-L-alanine amidase
b2818	argA	NP_417295.1	fused acetylglutamate kinase homolog (inactive) and amino acid N-acetyltransferase
b2820	recB	NP_417297.1	exonuclease V (RecBCD complex), beta subunit
b2821	ptrA	NP_417298.1	protease III
b2822	recC	NP_417299.1	exonuclease V (RecBCD complex), gamma chain
b2824	ygdB	NP_417301.4	hypothetical protein
b2825	ppdB	NP_417302.1	hypothetical protein
b2827	thyA	NP_417304.1	thymidylate synthetase
b2828	lgt	NP_417305.1	phosphatidylglycerol-prolipoprotein diacylglyceryl transferase
b2830	rppH	NP_417307.1	RNA pyrophosphohydrolase
b2831	mutH	NP_417308.1	methyl-directed mismatch repair protein
b2832	ygdQ	NP_417309.1	predicted inner membrane protein
b2833	ygdR	NP_417310.1	hypothetical protein
b2834	tas	NP_417311.1	predicted oxidoreductase, NADP(H)-dependent aldo-keto reductase
b2836	aas	NP_417313.1	fused 2-acylglycerophospho-ethanolamine acyl transferase/acyl-acyl carrier protein synthetase
b2837	galR	NP_417314.1	DNA-binding transcriptional repressor
b2839	lysR	NP_417316.1	DNA-binding transcriptional dual regulator
b2889	idi	NP_417365.1	isopentenyl diphosphate isomerase
b2890	lysS	NP_417366.1	lysine tRNA synthetase, constitutive
b2892	recJ	NP_417368.1	ssDNA exonuclease, 5' --> 3'-specific
b2893	dsbC	NP_417369.1	protein disulfide isomerase II
b2894	xerD	NP_417370.1	site-specific tyrosine recombinase
b2895	fldB	NP_417371.1	flavodoxin 2
b2896	ygfX	NP_417372.1	hypothetical protein
b2897	ygfY	NP_417373.1	hypothetical protein
b2898	ygfZ	NP_417374.1	predicted folate-dependent regulatory protein
b2903	gcvP	NP_417379.1	glycine decarboxylase, PLP-dependent, subunit (protein P) of glycine cleavage complex
b2904	gcvH	NP_417380.1	glycine cleavage complex lipoylprotein
b2905	gcvT	NP_417381.1	aminomethyltransferase, tetrahydrofolate-dependent, subunit (T protein) of glycine cleavage complex
b2906	visC	NP_417382.1	predicted oxidoreductase with FAD/NAD(P)-binding domain
b2907	ubiH	NP_417383.1	2-octaprenyl-6-methoxyphenol hydroxylase, FAD/NAD(P)-binding
b2908	pepP	NP_417384.1	proline aminopeptidase P II
b2909	ygfB	NP_417385.4	hypothetical protein
b2910	zapA	NP_417386.1	protein that localizes to the cytokinetic ring
b2912	ygfA	NP_417387.3	conserved protein, 5-formyltetrahydrofolate cyclo-ligase family
b2913	serA	NP_417388.1	D-3-phosphoglycerate dehydrogenase
b2914	rpiA	NP_417389.1	ribose 5-phosphate isomerase, constitutive
b2916	argP	NP_417391.1	DNA-binding transcriptional activator, replication initiation inhibitor
b2922	yggE	NP_417397.1	hypothetical protein
b2923	argO	NP_417398.1	arginine transporter
b2924	mscS	NP_417399.1	mechanosensitive channel
b2925	fbaA	NP_417400.1	fructose-bisphosphate aldolase, class II
b2926	pgk	NP_417401.1	phosphoglycerate kinase
b2927	epd	NP_417402.1	D-erythrose 4-phosphate dehydrogenase
b2935	tktA	YP_026188.1	transketolase 1, thiamin-binding
b2936	yggG	NP_417411.2	predicted peptidase
b2937	speB	NP_417412.1	agmatinase
b2938	speA	NP_417413.1	biosynthetic arginine decarboxylase, PLP-binding
b2939	yqgB	NP_417414.2	hypothetical protein
b2940	yqgC	NP_417415.1	hypothetical protein
b2941	yqgD	NP_417416.1	predicted inner membrane protein
b2942	metK	NP_417417.1	methionine adenosyltransferase 1
b2943	galP	NP_417418.1	D-galactose transporter
b2944	yggI	NP_417419.1	conserved protein
b2945	endA	NP_417420.1	DNA-specific endonuclease I
b2947	gshB	NP_417422.1	glutathione synthetase
b2948	yqgE	NP_417423.4	hypothetical protein
b2949	yqgF	NP_417424.1	predicted Holliday junction resolvase
b2950	yggR	NP_417425.2	predicted pilus retraction ATPase
b2951	yggS	NP_417426.1	predicted enzyme, binds pyridoxal 5'-phosphate
b2952	yggT	NP_417427.1	predicted inner membrane protein
b2953	yggU	NP_417428.2	conserved protein, UPF0235 family
b2954	rdgB	NP_417429.1	dITP/XTP pyrophosphatase
b2955	yggW	NP_417430.1	predicted oxidoreductase
b2957	ansB	NP_417432.1	periplasmic L-asparaginase II
b2958	yggN	NP_417433.1	hypothetical protein
b2959	yggL	NP_417434.4	conserved protein, DUF469 family
b2960	trmI	NP_417435.1	tRNA m(7)G46 methyltransferase, SAM-dependent
b2962	yggX	NP_417437.1	protein that protects iron-sulfur proteins against oxidative damage
b2963	mltC	NP_417438.2	membrane-bound lytic murein transglycosylase C
b2964	nupG	NP_417439.4	nucleoside transporter
b2965	speC	NP_417440.4	ornithine decarboxylase, constitutive
b2989	yghU	NP_417463.4	predicted S-transferase
b2990	hybG	NP_417464.1	hydrogenase 2 accessory protein
b2991	hybF	NP_417465.1	protein involved with the maturation of hydrogenases 1 and 2
b2992	hybE	NP_417466.1	hydrogenase 2-specific chaperone
b2993	hybD	NP_417467.1	maturation protease for hydrogenase 2
b2994	hybC	NP_417468.1	hydrogenase 2, large subunit
b2995	hybB	NP_417469.1	predicted hydrogenase 2 cytochrome b type component
b2996	hybA	NP_417470.1	hydrogenase 2 4Fe-4S ferredoxin-type component
b2998	yghW	NP_417472.1	hypothetical protein
b3002	yqhA	NP_417475.1	conserved inner membrane protein
b3003	yghA	NP_417476.1	predicted glutathionylspermidine synthase, with NAD(P)-binding Rossmann-fold domain
b3005	exbD	NP_417478.1	membrane spanning protein in TonB-ExbB-ExbD complex
b3006	exbB	NP_417479.1	membrane spanning protein in TonB-ExbB-ExbD complex
b3008	metC	NP_417481.1	cystathionine beta-lyase, PLP-dependent
b3009	yghB	NP_417482.1	required, with yqjA, for membrane integrity; inner membrane protein
b3011	yqhD	NP_417484.1	aldehyde reductase, NADPH-dependent
b3012	dkgA	NP_417485.4	2,5-diketo-D-gluconate reductase A
b3014	yqhH	NP_417487.1	outer membrane lipoprotein, Lpp paralog
b3017	ftsP	NP_417489.1	septal ring component that protects the divisome from stress; multicopy suppressor of ftsI(Ts)
b3018	plsC	NP_417490.1	1-acyl-sn-glycerol-3-phosphate acyltransferase
b3019	parC	NP_417491.1	DNA topoisomerase IV, subunit A
b3023	ygiV	YP_026197.1	transcriptional repressor for mcbR biofilm gene
b3024	ygiW	NP_417496.1	hypothetical protein
b3025	qseB	NP_417497.1	quorum sensing DNA-binding response regulator in two-component regulatory system with QseC
b3028	mdaB	NP_417500.1	NADPH quinone reductase
b3029	ygiN	NP_417501.1	quinol monooxygenase
b3030	parE	NP_417502.1	DNA topoisomerase IV, subunit B
b3032	cpdA	NP_417504.1	3',5' cAMP phosphodiesterase
b3033	yqiB	NP_417505.1	predicted dehydrogenase
b3034	nudF	NP_417506.1	ADP-ribose pyrophosphatase
b3035	tolC	NP_417507.2	transport channel
b3037	ygiB	NP_417509.3	conserved protein, UPF0441 family
b3038	ygiC	NP_417510.1	Glutathionylspermidine synthase homolog
b3040	ygiE	NP_417512.1	zinc transporter
b3041	ribB	NP_417513.1	3,4-dihydroxy-2-butanone-4-phosphate synthase
b3052	rfaE	NP_417524.1	fused heptose 7-phosphate kinase/heptose 1-phosphate adenyltransferase
b3054	ygiF	NP_417526.1	predicted adenylate cyclase
b3055	ygiM	NP_417527.1	SH3 domain protein
b3056	cca	NP_417528.1	fused tRNA nucleotidyl transferase/2'3'-cyclic phosphodiesterase/2'nucleotidase and phosphatase
b3058	folB	NP_417530.2	bifunctional dihydroneopterin aldolase and dihydroneopterin triphosphate 2'-epimerase
b3059	plsY	NP_417531.1	conserved inner membrane protein
b3063	ttdT	NP_417535.1	L-tartrate/succinate antiporte
b3064	gcp	NP_417536.1	predicted peptidase
b3065	rpsU	NP_417537.1	30S ribosomal subunit protein S21
b3066	dnaG	NP_417538.1	DNA primase
b3067	rpoD	NP_417539.1	RNA polymerase, sigma 70 (sigma D) factor
b3071	yqjI	NP_417542.1	predicted transcriptional regulator
b3075	ebgR	NP_417546.1	DNA-binding transcriptional repressor
b3081	fadH	NP_417552.1	2,4-dienoyl-CoA reductase, NADH and FMN-linked
b3084	rlmG	NP_417555.4	predicted methyltransferase small domain
b3088	alx	YP_026201.1	inner membrane protein, part of terminus
b3089	sstT	NP_417560.1	sodium:serine/threonine symporter
b3091	uxaA	NP_417562.1	altronate hydrolase
b3094	exuR	NP_417565.2	DNA-binding transcriptional repressor
b3095	yqjA	NP_417566.1	required, with yghB, for membrane integrity; inner membrane protein
b3096	mzrA	NP_417567.1	hypothetical protein
b3097	yqjC	NP_417568.2	conserved protein
b3098	yqjD	NP_417569.1	conserved protein
b3099	yqjE	NP_417570.1	inner membrane protein, DUF1469 family
b3100	yqjK	NP_417571.1	hypothetical protein
b3102	yqjG	NP_417573.1	predicted S-transferase
b3106	yhaK	NP_417577.1	redox-sensitive bicupin
b3107	yhaL	NP_417578.2	hypothetical protein
b3110	yhaO	YP_026203.3	predicted transporter
b3115	tdcD	NP_417585.2	propionate kinase/acetate kinase C, anaerobic
b3116	tdcC	NP_417586.1	L-threonine/L-serine transporter
b3124	garK	NP_417593.4	glycerate kinase I
b3125	garR	NP_417594.3	tartronate semialdehyde reductase
b3146	rsmI	NP_417615.1	16S rRNA C1402 ribose 2'-O-methyltransferase, SAM-dependent
b3149	diaA	NP_417618.1	DnaA initiator-associating factor for replication initiation
b3150	yraP	NP_417619.1	OM lipoprotein
b3152	yraR	NP_417621.2	predicted nucleoside-diphosphate-sugar epimerase
b3153	yhbO	NP_417622.2	stress-resistance protein
b3154	yhbP	NP_417623.1	hypothetical protein
b3156	yhbS	NP_417625.1	predicted acyltransferase with acyl-CoA N-acyltransferase domain
b3157	yhbT	NP_417626.1	predicted lipid carrier protein, COG3154 family
b3158	yhbU	NP_417627.1	predicted peptidase (collagenase-like)
b3159	yhbV	NP_417628.2	predicted protease
b3160	yhbW	NP_417629.1	predicted enzyme
b3161	mtr	NP_417630.1	tryptophan transporter of high affinity
b3162	deaD	NP_417631.2	ATP-dependent RNA helicase
b3163	nlpI	NP_417632.1	lipoprotein involved in osmotic sensitivity and filamentation
b3164	pnp	NP_417633.4	polynucleotide phosphorylase/polyadenylase
b3165	rpsO	NP_417634.1	30S ribosomal subunit protein S15
b3166	truB	NP_417635.1	tRNA U55 pseudouridine synthase
b3167	rbfA	NP_417636.1	30s ribosome binding factor
b3168	infB	NP_417637.1	fused protein chain initiation factor 2, IF2: membrane protein/conserved protein
b3169	nusA	NP_417638.1	transcription termination/antitermination L factor
b3170	rimP	NP_417639.6	ribosome maturation factor for 30S subunits
b3172	argG	NP_417640.1	argininosuccinate synthetase
b3175	secG	NP_417642.1	preprotein translocase membrane subunit
b3176	glmM	NP_417643.1	phosphoglucosamine mutase
b3177	folP	NP_417644.4	7,8-dihydropteroate synthase
b3178	ftsH	NP_417645.1	protease, ATP-dependent zinc-metallo
b3179	rlmE	NP_417646.1	23S rRNA methyltransferase
b3180	yhbY	NP_417647.1	predicted RNA-binding protein
b3181	greA	NP_417648.4	transcript cleavage factor
b3183	obgE	NP_417650.1	GTPase involved in cell partioning and DNA repair
b3184	yhbE	NP_417651.1	conserved inner membrane protein
b3185	rpmA	NP_417652.1	50S ribosomal subunit protein L27
b3186	rplU	NP_417653.1	50S ribosomal subunit protein L21
b3187	ispB	NP_417654.1	octaprenyl diphosphate synthase
b3188	sfsB	NP_417655.1	DNA-binding transcriptional regulator
b3189	murA	NP_417656.1	UDP-N-acetylglucosamine 1-carboxyvinyltransferase
b3190	yrbA	NP_417657.2	predicted DNA-binding transcriptional regulator, BolA family
b3191	mlaB	NP_417658.4	ABC transporter maintaining OM lipid asymmetry, cytoplasmic STAS component
b3192	mlaC	NP_417659.1	predicted ABC-type organic solvent transporter
b3193	mlaD	NP_417660.1	predicted ABC-type organic solvent transporter
b3194	mlaE	NP_417661.1	predicted toluene transporter subunit
b3195	mlaF	NP_417662.1	ABC transporter maintaining OM lipid asymmetry, ATP-binding protein
b3196	yrbG	NP_417663.1	predicted calcium/sodium:proton antiporter
b3197	kdsD	NP_417664.1	D-arabinose 5-phosphate isomerase
b3198	kdsC	NP_417665.1	3-deoxy-D-manno-octulosonate 8-phosphate phosphatase
b3199	lptC	NP_417666.1	lipopolysaccharide export, IM-tethered periplasmic protein of the LptBFGC export complex
b3200	lptA	NP_417667.1	periplasmic LPS-binding protein
b3201	lptB	NP_417668.1	lipopolysaccharide export ABC transporter ATP-binding protein of the LptBFGC export complex
b3202	rpoN	NP_417669.1	RNA polymerase, sigma 54 (sigma N) factor
b3203	hpf	NP_417670.1	predicted ribosome-associated, sigma 54 modulation protein
b3204	ptsN	NP_417671.1	sugar-specific enzyme IIA component of PTS
b3205	yhbJ	NP_417672.1	hypothetical protein
b3209	elbB	NP_417676.2	isoprenoid biosynthesis protein with amidotransferase-like domain
b3210	arcB	YP_026207.1	aerobic respiration control sensor histidine protein kinase, cognate to two-component response regulators ArcA and RssB
b3211	yhcC	NP_417678.1	predicted Fe-S oxidoreductase
b3213	gltD	NP_417680.1	glutamate synthase, 4Fe-4S protein, small subunit
b3221	yhcH	NP_417688.1	hypothetical protein
b3222	nanK	NP_417689.4	predicted N-acetylmannosamine kinase
b3223	nanE	NP_417690.1	predicted N-acetylmannosamine-6-P epimerase
b3224	nanT	NP_417691.4	sialic acid transporter
b3225	nanA	NP_417692.1	N-acetylneuraminate lyase
b3226	nanR	NP_417693.3	DNA-binding transcriptional dual regulator
b3228	sspB	NP_417695.1	ClpXP protease specificity-enhancing factor
b3229	sspA	NP_417696.1	stringent starvation protein A
b3230	rpsI	NP_417697.1	30S ribosomal subunit protein S9
b3231	rplM	NP_417698.1	50S ribosomal subunit protein L13
b3232	yhcM	NP_417699.1	hypothetical protein
b3233	yhcB	NP_417700.2	hypothetical protein
b3234	degQ	NP_417701.1	serine endoprotease, periplasmic
b3235	degS	NP_417702.1	serine endoprotease, periplasmic
b3236	mdh	NP_417703.1	malate dehydrogenase, NAD(P)-binding
b3237	argR	NP_417704.1	DNA-binding transcriptional dual regulator, L-arginine-binding
b3238	yhcN	NP_417705.2	hypothetical protein
b3239	yhcO	NP_417706.1	predicted barnase inhibitor
b3240	aaeB	NP_417707.1	p-hydroxybenzoic acid efflux system component
b3241	aaeA	NP_417708.1	p-hydroxybenzoic acid efflux system component
b3242	aaeX	NP_417709.2	membrane protein of efflux system
b3244	tldD	NP_417711.1	predicted peptidase
b4472	yhdP	YP_026208.1	conserved membrane protein, predicted transporter
b3247	rng	NP_417713.2	ribonuclease G
b3248	yhdE	NP_417714.1	hypothetical protein
b3249	mreD	NP_417715.1	cell wall structural complex MreBCD transmembrane component MreD
b3250	mreC	NP_417716.1	cell wall structural complex MreBCD transmembrane component MreC
b3251	mreB	NP_417717.2	cell wall structural complex MreBCD, actin-like component MreB
b3252	csrD	NP_417718.1	targeting factor for csrBC sRNA degradation
b3253	yhdH	NP_417719.1	predicted oxidoreductase, Zn-dependent and NAD(P)-binding
b3255	accB	NP_417721.1	acetyl CoA carboxylase, BCCP subunit
b3256	accC	NP_417722.1	acetyl-CoA carboxylase, biotin carboxylase subunit
b3257	yhdT	NP_417723.1	conserved inner membrane protein
b3258	panF	NP_417724.4	pantothenate:sodium symporter
b3259	prmA	NP_417725.1	methyltransferase for 50S ribosomal subunit protein L11
b3260	dusB	NP_417726.1	tRNA-dihydrouridine synthase B
b3261	fis	NP_417727.1	global DNA-binding transcriptional dual regulator
b3268	yhdW		predicted amino-acid transporter subunit
b3384	trpS	NP_417843.1	tryptophanyl-tRNA synthetase
b3385	gph	NP_417844.1	phosphoglycolate phosphatase
b3386	rpe	NP_417845.1	D-ribulose-5-phosphate 3-epimerase
b3387	dam	NP_417846.1	DNA adenine methyltransferase
b3388	damX	NP_417847.1	cell division protein that binds to the septal ring
b3389	aroB	NP_417848.1	3-dehydroquinate synthase
b3390	aroK	YP_026215.2	shikimate kinase I
b3396	mrcA	NP_417855.4	fused penicillin-binding protein 1a: murein transglycosylase/murein transpeptidase
b3397	nudE	NP_417856.1	ADP-ribose diphosphatase
b3398	yrfF	NP_417857.1	predicted inner membrane protein
b3399	yrfG	NP_417858.4	predicted hydrolase
b3400	hslR	NP_417859.1	ribosome-associated heat shock protein Hsp15
b3401	hslO	NP_417860.2	heat shock protein Hsp33
b3403	pck	NP_417862.1	phosphoenolpyruvate carboxykinase
b3404	envZ	NP_417863.1	sensory histidine kinase in two-component regulatory system with OmpR
b3405	ompR	NP_417864.1	DNA-binding response regulator in two-component regulatory system with EnvZ
b3406	greB	YP_026216.2	transcription elongation factor
b3407	yhgF	NP_417866.4	predicted transcriptional accessory protein
b3408	feoA	NP_417867.1	ferrous iron transporter, protein A
b3409	feoB	NP_417868.1	fused ferrous iron transporter, protein B
b3410	feoC	NP_417869.1	predicted DNA-binding transcriptional regulator
b3412	bioH	NP_417871.1	carboxylesterase of pimeloyl-CoA synthesis
b3414	nfuA	NP_417873.1	Fe/S biogenesis protein; possible scaffold/chaperone for damaged Fe/S proteins
b3415	gntT	YP_026217.1	gluconate transporter, high-affinity GNT I system
b3416	malQ	NP_417875.1	4-alpha-glucanotransferase (amylomaltase)
b3423	glpR	NP_417881.1	DNA-binding transcriptional repressor
b3424	glpG	YP_026220.1	rhomboid intramembrane serine protease
b3425	glpE	NP_417883.1	thiosulfate:cyanide sulfurtransferase
b3428	glgP	NP_417886.1	glycogen phosphorylase
b3429	glgA	NP_417887.1	glycogen synthase
b3431	glgX	NP_417889.1	glycogen debranching enzyme
b3432	glgB	NP_417890.1	1,4-alpha-glucan branching enzyme
b3433	asd	NP_417891.1	aspartate-semialdehyde dehydrogenase, NAD(P)-binding
b3437	gntK	NP_417894.2	gluconate kinase 2
b3438	gntR	YP_026222.1	DNA-binding transcriptional repressor
b3439	yhhW	NP_417896.1	hypothetical protein
b3440	yhhX	NP_417897.1	predicted oxidoreductase with NAD(P)-binding Rossmann-fold domain
b3447	ggt	NP_417904.1	gamma-glutamyltranspeptidase
b3448	yhhA	NP_417905.1	conserved protein, DUF2756 family
b3449	ugpQ	NP_417906.1	glycerophosphodiester phosphodiesterase, cytosolic
b3451	ugpE	NP_417908.1	glycerol-3-phosphate transporter subunit
b3452	ugpA	NP_417909.1	glycerol-3-phosphate transporter subunit
b3454	livF	NP_417911.4	leucine/isoleucine/valine transporter subunit
b3455	livG	NP_417912.1	leucine/isoleucine/valine transporter subunit
b3456	livM	NP_417913.1	leucine/isoleucine/valine transporter subunit
b3458	livK	NP_417915.1	leucine transporter subunit
b3459	yhhK	NP_417916.1	pantothenate synthesis protein, predicted acetyltransferase
b3460	livJ	YP_026223.1	leucine/isoleucine/valine transporter subunit
b3461	rpoH	NP_417918.1	RNA polymerase, sigma 32 (sigma H) factor
b3462	ftsX	NP_417919.1	predicted transporter subunit
b3463	ftsE	NP_417920.1	predicted transporter subunit
b3465	rsmD	NP_417922.1	16S rRNA m(2)G966 methyltransferase, SAM-dependent
b3466	yhhL	NP_417923.1	conserved protein, DUF1145 family
b3467	yhhM	NP_417924.1	hypothetical protein
b3469	zntA	NP_417926.1	zinc, cobalt and lead efflux system
b3470	sirA	NP_417927.1	sulfurtransferase required 2-thiolation step of mnm(5)-s(2)U34-tRNA synthesis
b3471	yhhQ	NP_417928.1	inner membrane protein, DUF165 family
b3472	dcrB	NP_417929.4	periplasmic protein, predicted lipoprotein
b3492	yhiN	NP_417949.1	predicted oxidoreductase, FAD/NAD(P)-binding domain
b3493	pitA	NP_417950.1	phosphate transporter, low-affinity
b3494	uspB	NP_417951.1	universal stress (ethanol tolerance) protein B
b3495	uspA	NP_417952.1	universal stress global response regulator
b3498	prlC	NP_417955.1	oligopeptidase A
b3499	yhiR	NP_417956.1	predicted DNA (exogenous) processing protein
b3506	slp	NP_417963.4	outer membrane lipoprotein
b3507	dctR	NP_417964.1	predicted DNA-binding ranscriptional regulator
b3509	hdeB	NP_417966.4	acid-resistance protein
b3510	hdeA	NP_417967.1	stress response protein acid-resistance protein
b3511	hdeD	NP_417968.1	acid-resistance membrane protein
b3512	gadE	NP_417969.1	DNA-binding transcriptional activator
b3522	yhjD	NP_417979.1	conserved inner membrane protein
b3523	yhjE	NP_417980.1	predicted transporter
b3524	yhjG	NP_417981.2	predicted outer membrane biogenesis protein
b3525	yhjH	NP_417982.2	cyclic-di-GMP phosphodiesterase, FlhDC-regulated
b3526	kdgK	NP_417983.2	ketodeoxygluconokinase
b3527	yhjJ	NP_417984.1	predicted zinc-dependent peptidase
b3529	yhjK	NP_417986.4	predicted diguanylate cyclase
b3532	bcsB	NP_417989.1	regulator of cellulose synthase, cyclic di-GMP binding
b3537	bcsF	NP_417994.2	predicted protein
b4453	ldrD	YP_026227.1	toxic polypeptide, small
b3539	yhjV	NP_417996.1	predicted transporter
b3541	dppD	NP_417998.1	dipeptide transporter
b3543	dppB	NP_418000.1	dipeptide/heme transporter
b3549	tag	NP_418005.1	3-methyl-adenine DNA glycosylase I, constitutive
b3550	yiaC	NP_418006.1	predicted acyltransferase with acyl-CoA N-acyltransferase domain
b3553	ghrB	NP_418009.2	glyoxylate/hydroxypyruvate reductase B
b3554	yiaF	NP_418010.2	conserved protein
b3556	cspA	NP_418012.1	RNA chaperone and anti-terminator, cold-inducible
b3559	glyS	NP_418016.1	glycine tRNA synthetase, beta subunit
b3560	glyQ	NP_418017.1	glycine tRNA synthetase, alpha subunit
b4553	ysaB	YP_588469.1	hypothetical protein
b3591	selA	NP_418048.1	selenocysteine synthase
b3592	yibF	NP_418049.1	glutathione S-transferase homolog
b3604	lldR	NP_418061.1	dual role activator/repressor for lldPRD operon
b3605	lldD	NP_418062.1	L-lactate dehydrogenase, FMN-linked
b3606	trmL	NP_418063.1	predicted rRNA methylase
b3607	cysE	NP_418064.1	serine acetyltransferase
b3609	secB	NP_418066.1	protein export chaperone
b3610	grxC	NP_418067.1	glutaredoxin 3
b3611	yibN	NP_418068.1	predicted rhodanese-related sulfurtransferase
b3612	gpmM	NP_418069.1	phosphoglycero mutase III, cofactor-independent
b3613	envC	NP_418070.6	activator of AmiB,C murein hydrolases, septal ring factor
b3614	yibQ	NP_418071.4	predicted polysaccharide deacetylase
b3616	tdh	NP_418073.1	threonine 3-dehydrogenase, NAD(P)-binding
b3617	kbl	NP_418074.1	glycine C-acetyltransferase
b3619	rfaD	NP_418076.1	ADP-L-glycero-D-mannoheptose-6-epimerase, NAD(P)-binding
b3620	rfaF	NP_418077.1	ADP-heptose:LPS heptosyltransferase II
b3621	rfaC	NP_418078.1	ADP-heptose:LPS heptosyl transferase I
b3633	waaA	NP_418090.1	3-deoxy-D-manno-octulosonic-acid transferase (KDO transferase)
b3634	coaD	NP_418091.1	pantetheine-phosphate adenylyltransferase
b3635	mutM	NP_418092.1	formamidopyrimidine/5-formyluracil/ 5-hydroxymethyluracil DNA glycosylase
b3636	rpmG	NP_418093.1	50S ribosomal subunit protein L33
b3637	rpmB	NP_418094.1	50S ribosomal subunit protein L28
b3640	dut	NP_418097.1	deoxyuridinetriphosphatase
b3641	slmA	NP_418098.4	division inhibitor
b3642	pyrE	NP_418099.1	orotate phosphoribosyltransferase
b3643	rph	YP_001491547.1	defective ribonuclease PH
b3644	yicC	NP_418101.1	hypothetical protein
b3646	yicG	NP_418103.4	inner membrane protein, UPF0126 family
b3648	gmk	NP_418105.1	guanylate kinase
b3649	rpoZ	NP_418106.1	RNA polymerase, omega subunit
b3650	spoT	NP_418107.1	bifunctional (p)ppGpp synthetase II and guanosine-3',5'-bis pyrophosphate 3'-pyrophosphohydrolase
b3651	trmH	NP_418108.1	tRNA mG18-2'-O-methyltransferase, SAM-dependen
b3652	recG	NP_418109.1	ATP-dependent DNA helicase
b3653	gltS	NP_418110.1	glutamate transporter
b3654	xanP	NP_418111.1	predicted transporter
b3663	yicN	NP_418119.2	conserved protein
b3665	ade	NP_418121.1	cryptic adenine deaminase
b3666	uhpT	NP_418122.1	hexose phosphate transporter
b3667	uhpC	NP_418123.2	membrane protein regulates uhpT expression
b3668	uhpB	NP_418124.4	sensory histidine kinase in two-component regulatory sytem with UhpA
b3669	uhpA	NP_418125.1	DNA-binding response regulator in two-component regulatory system wtih UhpB
b3670	ilvN	NP_418126.1	acetolactate synthase I, small subunit
b3674	yidF	NP_418130.1	predicted DNA-binding transcriptional regulator
b3675	yidG	NP_418131.1	inner membrane protein
b3676	yidH	NP_418132.1	inner membrane protein, DUF202 family
b3688	yidQ	NP_418143.2	conserved outer membrane protein
b3689	yidR	NP_418144.3	conserved protein
b3690	cbrA	NP_418145.2	predicted oxidoreductase, FAD/NAD(P)-binding domain
b3697	yidA	NP_418152.1	predicted hydrolase
b3699	gyrB	YP_026241.1	DNA gyrase, subunit B
b3700	recF	NP_418155.1	gap repair protein
b3703	rpmH	NP_418158.1	50S ribosomal subunit protein L34
b3704	rnpA	NP_418159.1	protein C5 component of RNase P
b4557	yidD	YP_588472.1	conserved protein, UPF0161 family
b3705	yidC	NP_418161.1	cytoplasmic insertase into membrane protein, Sec system
b3706	mnmE	NP_418162.1	GTPase
b3710	mdtL	NP_418166.1	multidrug efflux system protein
b3712	yieE	NP_418168.2	predicted phosphopantetheinyl transferase
b3714	purP	NP_418170.1	predicted inner membrane protein
b3724	phoU	NP_418180.1	negative regulator of PhoR/PhoB two-component regulator
b3725	pstB	NP_418181.1	phosphate transporter subunit
b3726	pstA	NP_418182.1	phosphate transporter subunit
b3727	pstC	NP_418183.1	phosphate transporter subunit
b3728	pstS	NP_418184.1	periplasmic phosphate binding protein, high-affinity
b3729	glmS	NP_418185.1	L-glutamine:D-fructose-6-phosphate aminotransferase
b3730	glmU	NP_418186.1	fused N-acetyl glucosamine-1-phosphate uridyltransferase/glucosamine-1-phosphate acetyl transferase
b3731	atpC	NP_418187.1	F1 sector of membrane-bound ATP synthase, epsilon subunit
b3733	atpG	NP_418189.1	F1 sector of membrane-bound ATP synthase, gamma subunit
b3734	atpA	NP_418190.1	F1 sector of membrane-bound ATP synthase, alpha subunit
b3735	atpH	NP_418191.1	F1 sector of membrane-bound ATP synthase, delta subunit
b3737	atpE	NP_418193.1	F0 sector of membrane-bound ATP synthase, subunit c
b3738	atpB	NP_418194.1	F0 sector of membrane-bound ATP synthase, subunit a
b3739	atpI	NP_418195.2	ATP synthase, membrane-bound accesory subunit
b3740	rsmG	NP_418196.1	methyltransferase, glucose-inhibited cell-division protein
b3741	mnmG	NP_418197.1	5-methylaminomethyl-2-thiouridine modification at tRNA U34
b3742	mioC	NP_418198.1	FMN-binding protein MioC
b3743	asnC	NP_418199.1	DNA-binding transcriptional dual regulator
b3745	viaA	YP_026243.1	predicted von Willibrand factor containing protein
b3746	ravA	NP_418202.4	fused predicted transcriptional regulator: sigma54 activator protein/conserved protein
b4480	hdfR	YP_026246.1	DNA-binding transcriptional regulator
b3764	yifE	NP_418213.1	conserved protein, UPF0438 family
b3769	ilvM	NP_418217.1	acetolactate synthase II, small subunit
b3770	ilvE	YP_026247.1	branched-chain amino-acid aminotransferase
b3771	ilvD	YP_026248.1	dihydroxyacid dehydratase
b3772	ilvA	NP_418220.1	threonine deaminase
b3773	ilvY	NP_418221.1	DNA-binding transcriptional dual regulator
b3774	ilvC	NP_418222.1	ketol-acid reductoisomerase, NAD(P)-binding
b3775	ppiC	NP_418223.1	peptidyl-prolyl cis-trans isomerase C
b3778	rep	YP_026251.1	DNA helicase and single-stranded DNA-dependent ATPase
b3779	gpp	YP_026252.1	guanosine pentaphosphatase/exopolyphosphatase
b3780	rhlB	NP_418227.1	ATP-dependent RNA helicase
b3781	trxA	NP_418228.2	thioredoxin 1
b3783	rho	NP_418230.1	transcription termination factor
b3784	rfe	NP_418231.1	UDP-GlcNAc:undecaprenylphosphate GlcNAc-1-phosphate transferase
b3785	wzzE	NP_418232.2	Entobacterial Common Antigen (ECA) polysaccharide chain length modulation protein
b3786	rffE	YP_026253.1	UDP-N-acetyl glucosamine-2-epimerase
b3789	rffH	NP_418236.1	glucose-1-phosphate thymidylyltransferase
b3790	rffC	YP_026256.2	TDP-fucosamine acetyltransferase
b3791	rffA	NP_418238.1	TDP-4-oxo-6-deoxy-D-glucose transaminase
b3792	wzxE	NP_418239.1	O-antigen translocase
b4481	rffT	YP_026257.1	TDP-Fuc4NAc:lipidII transferase
b3793	wzyE	NP_418241.1	predicted Wzy protein involved in ECA polysaccharide chain elongation
b3794	rffM	NP_418242.1	UDP-N-acetyl-D-mannosaminuronic acid transferase
b3795	yifK	YP_026258.1	predicted transporter
b3802	hemY	NP_418246.1	predicted protoheme IX synthesis protein
b3803	hemX	NP_418247.1	predicted uroporphyrinogen III methyltransferase
b3804	hemD	NP_418248.1	uroporphyrinogen III synthase
b3805	hemC	YP_026260.1	hydroxymethylbilane synthase
b3806	cyaA	NP_418250.1	adenylate cyclase
b3807	cyaY	NP_418251.1	iron-dependent inhibitor of iron-sulfur cluster formation; frataxin; iron-binding and oxidizing protein
b4558	yifL	YP_588473.1	predicted lipoprotein
b3809	dapF	NP_418254.2	diaminopimelate epimerase
b3810	yigA	NP_418255.1	hypothetical protein
b3811	xerC	NP_418256.1	site-specific tyrosine recombinase
b3812	yigB	NP_418257.1	FMN phosphatase
b3813	uvrD	NP_418258.1	DNA-dependent ATPase I and helicase II
b3816	corA	NP_418260.1	magnesium/nickel/cobalt transporter
b3820	yigI	NP_418264.4	hypothetical protein
b3821	pldA	NP_418265.1	outer membrane phospholipase A
b3823	rhtC	YP_026264.1	threonine efflux system
b3824	rhtB	YP_026265.1	neutral amino-acid efflux system
b3825	pldB	YP_026266.1	lysophospholipase L(2)
b3826	yigL	YP_026267.1	predicted hydrolase
b3827	yigM	NP_418271.1	predicted inner membrane protein
b3828	metR	NP_418272.1	DNA-binding transcriptional activator, homocysteine-binding
b3829	metE	NP_418273.1	5-methyltetrahydropteroyltriglutamate- homocysteine S-methyltransferase
b3831	udp	NP_418275.1	uridine phosphorylase
b3832	rmuC	NP_418276.1	predicted recombination limiting protein
b3833	ubiE	YP_026269.1	bifunctional 2-octaprenyl-6-methoxy-1,4-benzoquinone methylase/ S-adenosylmethionine:2-DMK methyltransferase
b3834	yigP	NP_418278.1	hypothetical protein
b3835	ubiB	NP_418279.1	2-octaprenylphenol hydroxylase
b3836	tatA	NP_418280.4	TatABCE protein translocation system subunit
b3838	tatB	YP_026270.1	TatABCE protein translocation system subunit
b3839	tatC	NP_418282.1	TatABCE protein translocation system subunit
b3842	rfaH	NP_418284.1	DNA-binding transcriptional antiterminator
b3843	ubiD	NP_418285.1	3-octaprenyl-4-hydroxybenzoate decarboxylase
b3844	fre	NP_418286.1	NAD(P)H-flavin reductase
b3846	fadB	NP_418288.1	fused 3-hydroxybutyryl-CoA epimerase/delta(3)-cis-delta(2)-trans-enoyl-CoA isomerase/enoyl-CoA hydratase and 3-hydroxyacyl-CoA dehydrogenase
b3847	pepQ	NP_418289.1	proline dipeptidase
b3849	trkH	YP_026273.1	potassium transporter
b3850	hemG	NP_418292.1	protoporphyrin oxidase, flavoprotein
b3856	mobB	NP_418293.2	molybdopterin-guanine dinucleotide biosynthesis protein B
b3857	mobA	NP_418294.1	molybdopterin-guanine dinucleotide synthase
b3858	yihD	NP_418295.1	hypothetical protein
b3859	rdoA	NP_418296.1	Thr/Ser kinase implicated in Cpx stress response
b3860	dsbA	NP_418297.1	periplasmic protein disulfide isomerase I
b3862	yihG	NP_418299.1	inner membrane protein, Predicted acyltransferas
b3863	polA	NP_418300.1	fused DNA polymerase I 5'->3' polymerase/3'->5' exonuclease/5'->3' exonuclease
b3865	yihA	NP_418301.3	GTP-binding protein required for normal cell division
b3866	yihI	NP_418302.1	hypothetical protein
b3867	hemN	NP_418303.2	coproporphyrinogen III oxidase, SAM and NAD(P)H dependent, oxygen-independent
b4686	yshB	YP_002791260.1	expressed protein
b3869	glnL	NP_418305.1	sensory histidine kinase in two-component regulatory system with GlnG
b3870	glnA	NP_418306.1	glutamine synthetase
b3871	typA	YP_026274.1	GTP-binding protein
b3885	yihX	NP_418321.4	predicted hydrolase
b3886	yihY	NP_418322.1	tRNA processing exoribonuclease BN
b3887	dtd	NP_418323.1	D-tyr-tRNA(Tyr) deacylase
b3888	yiiD	NP_418324.1	predicted acetyltransferase
b3901	rhaM	NP_418337.1	L-rhamnose mutarotase
b3905	rhaS	NP_418341.1	DNA-binding transcriptional activator for rhaBAD and rhaT, L-rhamnose-binding
b3908	sodA	NP_418344.3	superoxide dismutase, Mn
b3910	yiiM	NP_418346.2	6-N-hydroxylaminopurine resistance protein
b3911	cpxA	NP_418347.1	sensory histidine kinase in two-component regulatory system with CpxR
b3912	cpxR	NP_418348.1	DNA-binding response regulator in two-component regulatory system with CpxA
b4484	cpxP	YP_026277.1	inhibitor of the cpx response; periplasmic adaptor protein
b3915	fieF	NP_418350.1	zinc transporter
b3916	pfkA	NP_418351.1	6-phosphofructokinase I
b3917	sbp	NP_418352.1	sulfate transporter subunit
b3919	tpiA	NP_418354.1	triosephosphate isomerase
b3920	yiiQ	NP_418355.1	conserved protein
b3923	uspD	NP_418358.1	stress-induced protein
b3924	fpr	NP_418359.1	ferredoxin-NADP reductase
b3925	glpX	NP_418360.1	fructose 1,6-bisphosphatase II
b3928	zapB	NP_418363.1	septal ring assembly factor, stimulates cell division
b3929	rraA	NP_418364.1	ribonuclease E (RNase E) inhibitor protein
b3930	menA	NP_418365.1	1,4-dihydroxy-2-naphthoate octaprenyltransferase
b3931	hslU	NP_418366.1	molecular chaperone and ATPase component of HslUV protease
b3932	hslV	NP_418367.1	peptidase component of the HslUV protease
b3933	ftsN	NP_418368.1	essential cell division protein
b3936	rpmE	NP_418371.1	50S ribosomal subunit protein L31
b3937	yiiX	NP_418372.1	conserved protein, DUF830 family
b3938	metJ	NP_418373.1	DNA-binding transcriptional repressor, S-adenosylmethionine-binding
b3939	metB	NP_418374.1	cystathionine gamma-synthase, PLP-dependent
b3941	metF	NP_418376.1	5,10-methylenetetrahydrofolate reductase
b3952	pflC	NP_418387.3	pyruvate formate lyase II activase
b3953	frwD	NP_418388.1	predicted enzyme IIB component of PTS
b3954	yijO	NP_418389.1	predicted DNA-binding transcriptional regulator
b3955	yijP	NP_418390.1	conserved inner membrane protein
b3957	argE	NP_418392.1	acetylornithine deacetylase
b3958	argC	NP_418393.1	N-acetyl-gamma-glutamylphosphate reductase, NAD(P)-binding
b3959	argB	NP_418394.3	acetylglutamate kinase
b3960	argH	NP_418395.1	argininosuccinate lyase
b3961	oxyR	NP_418396.1	DNA-binding transcriptional dual regulator
b3962	sthA	NP_418397.2	pyridine nucleotide transhydrogenase, soluble
b3963	fabR	NP_418398.2	DNA-binding transcriptional repressor
b3964	yijD	NP_418399.1	inner membrane protein, DUF1422 family
b3965	trmA	NP_418400.1	tRNA (uracil-5-)-methyltransferase
b3966	btuB	NP_418401.1	vitamin B12/cobalamin outer membrane transporter
b3967	murI	NP_418402.2	glutamate racemase
b3972	murB	NP_418403.1	UDP-N-acetylenolpyruvoylglucosamine reductase, FAD-binding
b3973	birA	NP_418404.1	bifunctional biotin-[acetylCoA carboxylase] holoenzyme synthetase/ DNA-binding transcriptional repressor, bio-5'-AMP-binding
b3974	coaA	NP_418405.1	pantothenate kinase
b3981	secE	NP_418408.1	preprotein translocase membrane subunit
b3982	nusG	NP_418409.1	transcription termination factor
b3985	rplJ	NP_418412.1	50S ribosomal subunit protein L10
b3986	rplL	NP_418413.1	50S ribosomal subunit protein L7/L12
b3987	rpoB	NP_418414.1	RNA polymerase, beta subunit
b3988	rpoC	NP_418415.1	RNA polymerase, beta prime subunit
b3990	thiH	NP_418417.1	thiamin biosynthesis ThiGH complex subunit
b3991	thiG	NP_418418.2	thiamin biosynthesis ThiGH complex subunit
b4407	thiS	YP_026279.1	sulphur carrier protein
b3992	thiF	NP_418420.4	thiamin (thiazole moiety) biosynthesis protein
b3994	thiC	NP_418422.1	thiamin (pyrimidine moiety) biosynthesis protein
b3995	rsd	NP_418423.1	stationary phase protein, binds sigma 70 RNA polymerase subunit
b3996	nudC	YP_026280.1	NADH pyrophosphatase
b3997	hemE	NP_418425.1	uroporphyrinogen decarboxylase
b3998	nfi	NP_418426.2	endonuclease V
b3999	yjaG	NP_418427.1	conserved protein
b4000	hupA	NP_418428.1	HU, DNA-binding transcriptional regulator, alpha subunit
b4001	yjaH	NP_418429.1	hypothetical protein
b4002	zraP	NP_418430.2	Zn-binding periplasmic protein
b4005	purD	NP_418433.1	phosphoribosylglycinamide synthetase phosphoribosylamine-glycine ligase
b4006	purH	NP_418434.1	fused IMP cyclohydrolase/phosphoribosylaminoimidazolecarboxamide formyltransferase
b4015	aceA	NP_418439.1	isocitrate lyase
b4018	iclR	NP_418442.2	DNA-binding transcriptional repressor
b4019	metH	NP_418443.1	homocysteine-N5-methyltetrahydrofolate transmethylase, B12-dependent
b4022	rluF	NP_418446.1	23S rRNA U2604 pseudouridine synthase
b4026	yjbE	NP_418450.1	hypothetical protein
b4027	yjbF	NP_418451.4	predicted lipoprotein
b4620	yjbT	YP_001165332.1	hypothetical protein
b4030	psiE	NP_418454.1	phosphate starvation inducible protein
b4039	ubiC	NP_418463.4	chorismate pyruvate lyase
b4040	ubiA	NP_418464.1	p-hydroxybenzoate octaprenyltransferase
b4042	dgkA	NP_418466.1	diacylglycerol kinase
b4043	lexA	NP_418467.1	DNA-binding transcriptional repressor
b4044	dinF	NP_418468.3	DNA-damage-inducible SOS response protein
b4045	yjbJ	NP_418469.1	conserved protein, UPF0337 family
b4046	zur	NP_418470.4	DNA-binding transcriptional activator, Zn(II)-binding
b4050	pspG	NP_418474.4	phage shock protein G
b4051	qorA	NP_418475.1	quinone oxidoreductase, NADPH-dependent
b4052	dnaB	NP_418476.1	replicative DNA helicase
b4053	alr	NP_418477.1	alanine racemase 1, PLP-binding, biosynthetic
b4054	tyrB	NP_418478.1	tyrosine aminotransferase, tyrosine-repressible, PLP-dependent
b4056	yjbQ	NP_418480.1	hypothetical protein
b4057	yjbR	NP_418481.1	conserved protein
b4058	uvrA	NP_418482.1	ATPase and DNA damage recognition protein of nucleotide excision repair excinuclease UvrABC
b4059	ssb	NP_418483.1	single-stranded DNA-binding protein
b4062	soxS	NP_418486.1	DNA-binding transcriptional dual regulator
b4064	yjcD	NP_418488.1	predicted permease
b4105	phnD	NP_418529.1	phosphonate/organophosphate ester transporter subunit
b4106	phnC	NP_418530.1	phosphonate/organophosphate ester transporter subunit
b4108	yjdM	NP_418532.1	conserved protein
b4110	yjcZ	NP_418534.4	mutational suppressor of yhjH motility mutation, function unknown
b4111	proP	NP_418535.1	proline/glycine betaine transporter
b4117	adiA	NP_418541.2	biodegradative arginine decarboxylase
b4119	melA	NP_418543.1	alpha-galactosidase, NAD(P)-binding
b4135	yjdC	NP_418558.2	predicted transcriptional regulator
b4136	dsbD	NP_418559.1	fused thiol:disulfide interchange protein
b4137	cutA	NP_418560.1	copper binding protein, copper sensitivity
b4138	dcuA	NP_418561.1	C4-dicarboxylate antiporter
b4139	aspA	NP_418562.4	aspartate ammonia-lyase
b4140	fxsA	NP_418564.2	inner membrane protein
b4141	yjeH	NP_418565.1	predicted transporter
b4142	groS	NP_418566.1	Cpn10 chaperonin GroES, small subunit of GroESL
b4143	groL	NP_418567.1	Cpn60 chaperonin GroEL, large subunit of GroESL
b4144	yjeI	NP_418568.2	hypothetical protein
b4146	yjeK	NP_418570.1	EF-P lysylation protein; weak lysine 2,3-aminomutase
b4147	efp	NP_418571.1	elongation factor EF-P
b4410	ecnA	YP_026283.1	entericidin A membrane lipoprotein, antidote entericidin B
b4411	ecnB	YP_026284.1	entericidin B membrane lipoprotein
b4149	blc	NP_418573.1	outer membrane lipoprotein (lipocalin), cell division and growth function
b4151	frdD	NP_418575.1	fumarate reductase (anaerobic), membrane anchor subunit
b4152	frdC	NP_418576.1	fumarate reductase (anaerobic), membrane anchor subunit
b4153	frdB	NP_418577.1	fumarate reductase (anaerobic), Fe-S subunit
b4154	frdA	NP_418578.1	fumarate reductase (anaerobic) catalytic and NAD/flavoprotein subunit
b4155	yjeA	NP_418579.2	predicted lysyl-tRNA synthetase
b4159	yjeP	NP_418583.1	predicted mechanosensitive channel
b4160	psd	NP_418584.1	phosphatidylserine decarboxylase
b4161	rsgA	NP_418585.4	ribosome small subunit-dependent GTPase A
b4162	orn	NP_418586.4	oligoribonuclease
b4166	yjeS	NP_418587.1	predicted Fe-S electron transport protein
b4168	yjeE	NP_418589.1	ADP-binding protein needed for nucleoid integrity
b4169	amiB	NP_418590.1	N-acetylmuramoyl-l-alanine amidase II
b4170	mutL	NP_418591.1	methyl-directed mismatch repair protein
b4171	miaA	NP_418592.1	delta(2)-isopentenylpyrophosphate tRNA-adenosine transferase
b4172	hfq	NP_418593.1	HF-I, host factor for RNA phage Q beta replication
b4173	hflX	NP_418594.1	predicted GTPase
b4174	hflK	NP_418595.1	modulator for HflB protease specific for phage lambda cII repressor
b4175	hflC	NP_418596.1	modulator for HflB protease specific for phage lambda cII repressor
b4176	yjeT	NP_418597.1	conserved protein, DUF2065 family
b4177	purA	NP_418598.1	adenylosuccinate synthetase
b4178	nsrR	NP_418599.1	nitric oxide-sensitive repressor for NO regulon
b4180	rlmB	NP_418601.1	23S rRNA (Gm2251)-methyltransferase
b4188	yjfN	NP_418609.4	predicted protein
b4189	bsmA	NP_418610.4	confers peroxide resistance in bioflms
b4190	yjfP	NP_418611.1	predicted hydrolase
b4191	ulaR	NP_418612.1	DNA-binding transriptional dual regulator
b4194	ulaB	NP_418615.1	L-ascorbate-specific enzyme IIB component of PTS
b4195	ulaC	NP_418616.1	L-ascorbate-specific enzyme IIA component of PTS
b4196	ulaD	NP_418617.1	3-keto-L-gulonate 6-phosphate decarboxylase
b4198	ulaF	NP_418619.1	L-ribulose 5-phosphate 4-epimerase
b4200	rpsF	NP_418621.5	30S ribosomal subunit protein S6
b4201	priB	NP_418622.1	primosomal protein N
b4202	rpsR	NP_418623.1	30S ribosomal subunit protein S18
b4203	rplI	NP_418624.1	50S ribosomal subunit protein L9
b4207	fklB	NP_418628.4	FKBP-type peptidyl-prolyl cis-trans isomerase
b4208	cycA	NP_418629.1	D-alanine/D-serine/glycine transporter
b4209	ytfE	NP_418630.1	iron-sulfur cluster repair protein RIC
b4210	ytfF	NP_418631.2	predicted inner membrane protein
b4211	qorB	NP_418632.1	NAD(P)H:quinone oxidoreductase
b4212	ytfH	NP_418633.4	predicted transcriptional regulator
b4214	cysQ	NP_418635.1	PAPS (adenosine 3'-phosphate 5'-phosphosulfate) 3'(2'),5'-bisphosphate nucleotidase
b4216	ytfJ	NP_418637.1	predicted transcriptional regulator
b4217	ytfK	NP_418638.2	conserved protein, DUF1107 family
b4218	ytfL	NP_418639.1	predicted inner membrane protein
b4219	msrA	NP_418640.1	methionine sulfoxide reductase A
b4220	ytfM	NP_418641.1	predicted outer membrane protein and surface antigen
b4221	ytfN	NP_418642.1	large conserved protein, DUF490 family
b4222	ytfP	NP_418643.1	hypothetical protein
b4226	ppa	NP_418647.1	inorganic pyrophosphatase
b4230	ytfT	NP_418651.3	predicted sugar transporter subunit: membrane component of ABC superfamily
b4231	yjfF	NP_418652.2	predicted sugar transporter subunit
b4232	fbp	NP_418653.1	fructose-1,6-bisphosphatase I
b4234	yjgA	NP_418655.1	conserved protein, ribosome-associated
b4235	pmbA	NP_418656.1	predicted peptidase required for the maturation and secretion of the antibiotic peptide MccB17
b4237	nrdG	NP_418658.1	anaerobic ribonucleotide reductase activating protein
b4239	treC	NP_418660.1	trehalose-6-P hydrolase
b4240	treB	NP_418661.1	fused trehalose(maltose)-specific PTS enzyme: IIB component/IIC component
b4241	treR	NP_418662.1	DNA-binding transcriptional repressor
b4242	mgtA	NP_418663.1	magnesium transporter
b4243	yjgF	NP_418664.2	ketoacid-binding protein
b4244	pyrI	NP_418665.1	aspartate carbamoyltransferase, regulatory subunit
b4245	pyrB	NP_418666.1	aspartate carbamoyltransferase, catalytic subunit
b4246	pyrL	NP_418667.1	pyrBI operon leader peptide
b4258	valS	NP_418679.1	valyl-tRNA synthetase
b4259	holC	NP_418680.1	DNA polymerase III, chi subunit
b4260	pepA	NP_418681.1	aminopeptidase A, a cyteinylglycinase
b4261	lptF	NP_418682.1	conserved inner membrane protein
b4262	lptG	NP_418683.4	conserved inner membrane protein
b4263	yjgR	NP_418684.1	predicted ATPase
b4269	yjgB	NP_418690.4	predicted alcohol dehydrogenase, Zn-dependent and NAD(P)-binding
b4352	yjiA	NP_418772.4	predicted GTPase
b4353	yjiX	NP_418773.1	hypothetical protein
b4354	yjiY	NP_418774.2	predicted inner membrane protein
b4360	yjjA	NP_418780.2	hypothetical protein
b4361	dnaC	NP_418781.1	DNA biosynthesis protein
b4362	dnaT	NP_418782.1	DNA biosynthesis protein
b4363	yjjB	NP_418783.2	conserved inner membrane protein
b4367	fhuF	NP_418787.1	ferric iron reductase involved in ferric hydroximate transport
b4567	yjjZ	YP_588478.1	hypothetical protein
b4371	rsmC	NP_418788.1	16S rRNA m(2)G1207 methyltransferase
b4372	holD	NP_418789.1	DNA polymerase III, psi subunit
b4373	rimI	NP_418790.1	acetylase for 30S ribosomal subunit protein S18
b4374	yjjG	NP_418791.1	predicted hydrolase
b4375	prfC	NP_418792.1	peptide chain release factor RF-3
b4376	osmY	NP_418793.1	periplasmic protein
b4568	ytjA	YP_588479.2	hypothetical protein
b4377	yjjU	NP_418794.1	conserved protein, patatin-like family
b4378	yjjV	YP_026291.2	predicted DNase
b4379	yjjW	NP_418796.1	predicted pyruvate formate lyase activating enzyme
b4381	deoC	NP_418798.1	2-deoxyribose-5-phosphate aldolase, NAD(P)-linked
b4383	deoB	NP_418800.1	phosphopentomutase
b4384	deoD	NP_418801.1	purine-nucleoside phosphorylase
b4388	serB	NP_418805.1	3-phosphoserine phosphatase
b4389	radA	NP_418806.1	DNA repair protein
b4390	nadR	NP_418807.4	bifunctional DNA-binding transcriptional repressor/ NMN adenylyltransferase
b4391	yjjK	NP_418808.1	fused predicted transporter subunits of ABC superfamily: ATP-binding components
b4392	slt	NP_418809.4	lytic murein transglycosylase, soluble
b4393	trpR	NP_418810.1	DNA-binding transcriptional repressor, tryptophan-binding
b4395	ytjC	NP_418812.1	phosphoglyceromutase 2, co-factor independent
b4396	rob	NP_418813.1	DNA-binding transcriptional activator
b4397	creA	NP_418814.1	conserved protein
b4398	creB	NP_418815.1	DNA-binding response regulator in two-component regulatory system with CreC
b4401	arcA	NP_418818.1	DNA-binding response regulator in two-component regulatory system with ArcB or CpxA
b4402	yjjY	NP_418819.1	predicted protein
b4403	yjtD	NP_418820.1	predicted rRNA methyltransferase
