# Supplementary material for: Genomic analysis of the emergence of 20th century epidemic dysentery
Source: BMC Genomics. 2014 May 10;15(1):355. doi: 10.1186/1471-2164-15-355 (PMC4038718; doi:10.1186/1471-2164-15-355)
Supplement: Supplementary file 10 — Additional file 10: Results from different BEAST runs (MCMC length of chain = 500,000,000, burnin = 50,000,000), ordered by AICM values. TMRCA (the most recent common ancestor) is dated in number of years from 2003 (most recent date in the analysis). (XLSX 64 KB) [file 12864_2013_6073_MOESM10_ESM.xlsx]

## Sheet: Sheet1
Additional file 10: Results from different BEAST runs (MCMC length of chain= 500000000, burnin= 50000000), ordered by AICM values.
TMRCA (the most recent common ancestor) is dated in number of years from 2003 (most recent date in the analysis)
Clock model	Lognormal relaxed clock						Lognormal relaxed clock						Lognormal relaxed clock						Strict clock						Strict clock
Tree Prior	Coalescent: GMRF Bayesian Skyride						Coalescent: Bayesian Skyline						Constant size						Constant size						Coalescent: GMRF Bayesian Skyride
AICM from likelihood	12739.6						12743.6						12745.7						12822.2						12834.3
statistic	mean	stdErr	median	hpdLower	hpdUpper	ESS	mean	stdErr	median	hpdLower	hpdUpper	ESS	mean	stdErr	median	hpdLower	hpdUpper	ESS	mean	stdErr	median	hpdLower	hpdUpper	ESS	mean	stdErr	median	hpdLower	hpdUpper	ESS
posterior	-6646.14	67.1077	-6651.24	-6760.02	-6519.96	17241	-8974.69	18.189	-8973.77	-9010.9	-8939.78	2190.91	-6632.77	15.2636	-6632.08	-6662.92	-6603.46	2931.84	-6718.49	9.7613	-6717.71	-6738.08	-6700.53	9593.35	-6723.21	64.7904	-6720.87	-6842.91	-6607.54	196300
prior	-332.16	66.8421	-337.171	-445.506	-207.141	16974.2	-2660.3	15.9256	-2659.25	-2692.23	-2630.31	1854.79	-317.805	12.938	-316.968	-344.008	-294.021	2295.56	-343.86	8.9749	-343.201	-361.69	-326.99	6021.75	-345.22	64.6388	-342.9	-465.578	-231.078	167470
likelihood	-6313.98	7.4698	-6313.65	-6328.75	-6299.62	106000	-6314.39	7.5771	-6314.06	-6329.38	-6299.88	70534.1	-6314.97	7.6092	-6314.65	-6330.19	-6300.5	101010	-6374.63	6.04	-6374.28	-6386.54	-6363.1	70059	-6377.99	6.2565	-6377.64	-6390.5	-6366.17	65691.2
treeModel.rootHeight	79.1676	11.8536	77.1684	60.1449	103.154	1939.58	144.05	47.2889	134.103	72.1921	236.26	1499.02	168.689	55.2578	157.67	83.2393	277.309	2762.54	250.903	34.3691	246.797	189.851	319.464	6447.59	211.415	24.566	208.641	167.52	261.437	8362.41
tmrca(all but BS506)	78.6245	11.6911	76.6344	59.8163	102.125	1923.81	131.098	37.8712	124.083	71.3608	204.912	1336.58	144.743	41.7839	136.914	78.6352	227.038	2719.4	191.56	23.9544	188.578	149.235	239.472	5569.83	171.53	18.0899	169.409	139.053	208.103	7085.38
tmrca(C - D stem)	78.4789	11.9741	76.5708	58.8128	103.254	2018.78	138.156	45.2863	128.94	68.918	227.124	1667.92	159.005	53.5278	148.026	77.3812	265.855	3401.64	235.102	42.0425	234.403	155.371	311.718	10190.3	200.507	29.513	199.635	145.505	256.72	12609.3
tmrca(all but Sd197)	77.1149	12.4257	75.4242	55.457	103.168	2166.18	136.501	48.042	126.642	62.91	230.635	1521.05	158.725	57.6925	146.998	70.6777	273.806	2358.47	250.903	34.3691	246.797	189.851	319.464	6447.59	211.414	24.5667	208.641	167.52	261.44	8362.99
tmrca(C -D)	76.294	12.2509	74.6213	54.6908	101.703	2161.79	123.08	36.2745	116.705	63.673	194.386	1162.97	134.126	39.4293	127.05	71.2015	213.204	2447.4	190.875	23.9617	187.909	149.015	239.357	5586.8	170.939	18.1048	168.845	138.393	207.498	7109.1
tmrca(C stem)	74.6263	11.7505	72.9495	54.0541	99.0181	2116.31	115.476	31.0463	110.568	63.2201	176.723	975.481	122.719	31.0458	117.959	71.1088	185.726	2150.46	188.21	23.409	185.287	146.549	234.825	5599.02	168.816	17.7153	166.774	136.889	204.533	7113.83
tmrca(D stem)	73.1493	11.8987	71.3905	51.7538	97.5555	1994.04	119.105	36.2118	112.576	61.5016	191.25	1120.01	129.45	39.5099	122.331	65.9939	207.652	2259.13	190.592	23.9342	187.615	147.844	238.08	5594.35	170.699	18.0868	168.592	137.967	206.982	7118.19
tmrca(C)	57.1047	8.4735	55.8632	42.4151	73.981	3443.08	67.1535	15.1237	64.2029	43.9626	97.0557	2563.76	70.912	15.4461	68.2098	46.1445	101.397	4408.3	87.877	10.7105	86.6231	69.045	109.575	8426.33	81.3251	8.5397	80.4429	65.8767	98.5477	11732.4
tmrca(C1 - C2 stem)	57.1047	8.4735	55.8632	42.4151	73.981	3443.08	67.1535	15.1237	64.2029	43.9626	97.0557	2563.76	70.912	15.4461	68.2098	46.1445	101.397	4408.3	87.877	10.7105	86.6231	69.045	109.575	8426.33	81.3251	8.5397	80.4429	65.8767	98.5477	11732.4
tmrca(C3 stem)	57.1047	8.4735	55.8632	42.4151	73.981	3443.08	67.1535	15.1237	64.2029	43.9626	97.0557	2563.76	70.912	15.4461	68.2098	46.1445	101.397	4408.3	87.877	10.7105	86.6231	69.045	109.575	8426.33	81.3251	8.5397	80.4429	65.8767	98.5477	11732.4
tmrca(D)	46.4077	8.0531	45.4412	32.2855	62.2872	1802.33	47.8209	9.8146	46.0915	31.8443	66.9776	2628.07	51.3517	11.1053	49.5216	33.1744	72.9199	3441.63	61.7521	7.5632	60.8672	48.2313	76.6837	6556.21	58.2229	6.0482	57.5539	47.2993	70.3954	8721.93
tmrca(D except D6 stem)	46.4077	8.0531	45.4412	32.2855	62.2872	1802.33	47.8209	9.8146	46.0915	31.8443	66.9776	2628.07	51.3517	11.1053	49.5216	33.1744	72.9199	3441.63	61.7521	7.5632	60.8672	48.2313	76.6837	6556.21	58.2229	6.0482	57.5539	47.2993	70.3954	8721.93
tmrca(D6 stem)	46.4077	8.0531	45.4412	32.2855	62.2872	1802.33	47.8209	9.8146	46.0915	31.8443	66.9776	2628.07	51.3517	11.1053	49.5216	33.1744	72.9199	3441.63	61.7521	7.5632	60.8672	48.2313	76.6837	6556.21	58.2229	6.0482	57.5539	47.2993	70.3954	8721.93
tmrca(India)	46.4077	8.0531	45.4412	32.2855	62.2872	1802.33	47.8209	9.8146	46.0915	31.8443	66.9776	2628.07	51.3517	11.1053	49.5216	33.1744	72.9199	3441.63	61.7521	7.5632	60.8672	48.2313	76.6837	6556.21	58.2229	6.0482	57.5539	47.2993	70.3954	8721.93
tmrca(C1 - C2)	42.0065	4.3095	41.141	35.4409	50.4959	11810.6	41.6371	4.6192	40.588	35.1154	50.6496	8304.84	42.8932	5.1279	41.7692	35.4693	53.0487	14646.7	43.7214	4.2206	43.0642	36.6377	52.0844	13055.2	42.0385	3.3378	41.5475	36.3984	48.7124	17311.5
tmrca(C1 stem)	42.0065	4.3095	41.141	35.4409	50.4959	11810.6	41.6371	4.6192	40.588	35.1154	50.6496	8304.84	42.8932	5.1279	41.7692	35.4693	53.0487	14646.7	43.7214	4.2206	43.0642	36.6377	52.0844	13055.2	42.0385	3.3378	41.5475	36.3984	48.7124	17311.5
tmrca(C3)	39.5035	6.041	38.4777	30.1739	51.0152	9850.3	40.0021	6.7584	38.4238	30.378	53.1622	7649.28	41.6992	7.5404	40.0837	30.7941	56.5515	11835.2	45.2534	5.1041	44.6642	36.1013	55.3532	16877.4	43.2441	4.3124	42.762	35.4189	51.8672	26796.5
tmrca(D except D6)	38.0272	6.4984	36.8629	27.7171	50.9961	1772.75	38.1604	6.3592	37.0475	27.6274	50.7426	2217.83	40.5086	7.5229	39.2382	28.2966	55.2563	2713.69	53.4555	6.3803	52.716	42.1186	66.1099	6130.21	50.7101	5.0709	50.159	41.4386	60.8375	8181.98
tmrca(strains from Bangladesh)	38.0158	6.4959	36.8505	27.6936	50.9656	1773.35	38.1502	6.3517	37.0393	27.6266	50.722	2220.06	40.4953	7.5186	39.2258	28.3081	55.254	2714.78	53.4128	6.3744	52.6729	42.094	66.0564	6131.98	50.6573	5.0632	50.1055	41.4696	60.8369	8194.28
tmrca(RA)	37.7545	6.4386	36.5976	27.5878	50.6654	1788.01	37.9399	6.2935	36.8403	27.5347	50.4342	2250.91	40.2336	7.4475	38.9738	28.1223	54.8112	2745.68	53.0241	6.3271	52.2892	41.806	65.6075	6262.32	50.2924	5.0365	49.7457	41.1827	60.4753	8499.24
tmrca(C1)	37.2585	2.5131	36.6029	34.1288	42.1881	24434.9	36.8668	2.3271	36.2527	34.1158	41.265	12709.1	37.3727	2.6504	36.6726	34.1205	42.4763	22693.4	40.181	3.4245	39.5514	34.7421	46.8479	14419.4	38.9437	2.6542	38.4739	34.6706	44.1406	19399.9
tmrca(Guat91 stem)	37.0775	2.5833	36.4306	34.0001	42.0796	26096.6	36.7078	2.3896	36.1028	34	41.1772	13748.9	37.2012	2.725	36.5133	34	42.4018	24188.9	40.1706	3.4365	39.5493	34.6985	46.9901	14441.9	38.9296	2.6704	38.4715	34.5277	44.2223	19482.8
tmrca(D4 stem)	36.7047	6.253	35.5429	26.8622	49.3611	1848.98	37.1542	6.1445	36.0913	26.9159	49.2863	2316.13	39.2945	7.2622	38.0722	27.4452	53.498	2818.26	52.5884	6.3072	51.863	41.401	65.1227	6383.4	49.9093	5.0484	49.3669	40.6936	60.054	8766.58
tmrca(D3 stem)	34.8191	6.3101	33.3554	24.66	47.8746	2291.3	35.5071	6.1229	34.6712	24.8959	47.5294	2458.49	37.4012	7.2952	36.2049	25.3465	51.9804	2954.72	49.8809	6.3223	49.2456	38.1339	62.283	7369.75	46.7314	5.1387	46.3011	37.1582	57.1138	10581.6
tmrca(D5 stem)	34.4659	6.2512	33.0352	24.2796	47.4231	2254.05	35.2385	6.099	34.4487	24.8248	47.4031	2435.62	37.0384	7.2712	35.8699	24.8078	51.3757	2914.85	49.7408	6.3131	49.0937	38.1428	62.2207	7277.81	46.5426	5.1076	46.1019	36.9129	56.7513	10491
tmrca(D6)	31.1863	4.8126	30.2732	23.661	41.2002	5098.57	31.7518	4.9	30.9786	23.6873	41.1494	5229.62	32.0102	5.1703	31.073	23.8035	42.264	7183.17	37.8199	4.1597	37.3345	30.4528	46.1809	12738.1	36.2221	3.6105	35.8326	29.8913	43.5458	18294
tmrca(D2 stem)	30.1741	6.3962	29.3342	17.9977	43.4289	2463.58	31.573	6.3831	31.0683	19.6432	43.9241	2696.65	33.1672	7.3261	32.2337	19.8036	47.5412	3005.8	49.6498	6.2501	48.9786	38.3186	61.9821	6584.34	46.8103	5.0885	46.3234	37.3625	56.925	9091.47
tmrca(D1 stem)	30.1426	6.3693	29.3098	18.0234	43.3723	2458.94	31.5492	6.3598	31.0431	19.7089	43.9241	2702.58	33.1296	7.3009	32.2026	19.7825	47.4174	3002.38	49.3991	6.1939	48.7319	38.1534	61.6165	6518.08	46.4554	4.9895	45.9857	37.1848	56.4184	8903.99
tmrca(D4)	28.8343	4.018	28.1304	22.2585	36.985	3021.8	29.141	3.9653	28.4645	22.7091	36.9072	3363.56	29.8434	4.4228	29.0704	22.796	38.6553	3979.64	34.2666	3.8406	33.8234	27.4098	41.8895	9992.18	32.8617	3.1942	32.5043	27.0866	39.352	15542.5
tmrca(D5)	25.6862	4.2622	24.8349	19.4191	33.6665	3470	26.209	4.5995	25.2067	19.6795	35.2239	3501.52	26.6936	4.9501	25.6281	19.7026	36.1567	3793.52	37.2357	5.419	36.6087	27.5483	48.0042	9034.49	34.6211	4.5006	33.9629	26.5453	43.7478	12873.5
tmrca(D3)	21.2486	1.6216	20.8347	19.2234	24.3856	17074.7	21.2739	1.4942	20.9137	19.2685	24.1761	18184.9	21.3139	1.4847	20.9621	19.2825	24.2168	22231.2	21.7173	1.3198	21.4896	19.5753	24.3207	53480.7	21.5808	1.2161	21.3863	19.5473	23.9675	83393.7
tmrca(D2)	17.2059	3.4223	16.9097	10.7662	23.9357	4275.28	16.9188	3.9161	16.2493	11.0305	24.498	2884.57	18.3331	3.8339	17.8651	11.6379	25.9102	4175.47	25.4663	3.4617	25.1244	19.1308	32.2969	9412.87	24.3805	2.9527	24.2244	18.5253	30.1117	12432.9
tmrca(Guat91)	15.5646	1.683	15.2329	13.0103	18.7883	22144.9	14.5004	1.4169	14.1816	12.4597	17.278	11304.3	15.1213	1.5366	14.806	12.7996	18.1715	20920.6	14.6122	0.9495	14.4789	12.9748	16.4907	52195.9	14.7244	0.8804	14.6141	13.1767	16.4839	53760
tmrca(D1)	13.4602	3.9519	12.5455	7.1177	20.9137	4807.07	13.8204	3.3832	13.0593	8.1415	21.0194	4514.41	14.8009	4.0463	14.1702	7.9273	22.661	4997.82	22.2935	3.6944	21.8758	15.6084	29.66	11838.4	20.78	3.3224	20.2373	15.1143	27.4803	17736.6
