# Supplementary material for: Genomic analysis of the emergence of 20th century epidemic dysentery
Source: BMC Genomics. 2014 May 10;15(1):355. doi: 10.1186/1471-2164-15-355 (PMC4038718; doi:10.1186/1471-2164-15-355)
Supplement: Supplementary file 11 — Additional file 11: Nucleotide sequence of the novel genes predicted in genomes sequenced for this analysis. (TXT 231 KB) [file 12864_2013_6073_MOESM11_ESM.txt]

>SD1PG_0051
ATGAACAGGTTATTTATCCTGACAGTGATTTTTTCACTGTTATGCTCACTTCCTTCCGCACAGGCATCCCCACAGGACAAACAATATGATCGTTGTTTTATTACCGCCGGAAAACGTTATTCCATTGATCCAGGATTACTCAAAATTATTGCCCGCAGGGAAAGCAGTCTGAATCCCCGGGCCATTAATCATAACAGGAATGACAGAGGAAAAATTATCAGTACCGATTACGGGATAATGCAGATTAACTCCACACATATTCCCGGGCTGAAAAAAATGGGCATTATCCGGAGTGAGAAAGATCTGTTGAATAATGTCTGCCTGAATATTCAGACCGGAGCATGGATCCTCGCCCGGCATTTTCAGCGATGCGGCGTAAACTGGGAATGCCTCGGCAGTTATAACGCCGGCTTCAGTAAAAGTAACACTCACCGCCGGATGAAATACGCCCGGCAGATTTACAGCGCTTACATGCAGGGACGT
>SD1PG_0072
GTGGACTTGCCCGAAGGCCTGGGCCGGCACATCCACCAGAACCGCCTGCTCAAGCTGGCCCGCGAGGGTGGGCAGATGACGCCCAAAGACCTCGGTAAGTTCGAGCCGCAGCGCCGCTACGCGACCCTGGCCGCCGTGGTGCTGGAGAGCACCGCGACCGTGATCGATGTGCTGGTCGATCTGCATGACCGCATCCTGGTCAAGCTGTTCAGCGGCGCGAAGCACAAGCATCAGCAGCAGTTCCAGAAGCAGGGCAAGGCGATCAACGACAAGGTGCGCCTGTACTCCAGGATCGGCCAGGCGCTGCTGGAAGCGAAGGAAAGCGGCAGCGACCCCTATGCCGCCATCGAGGCGGTGATTCCCTGGGACGAGTTCACCGAGAGCGTCAGCGAGGCCGAGCTGCTGGCCCGGCCGGAAGGCTTCGACCACCTGCACCTGGTCGGCGAGAACTTCGCCACCCTGCGCCGTTACACGCCGGCCTTGCTGGAGGTGCTGGAACTGCGCGCCGCGCCGGCCGCGCAAGGCGTGCTGGCAGCCGTGCAGACCCTGCGTGAGATGAACGCCGACTTAATTAAT
>SD1PG_0123
ATGAAAACCAATGAAAATCAACTTGATACAAGATTATATCATGAGTTGATACCGGATGGAGCACGGTATAGACCTTCAAAGCGTGGGGAGTTCAACACGTTACGGAAGGGGCTATCCAAGATCCACCGCAGATACACTCCAGCCTTTGATACCTCAAAGCAACCTAAAGGTATTGAGGCGCAGCTTTTTGCATGCATTCGCAACCATGACTGGAATCGTAATCAGGCGCTAATCGCACTTAGACAAAAAGGCTATACGCCTTTCTCCCGCCAGTTTGATCCAAATTTCATACCGCAACCGCGCCGGTTAGGTGTTCGCTCAGAGAGCAGAGAAGCACTAACCGCAATGGCTTTTGCGCTTGCGGCCAATTGTGATTACACCCCTAGCAACGAATATATGTTTGAGATAACTGTTCCGTTTGAGGATATAGCACGCCAGATGGGGGTACTGCATAAGTACGAGAACGGAAGGGTCGCCTGCGACATTGCATATCATGCTTTACGTGTAACCGAAGAAATGGGGCATGCCATTGTTGTCAGGGAGTTCGACAAAGATAGCCGCCAGTACAAGCCGATGCGCATCTTCCTGACGGTGGAATTTTTTACCAGTAAGGGTATTTCTTTAGACCACCTAAAAAACATGCTCACACGTTTCCAGGCATGGACAAGAAAGCATGGACTTACCCAGTCATTAAAGGAACGCAATGAACGCCACCTGTTGCGTCTGGAGCGCCTTAATCTGGGCATAGAGAAACGCCATTCACTAAAAAAATTATTGAAACGTATTAAGTGGCAAGTAACTAGCCCGGAGTTGATTAAGGAGAAGCAGAAGGCTGTTTCGACTTTGCAGGAAGCGATTGATGGGAAGGAACCTGTACGGCTGCATGCCGCTGCCGGGGCAAAAGCCCGTTGGCTTCAATATCTGAATAGTGGCCGCTCGATGCCGATCTTCACTACGAGACTTGAAGCAGAGCTATCAAAAGAACAGCCTTCTTTGCGGCAGGCTGATGAAGAACAGTTCTACAGGCTTTTGTTGGAACGAGCCGGAGTAGGGCAA
>SD1PG_0213
ATGAAAACTCCGAGAGGCATTCGTAATAACAACCCTGGCAACCTCGACAAAGGTTCGCCGTGGCAGGGGCTAATCGACAACCCTGCCGAACCGCGCTTTTGCACGTTTAAAGACCCTGTTTGGGGGATTCGTGCGCTGGCGGTGACTCTAATTACCTACCACGACAAACGTCGCGCAAAAGACGGCTCAAGTATCGATACCATTCGTGAAGTTATTGAACGTTGGGCACCGCCGAATGAAAACAATACTGACGCCTACATTAATGAGGTGTCTAAAGCCGTTGGTGTAACCGCAGACATGATTATCGATCTGCATGATTACGACATTCTTCGACCTTTGGTTGAGGCAATCATTCGCCATGAGAATGGGCGAGGTCCGCTAAAAACGCTGAACACCTGGTATGCGGCAGAAGTTATTGAGGAAGGTCTGCGTCGAGCTGGCGTTGTTAAGCCGGCGAAAACCGTGAAGGCTGTTCCTGTAACTAAAGAAACCGCAGGCGCAACTGTTACAGCAGGTATTGGTCTGGCGCAGCTGGCCGATGTTATGCCGCAGGTTTCCGCTGCTATGGATAAAGCACAAGGTCATATCTCTAGCGGGGATACAGTACGCATCATCTTCGGTATTGCCACTATTGTTGTGGCAGGATTCATTGCCTGGTCGCAGGTAAGAAAACACCAGAAAGGGATGGTC
>SD1PG_0211
ATGCCAGAACAAAAGATGAAGATTACGGAAGAGACATTTTCGGATTTTACGGGGCATATGTGCCGTGCCGGATTTACCAATTCTATCTCCGATGAACCTTTAACCGAGCGACAACAAAGTCAGCTATCTGCTTGTTTGCAGGCGGTTCCCTTCTCCCAATCCGTAAACATAACCCCGGCTTCACCGTCAGTTTTGGTTGGGAAAACTGTTCAACTTAGTGCAGGTATTACTATGGGTAAGAGTGCCAGTTCATTCACCTGGAAGTCAGCCAATGACCAAATTGCAACCGTTAACGGCACTGGATTAGTAACTGGCGTAGCACCAGGCAAAGTAAAAATTACTGCAACTGATCAGGAAACCCAGCTTTCCGCTTCAGTGGAAGTCACCGTAAATCCGGTAGCCGTTCAATCCGTAACGGTAACGCCAGAATCAACGTCTGTTGAGAAAGGGAAATCAGTCAGTCTGAAAGCGAATGTTCAGCCGTCAAATGCGACGAATAAGGCTGTTACCTGGTCTTCCAAAAATGAAGATAAGGCAACGGTAGACCAGAGCGGGAACGTTACTGGTGTAGAAGTTGGCACTGCGACGATTGAGATCGTTTCCCAAGATGGCAGCAAAAAGGGAACTGCAACGGTGGAAGTAACTGCGCCTGTTGTGGCTGTTACCGGCGTCGAAATCGACCCAAATAGCACAACCGTTGAGGCAAACAAAACTGTTCAGCTGACCGCAAATGTCGAGCCGGCAGGAGCAACAAATAAAACCGTTACTTGGGAATCCAAAAATACCGAGTTTGCAACGTTAATTAAT
>SD1PG_0182
ATGAGTGATGAACGTCGTAAATTATGGCTATACTTATATCCTGATGAGCCACAGCAAAAATCCGCAATAGAAACCATTGAAGAAATACCTCAAAGACAACGTTCTGATTTCTTCAGAGATAGTATTGTTGCAGGTATTGCATTATCAAAACTCGATAAACGATTACCTGCACTTGTATCTATGTTACTACAGCAAGATAGTAATATAGATACTCTTGTACGTATTTTAAAAATACTATTCCCCAAGCTTGATATTGACTCAACGGAAGATAAATCTACACTCTGTGCCGTTGCTTGGCAAAAAAGATGTCGGGATGAATTACAACAAGGCACACCATGGTCTGCCTGGTTTGCGATTAGTGAGGATGAATATAATCATCATCTTAATCATCCAGAATCAAACAGTCAGGTACGTGCATTATGGGCTTATGATGAAAACGAGCAGAAAAAGGATATACAGGATAAAGAGAGAACGCCCTTTCCGGAGGCCAACACCAATACAAGTTCAGAAACATTGAGTAATGCTAAAAAATTATTTGGTAATTCAAAT
>SD1PG_0287
ATGCTGCCTGATGAACTTGAGAAAAGATTAGATGGAATTGAGGATGCTTCAAAAAAAGGGTATCCAGTACGTAATCTATACAAAATTGCGTGTGAGCCCGGACTGTGGCTGCAAGCCTACGTGAATATACGGGCCAATGCAGGTGCACTGACTCAAGGTGTATCAACAGATACCATTGATGGCTTCTCTATCGAAAGAGCAGAGAAGCTGGCAAAAACATTGCGGAGTAGAGAATACGTAGCGAAACCTGTACGCAGAGTTCAGATCCCAAAAAAGGACGGAAAAACCAGACCGCTGGGGATTCCAGGTGGAGACGATAAACTGGCGCAAGAAGTAGCAAGAATTATTCTGGAAAGGGTTTATGAACCAGTATTCTCTGAACACTCTCATGGATTCAGACCAAAACGTTCGTGTGAAACTGCGCTCAGATCTATTCGTCCAGTCTGGAACGGAGTTAAATGGATCGTGGATGTTGATATCAAAGGTTTCTTTGACAATATCCCCCACAAACTATTGCTGAATACACTGGCAGAGAAAATTAAGGATAAGAATTTCCTGAAATTAATCGAACAGTGGCTGAAGGCAGGATATGTGGACAATTGGAAATACCATCGCTCATATTCTGGCACGCCACAAGGTGGGATAATTTCTCCCTTACTGGCAAATATATACCTCGACAAACTGGACCGTTTTGTAGAACAGAACTTAATTCCTGCATATACAAGCGGTACAAAACGAAGAGCGAATCCAGATATGAACAGGCTGGCCCATAAGATTCATAAACTACGAAAGAAAGTAGACGGTATGGCAACTGATTCTGAATCAGAAAAAGAAGCCATAAAGAAAGAAATTGAACGACTGCTTGAAGAAAAACGTTCTATACCATCTCAGGTCATGAACGATCCAAACTTCAGGCGTATGTACTATGTTCGATATGCTGATGACTTCGTAATTGGTGTCATCGGCTCGAAGAAAGATGCTGAACATATATCAAGACAGGTCAGAAACTTTATTACTACTTCACTGGGATTGGAAGTTAATGAAGCAAAGACCAGGATCCGCCATATCTCAGAAGGAGTTAATTTTTTAGGCTATGAAATCAGACAGGCAGATGCAAAGAAATTGCTGAAGCAGAAAATGCAAGGGCGGCACGCTCTCCGGAGATCCACCACAGGAATTGTGCAGCTCTTCGTTCCTGACAATATAGCCGCTAAATTTTGTCACCAAAAGAAATATGGCTGTTATGAGAATGTGAAGGCTGTACATCGTTCAAGTCTACAAAATCTCAGTGAAGCTGAAATTGTTCTGACTTTCAACGCGGAAATGCGCGGATTGGCGAACTACTACAGTCTGGCGCTGGACATGAAATATAAATTATCAAAATTATATTTCATATGGCAAATAAGCCTTTTTAAGACCCTAGCGAATAAACGACGTAGTTCAGTGAATAAAGTCGCCAAATCGCTACGGCAAAATAATGGAGATCTGGCTATTACCGTTCAGGCCAAAAATGGATCCCGAAAGATTGAGGTTTTCAAACTCAAACATGTCAATCGCAACCGAACAACGATTGTCGATACGGAACCGAGAACCGCACATATCACAACCCGCACAACAGAGATCATGCGTCGATTAGGGGCAAGGATCTGCGAGTATTGTGCGAAGACTGGGCGCTGCGAAGTACATCATGTCAGAAAGCTAAAAGACCTGAAGAAAGGTCGTAAGGCCGGATATAAACCCAGCCTGTGGCAACTAATGATGATCGCACGCCGCCGGAAAACGATGATTTTGTGCGCAAGTTGCCACGACAAGTTACATAGCGGAAAACTACCCGATCTGAGACAGGAAAAGGGAAGAATACTCCTGCAACCACCTGTCTCAAGTGGGGATTCTGCTAAA
>SD1PG_0289
ATGAACATGCGTAATATTAATGTTATTACAGCCCGCGCTGTGCCGGATAAAAACGTATCAGATGATTTTATGCATGCTGTTCTCAGTAACTGCACCACAAAAATAGTTCTTCCTGCACCGGAGAAATTCAGTCCTGAATCATTGCCGCACAATTTTAATATGGCTGCTGTCGGCGTGATGAAGAAGGGAATGTCGATGAGTTTATTTTCTTCTCCGGGGCATATTGTGGTTGCCGGACAATCCGGTGGCGGAAAATCTGCTCCGGTGAAAGAACTAATCGACAGAATTATTCAGAAATATAAGGAACCCTTCGATGAA
>SD1PG_0089
ATGGGAGTTAGCGCTCGTAGATTTGCGCTGAATATCGGCGTTACACCTGCGACTGTCTCACGCCTGCTGGCAGGTAAAACCGCACTGACTGCACCGCTGGCAATTCGCGTGGCTGCTGCTATGGGAAGCACTCCGGAATTCTGGTTGCGCCTCCAGAGTGCCTATGATTTGCGCCAGCTTGAAAGTCAGATCGATACGTCTGGTATTGTCGTTTATACCGATAAATCCACCACAGAGAGTTCAGCCAGGAGG
>SD1PG_0141
ATGGAGAGGTTTCAGAAAGAAACAAACTGGTATGTGAAAACTATCGACATTATTCAAAACCCGGAGGTGCGATCTAAGTTCAATATCAACGGTACGCCCGTCATTGTTCTGATTAAGAAAAACGCTGGCGCAAATAACTGGCAAGCCGTTTCTATCGGTTACTCACCTTTAAATACATTACGTGAAGATGTTTTCAGGCTGGTTCGCCTATTTAACGGTCTGGACCCCCAAAGTAAGTTTTACGTTCGTACACAGCGTAATGAATCAACCCCAATTCGT
>SD1PG_0057
ATGCAAAGACAATCTGCAACCACACTGCTTGCACTCCTTGTAGGCTGTGCGGTTATCCCTGCCACCCATGCCTACTCTGTGAATGTTGTGTCCAGTCAGCCCGTCACCCGACAGATCATGCCGGAGCTGGCCACCATACAGGGCATCATGGAGGAAATGGTCCGTATGCAGACGGCCACCGGCACAGCCATCACCCAGAACTCAGAAAAACTGGCCACCGTCATTGCCCAGGACGGGCAGGCCACCCGTCAGCAGATGATATTCAGTAATGAAACACACCGCCTCGAGGAGGCCAGGAAAAGCTTCAGCGTGCCGGACTCCATCTGCAGTGAATCCGCGTCCGGTATTGCAGCAGAAAGCCGCCGGGCAGCAGCGTCTGCAGCGGCACGTCTGAGTCAGGGGGGAGGGGTCAGCAGTAAACCCATCCGGGAACGTCTCTCCCGGGCTGCGGACTCCCCGGTCCGCGAGGCGTATGACAGTGCCGGCATCCACGCCGGTTACTGCACAGAAGCGGAGTATGCCCGCTTTGGCGGAACTGATGTCTGCCCTGCCGTGGGTGATCTGCCGGGCGGAGACAGCCAGGTGCGATCGCTCTATCAGGGCGCAGGCACAGCAGATACCCCGGCCGCTCTCACCTGGGATCAGAAACAGATTGATGCCGCGACGGCTTATATGAAAAACACCGCCAGACCGTCAGCGGGTCGTGCCCCGGGGAAAGGAGAAGTGGGCACACAGACCGGGCGCACGTATGTGGGCCTGCAGAATGAATACAACGGCATCATCGATGCCGCCTCTCATCCGCAGCTGTCACTGATTGCTGACAGTACCCCTAATGAAGCCACCCGTGGGGCACTGACTGAAGCCCTGCAGTCACCGTCAGCTGCGGCATATTTTGACCGGACCGCATCATCAGAAGCCCGCACCCGTGGCCACATGAGCCAGCGGGAGTTTGAGGCCTTTGAAGCCGGCAGACGGTATGCCAACACCGACTGGCAGCAGGATCTGCAGGGCATGGAAGGCGATAACCTTCTCCGTGAGCTGCTGCGCACCACCGCCCTGCTGAACTGGCAGATGAACGATCTGAAAGAGCAGATTCGTCAGGGTAACGTTATCGCCGGGCAGCAACTTGCGCTGGCCGCACGGCAGTATTACGGACAGCGCCTTGGCGAACTGTCACAGGCCATGAGCCAGGGGAGCGTAAGA
>SD1PG_0307
ATGGTGATACGCAAAAAGAAGTGCAGGGACTGTGGAAACGCGATTACTCATAATACAGTGTGTTGCCCGTATTGTGGTTCTGTCGACCCCTTCGGCTACTACCGGAATACAGACCGTATCGTTACCATACTGCTGGCGCTGATTATTGTGGTCCTGCTGACTACTGTCAGCGTCAGTGTGTGTATACTGTGTAGCTGG
>SD1PG_0253
ATGTCATACCCGACTAATGTCGTTGCGCTCGTAGAGAGCGATTTTCTGGCCCAGGCCCGTGAAATGATGAAAGATCGCGAGCAGGCTTTCAACTTGTACGAATGGGCAATTAAGTGCTTGCATCTTGGGGAGCATCGCGAACTTGTTGAACAGCTTTTAGGTGAGTTGATTAACGAGGTGTTTGCCTTGAATGTTCAACTACATGGTCGAGAAAATAATCAATCGAAA
>SD1PG_0070
ATGCCGCCTGCTGCATTTGAGCATATGTGGAGTACATTAAAATCTGGCCGCTCATGGATGGGGCTAGTAAAAAATCGCTGTAAAAATGGCGACCACTATTGGGTAAGTGCTTATGTAACGCCAATAGCTAAGAATGGTTCGATTGTTGAATACCAGTCTGTAAGGACCAAGCCTGAACCTGAGCAGGTTTTGGCTGCGGAAAAATTATATGCTCAATTGAGAAGCGGGAAGGCCGCGAGGCCGAAATTGGCTGCTAGCTTTTCCGTGAAAATACTCTTGCTCATATGGGGTAGTATTATATCAAGCGCAATGGCTGCCGGCATGCTTACTGATACATCAATAAGCAGCTTATTGTTAGCCACTTTAATGTCAGGAAGCTTAAGCTCTGTTAGTGTTTTGGCTATTCTCTCTCCTCTTGGAAGACTGGTTGAAAGAGCCAGGAATATTTCCAATAACCCATTAAGTCAATCCCTCTACACTGGGCGCACCGATGAGTTTGGCCAAATAGAGTTTGCTTTACGAATGATGCAAGCTGAAACAGGCGCCATAGTAGGTCGCATAGGTGATGCATCAAATCGGCTTAGCGAACACACCCGAGGCCTACTAAAGGATATTGAGTCAAGCAATGTACTTACAGTTGAGCAGCAGGCAGAGACAGATCAAATAGCAACGGCAGTAAACCAAATGGTGGCAAGCATTCAAGAGGTTGCGAGCAATGCACAGCATGCTGCAGATGCGGCCGGAAGAGCAGACACTGAGACGGCATCTGGCCAGCGTCTGGTAGCCCACACAAGCCAGTCAATCACTGCCCTTGAAGGTGAAATTAGGCAAGCCACTCAGGTTATTCATGAGCTTGAAGGTCAAAGTAACGAGATATCAAAAGTTCTTGACGTTATACGAGGGATCGCCGAGCAAACGAATTTGTTGGCACTCAACGCAGCAATTGAGGCCGCGCGTGCTGGTGAGCAGGGGCGTGGTTTTGCTGTTGTCGCCGATGAGGTTCGCAGTCTTGCTGCTCGCACACAGCAATCGACAACGGATATTCAAAGCATGATCAGCGCTCTACAAGAGCGAGCGCAATCCGCTGTTACAGTCATGGAGCAAAGTAGTCGGCAAGCGCACACGAGTGTAGCTCACGCAGAGGAAGCAGCTACAGCTCTTGATGGAATTGGCCAACGCGTTAACGAAATTACCGACATGAACGCGCAAATAGCGACTGCGGTCGAGCAGCAGGGAGCAGTAAGTGAAGACATAAACCGCAGTATTATCAATATACGCGATGCTGCTGATACCAATGTACAGACCGGGCAGAATAATTTGCAAAGTGCGAAATCTGTCGCTCAGTTAACTAGCGCTCTGAGCGAACTGGCAAAACAGTTTTGGGAAAAACGAGGA
>SD1PG_0312
ATGGCATCGGGGCAGGCACTTGCTGACCTGCCAATTGTTTTAGTGGATGAAGCTCGTCTTCCCTATGACTACTCCCCATCCAACTACGACATTTCTCCAAGCAACTACGACAACTCCATAAGCAATTACGACAATAGTCCATCAAATTACGACAACTCTGAGAGCAACTACGATAATAGTTCATCCAATTACGACAATAGTCGCAACGGAAATCGTAGGCTTATATATAGCGCAAATGGGTCTCGCACTTTCGCCGGCTACTACGTCATTGCCAACAATGGGACAACGAACTTCTTTTCCACATCTGGCAAAAGGATGTTCTACACCCCAAAAGGGGGGCGCGGCGTCTATGGCGGCAAAGATGGGAGCTTCTGCGGGGCATTGGTCGTCATAAATGGCCAATTTTCGCTTGCCCTGACAGATAACGGCCTGAAGATCATGTATCTAAGCAAC
>SD1PG_0042
ATGAACAAAAAACTTCTTGCTATTATGATTGCAGCCACTCTGCTGCAGGGCTGTACCAGTTTCCGACAGGCAGAGAACACCAGAAAAGACGCCGTTGCTGAACAACAACGGGCCCGGGAAATGATCGCTGAGCTGCGAAACCGGACACCGGTTGTAAAGGAATCCCCACGTCAGTGGATCAATCCCCGTCCGGTCACGGATAAAAACCCCGGTAATGCGGTGCCCGGCTGTCCGATTATCATTAACACCCGGCAGAGCATCACCCTTCAGCAGGTGGCCCAGCGGATCTCGCAAAACTGTCATATTCCTGTAAGGATCACCCCTGATGTACAGGCGTATCTGAGCGTGACCACCTCCGGCAGTACGCAGCAAATCCAGGGCACAGTACCACCGCCGGATACCGGCGGTATGGTTCCACTGGCCGCCATAGGCAGTTCTGACACGACACTTCCCCGCCTGCAGGGAAATACGGCGTCACTTCCTGAACTGAAGGCTTCAGGACTGACATCACTGCTGAATGCGGTCGCTTCCCGTCTCGGGATTTCCTGGCGTTATGATGGTTCACATATCACGTTCTATTATCTTGATACCCGGACCTTCCCGGTGACCTATATGGACAGCCAGGTTGCCTATAATGCCACCGTGGTCAGCGGTACCATGTCATCAAATGGCTCATCAGGTGGAACAGCATCGGATGCCATTTCCGGTGATGCCAGTAATACCCAGACCACCACCGTGGATATGAAATCTGCGCTGTATCAGGATGTGAAAAATGCTGTCTCATCAATGCTGACGCCGGGTATTGGTCGCATGTTCATGTCGACGGGCTTTATCACCGTCACGGACACCCCACAGGTACTGGAAACGGTCCGGACGTTCATTGAAAAACGCAATGAAGAAATGAAGCGCCAGGTGGTGCTGAATGTGGAAATTCTGAGTATCCGGAAAACCCGTAATGAGCAGGCAGGTATCGACTGGAACGCAGTCTTCAGCGACAGAACGCTGGGACTGAGCCTCGGCAGCACATTCACCAGTGCAGCCAGCGATACCGTCACTGGTGGTGTTTCCATTGTGAACGGGAAACTCACCGGTTCAAAAGCCTTCCTGAAAGCACTCTCTTCCCAGGGAGATGTCAGTGTGGTAACCCGGAATTCCGCCGTGACCAAAAACCTGACCCCGGTACCGATGCAGATTGCCAATCAGCAGAGCTACATTGAGAGTGTGACGACGGATACCACCGCCAATGTCGGCTCATCCACCTCCCTGAATGCGGCCACCATCACCACCGGTTTTAATATGACCCTTCTGCCGTTCATTCTCCCGGACTCACAGACACTGCAGCTGCTCTATTCCATGAGTCTCTCCGACAAACCGGTTATTGAGAATTACGAGAGTGGTGGAAGCAAAGCCCAGCTGCCGAATGTGGATCTGAAAACCATCAACCAGACAGTGGACCTGAAATCCGGGCAGACAGTCATTATCAGTGGCTTCCAGCAGTCAGGGCGTCGCAGTGGAAAACAGGGTGTCGGCACACCGGGATTCTTCGGTCTTGGCGGTGGGATCAACAGTGAAAACGACGACACCATTCTCGTGGTGCTGATCACGCCCAACATCATC
>SD1PG_0022
ATGCCGAGTGAGGTCATCCATGCTCAGCCAGAGCTCACGACCGATATCGTTGATACGGCGGTAACCGACATAAAAAATCCCCCGGGCGGGGAATGTTTCATCCGCTTCATACTGAAACAGGGTGGGCCAGAAGCTGAAGAGGCTTCTCCTGACCTTTCTGTCCTGGGAGGGGTCATCAAGGCTGAGTGTCATGGGCATACGCAGGGGGCATCGCCAGCGTTGCAGCATGAATATCACGGAGGTGACCAGGGTGAACAGCAGGCAGACAGGAAGGGCCAGTGGCCATATCAGCGCCGTAATGATACTGCCGGCCAGACACAGACCAGTGATGTTCAGGTTATGCAGTGCATTCCACAACGGGTTTCCCCAGGCCGTGCGGTGTATGAGGTCAGGATTAACGTGGTGCTGGCTCATTGTGATACTCCTCGCTATCTGTTGCTTTCAGGAAGAGGCGAACGGAAGTGGCGTCTTTCAGGATGCCGGACGGCAGGTGCCAGCCGGTATCTGATAACACCCAGGGGGTTCCGCCAAAACCGAACTGGCGGAAAGCCTGGTTAT
>SD1PG_0045
ATGTCACGACTTCGTGCCATGGCGGCGCGTCTGCGCGCTGCATCTGTTTATGTTCAGTTATGCCTGATGGCCTGCCGTGACCGGCTGGTACGCCTGTTACTGCTGCTTCCCGTGATGCTGCTGCCCCACACCGCAATGGCAAATACCCTCTTCGATATGATTAAAACCGTTGGCGATGGTGCCAGAGGCTCCAGCAGTTCGTTTGTGGCTATCGGTCAGGTTATTGGCCTGGTGCTCTTTATCGGCGGACTGCTTGGCCTCAAACAAATCGGTAAAAAACCCGGTGCAGGGCTGGCCTGCCTGCTGTCAATTCTGGTCGGCGTCTGCCTTGCCGTCGTACCGGAACTGATGGGCAGCGGACAGAAAACGCTCGGTCTTTCTCCGGTTTCAATCAGT
>SD1PG_0245
ATGATAAGCATCGTAAAACGTAACGGCCAAACAGAGCCGTTATCCGAAGAAAAATACAACCGCGTCGTAATGTATGGCGTAGAAGGCATTCGTGGTGTAAGCGCATCCGCTGTAGCAATGGGAGCTGCGGCCAGCATTTTTGATGGGATTACCACCAGCCAGTTGCATGAGGCTTTGGTTAAATCTGCCGCTGATTTGATCTCACCAGAAGCACCAAATTACTCACAGGTGGCTGCCCGCCTGAACATTTTTAAAATCCGCAAAGATGCCTTCGGTCGTTACGACTATCCGAACTTCTACCAACACATTGTCAAGAACGTTAACAAGGGCGTTTATGACAAGGATTTGCTGACACATTATTCGTTTGAAGAGATCGAAGAACTCGGCAATTACATTAAGCCGAAACGTGACGATCTTTTTGGCTATGCAGCTACGGTGCAGTTGCAAAGCAAATACCTCGTTCAAAACCGTGTTACTGGTGAGATTCATGAGGGGCCGCAACATATCTATATGCTGGTAGGCATGTGTCTGTTCCAGAATTGGGAAGACGACTGCGCTGGCAAAACACGTATGGAGATGGTCAAAGGTTTCTATGACGTTACAAGTACGTTCAAACTGTCTCTGCCCACACCAATCATGGCCGGCGTCCGTACTCCAACCCGTCAGTTCTCCAGTTGTGTGCTGATTGAGTCTGGCGATAGTCTGAAAGGGATTAGTGCAGCTTCAGCCGCAATTATCGACTACGTTTCACGTCGTGCTGGAATTGGTATTGGTTTTGGCCGTATCCGTGCGCTGGGCAGCGAGATCCGCAATGGTGAAGCCACCCATACCGGAGTTATTCCATTCCTGAAGCATTTCCAGACGGCTGTTAAATCTTGTTCGCAAGGTGGTGTTCGTGGTGGCGCAGCAACAGCGTTTTACCCGATCTGGCATCTTGAAGTTGAAAGTCTGCTGGTGGTGAAAAATAACCGTGGTATTGATGAAAACCGCGTTCGCCATCTTGATTACGGCGTCATGAGTAACCGTCTAATGTACCGTCGACTCGTCAGAAGCGAGAACATCACTCTGTTCAGCCCGCATGATGTGCCTGATATGTACGAAGCCTTCTTCACAGACCAGGATCTGTTTGAAAAGCTGTACCATAAATACGAAGCCGATGATTCAATTCGCAAGAAGTCAGTACCTGCCATTGAGCTGTTCTCATCTCTGATGCAGGAACGAGCGTCCACGGGCCGAATTTATATTGCGAACGTCGATCATATTAATGAGCATGGCGCTTTCATTCCTGCTCTTGCACCTGTCCGCCAGTCAAACCTGTGCATGGAGATCACTCTACCCACTCGTCCACTGGCATTTACCGACGACCCGAACGGTGAGATCGCGCTATGCACTTTATCCGCTTTTAACCTCGGAGCCATCCGTTCACTGGAGTCTCTTAAAGAGGTGGCGTTCTATGCCGTTGCTGCACTGGATTCGTTACTGGATTATCAAGACTATCCGATGGAGGCAGCCGAAGTGCCTGCCAAAGCTCGTCGTAGCTTGGGAATTGGTGTAACCAACTTTGCTTATTACCTGGCAAAGAATGGCGTTCGTTATTCTGATACCGCTGGCAATAAACTGGTGCATGAAACGTTCGAAGCTATCCAGTATTACCTTCTTGATGCCAGCTGCCGACTTGCTGAAGCAAAAGGTGAGTGTGACTGGTTTGAGCAGACCAAGTACGCAATTGGTCAGTTGCCGATCGACCATTACCGTTCTTCATTAGACGAAAGTGGCGAAACCAACTTTGAGTTAAAGATGCCGTGGGAAGAACTGCGTGAACGTATTGCAAAATACGGCCTTCGCAACTCCACACTGACGGCACAAATGCCATGCGAGACTTCCAGCCAGATCACTAATTCCACCAACGGCATCGAGCCGCCTCGTGGCCCGGTGTCGGTGAAATCTTCTAAGGACGGCATCGTTAAGATGGTCGTGCCTGAGTTTGAAAAACTGAAGGAACAGTATGAATACCTGTGGGATATGCCGGACAACCGCGGCTATCTGACAAAGGTGGCGATCATCCAGAAGTTCTTTGACCAGGCTATTTCAGCCAATACCAACTATGACCCTTCTCGCTTTGAAGGCGATAAAGTCCCAATGATGACGCTACTGTCAGATTTGCTTCTCGCCTACAAGATGGGAGTTAAAACGCTTTACTACCACAACACCAGAGATGGTGCAGGAAAGCGTGATGACGACGAAGCGCAGAATCCACTGACGCAAGCTGTAGCCGTCGAGCCAGAAGATGAGTGCGACGGAGCCTGCAAAATC
>SD1PG_0099
ATGACTACCGCCATTAATTCAGAAGTTATCTGCGAATTTGCCTCATCCAGTGAGGTTATCCCTTCCATTTCCATCGAAAATATTCTGACTCGCGCGGCCTATGCGATGACCACCTTTGCGGATGGCCTAGCGAAGCTTCGCGAAGCGCAGCAGTTAATGAAAGAGGCCACTGATGGCAAAATGTATGGCTATATTGAAGTAGTACGAAATGGCCTGGGCGGTTCAAGTGATGACGCCACCCTTAAACGCATGAAACGTCTGCTTGATGCGGGGATCTGGTCACGTCTGATGAATGAAACTGGTATGAAAACCCTGATGAGTCATAAGCAGATTGATGAATGGGAAAAGCAGCTCGATACGGAAAACATGCCTGAAGCAACGCTTGATAATATTCTTTCTTCCTTCCGCGCATTAAACCAGGACAAAGGCCTGATTTTTGAGCAGGGCGTAGCGGATGTATTTAAAAAATTATCCTGGGATTACAAAACTAACTGCCCGTGCAAAATCGGCAAAAAAATAATTGTAAATAGTATGGTCGGTTCCCCGTACAGCAAGAACTGTTATTACGTGACAGATGAGGGCCGGAATAAACTCAATGATCTTGAAAAGATGATGAGCATTCTCGATGGCCGTAACGCTCCCGATCACCGCATTGCAGCAGGCGCAAAATTTTATGATTTCACACGCGAAAATATGTGGAATGGTGAAAATTTCGAACATGAATACTTTACGGTAAAATATTATAAAGCTCGAACCGGCCACATCATTTTCAAACGTCTGGATCTGGTTGATAAGCTTAATGATATTATCAGCCGTCAATATGGTACGGTACTCCCATCCCGCGTA
>SD1PG_0126
ATGTCGCATCCGAATGACTGGACATTTAAACGCTTGAGGATTGAACCTGACCTCATTAAGACTATAGACAATCTGGCTGAAACTCGTGGGGAACAGAAAGCCGATATCATTGCCGAAACAGTTGAATGGCTGGTAAAAAGCCGTAGTGAAGGTACTGTTTCACCCAGATACTTTTCCAGCCCGGACAATGCCCCGTATAAGGGTCTTTGGCTGAAACCCGATACTATTCGTACAATCGAAATGCTGTCAAAGGCAGATGATCAGAATCCAAATCGGGTTATTTATACCGCTATATGCCGCTTTCTCGATAAAGATAAAAGC
>SD1PG_0224
ATGAAAAATAGCTTTGACAGAGCACGCGCTGCGGAGAACACCTCAAAAGAGGCGATTGAGTATCTCGAAAGAGCATCTCAAATGCAGGCCGTTATGATCTCCCAGGTCAGCAATGACATGAGATTCTCGGACGCATTCATGTTATTCACTCGCTTATCTCTGCTGATAACCAGACGTCGGCCAGAGATCGCTGTTCATTGTATTTTGATACATGTTTTGCCGCACATTGCCGATGTAAAAGTAAGTGACATTAATAGGTTCATGGTGAACCAACTGGTCAACCCACTAATACTGGATGGCAAAATTGTTATGGGCCGCCGCGTTTTCTCTCTGATGAAGCAGTTCCTTAGCTGGTGCGCCTTCCAGGGGATGATAGACGTGTCACCGTTAAACGATATGTCACTTAACAAAGTTGCCGGTGGCGCAAAGCCCACACCTCGCGAGCGGAAGCTGACCGACGCAGAGGTATGGGTGTTCTGGAATATATGGGACTACTTCAATGTGTGTGCTGGTACAAAATGGGCGGCCAGGCTATGTCTTGTATCCGCAAGACGACCTGACGAAGTACTGCGGGCTAAAAAAAGTGAGTTCAATCTTAAGCGTGGGGTTTGGAATCAAGGCAAGAGGAACAAATCTGCCCGTGAGCATTCTCTGCCTTTAAGCTCATTAATGCGCACTTGTATTGAAGAGTTGTTCGAATATGGTAAAGACAGCCAGTGGCTCGTGCCTTCGAATAAAAAAATCGGGAAAGACCTTCCTATGTCTAAAGTGGCAATAGCCCAGGCATTACGTCGTATTCTGGAACGACCAGAACTGATGGAGCTTGAGCCATTTACACCCCGAGACTTGCGCCGTACTGCGCGTAGTTACTTCCCAGCATTAGGCATAAGCCAGGAGGTATCACGTAAAATCATGAACCACAGTCTTGAGGGGATAGATCGGGTCTACGACCGGCACGATTATATGGACGAGATGCGAGACGCCTTAGAAAGTTTCTCGACGTACATCGCATCAATCGTAGAGCAACCGGATTTAGACGAAATTGACCACAAATTTAAGGGAGATCGTCTATCAACAGAGCTTATTCGTGTAAATTTTTCA
>SD1PG_0115
ATGAACTTAATCAAAACTGTTTTTGTCACAGCTTCTTTAATGATGGCTTCGGCTCAGGTTTATGCAGTTGCAGATGTAGAAAATGCTATCGATGTTTCGCGTGTATCTGTCTCTTACGAGCAGCCGTTTTATCTGCTGAAGGGGGCGGCAAAAAATACCTCCGACAAAGCACTGAAGAACGTCAAGATGAGCTTCAATGTTTATCAGAATGGCCGCGTGGTGGATACCATAACAACTGTTATGAAATCTGTAGAACCAGGTGAAACTGTTCGCTGGCAGACTCCTACCACGAAAAGCTTCAATAAGTATATGGTAAGCCAGGTCTTGGCTGAT
>SD1PG_0026
GTGTTATTTTCTGAAATGCAAAATAATAAAAAACAAGGACACATCATGAAGGATGAAATACACAGTACCAGCATTAACCCGGATGTTGTTGAGCAGTTTCTGGCCCTTATGAATACACATTGTAAATCCTCAGAAGAGGCGCTCACCATGCTGAGTACGCTTTGTTACAACCTGATGATGACATGCGGTATCCATTCCATGGACAGCCAGATGCTCAATGGGCATGGGATATCCATGCAACTTCAGGGGATTGATATTGCCGAAAAGCCAGGCAAGAATATTCAC
>SD1PG_0227
ATGTCTAAAAAACGTTCCATCAAAGAGGTTCAGGACTTCCGTGACAGTGTAAAACGAGTAGTCGCTCTCCTTTCAGGTAAAAACATCCCTGTTGCTGAACGAGGGGACGACGCTTATGTACGCTATAACGATGATGGAGAGCCAATTCTCGTAAACATCCCATCAATCCCGGATAACGCAACACCGGCATTGATGAATGCTGTGCGCGGATTTCTCGATCATGAGGTTGCTCACATTTTGTTTACCGATATTCGTGTGTCCAACAAAATGAGAGAAAAAGGACGCGTTCCTTCCTGGTCGCTATGGAATGCCTTAGAAGACGTGTTCATCGAGCGAAAAATGGGTCAGGTCTTTAACGGAACAAGACGTAATCTGATGGCAACTCAGCGCCTTATAATCGAAAAAGTCTTTAAACCAAAGGCTTCAGAGGCTATTGCTTATTGTGGCAAAGATCAGCGCGCGCTTTTTCTAAACTTCTTTCTCTGTCCGGTTGTAAGAGCCTGGGATGGCCAAGCACCGTTCGTAGATTTCATGGATGAATATTGGCCTGTCATTGAGAAACCAATTTCATTATTAAAAGAACATGGTATCGATGTGGCCGTGCGTAACATGTCTTGCACCGAGGATTGTGTAAAGGTGGCTGCGACCATAGCTAAGATCCTCAAAGACACTGAAAGTGAAAGCAAAGGTAAGGAGTCAGCTCCGGGAAAAACTTCCGATCCTTCAGACGCTGACCAGACGGATGCCTCTGGAGAAAACAATGAAGACAACGAAGATCATGAGACACCCTCATCGTTAGATAATCACAAATCTATTAAATCAGAGTCACATAGTAAGCACAAACATGATAATAACGACAGTGATGATTCAGATAATCCTGAATCATCAGAAACAATATTCGATGATACAGAAAATGATAAAGCGGTATCAGATTCTGATGCTTCTGATAACGCGGCGTCAGAATCATTAACCGCTGACCACGAAAAAAGAAAAACGACAGAAGACGGCTCTTCAGACATTCCAACTCCGTCAAAAATGAGTCTGGAAGAGGCTTTAGAGGAGTTGGATAGCATGGAAGATGAAGTCGGAGGCATGACAGAAGATGCGCTATCCGAAACGATTAAAAGCGAGTTAACAGAAAGCTCGAAAAGCGAATACAGGCCATACAATCGCTCATACGACTTCATCGGCTCGATTGATCAGGCAGAAGCCCATATCAAACGGCTTATTAAAACATTCTCCGATATTGATTTAGGTGGATATCCAATCAGCCGTTATCGCATCGTTCCTGAAGGCAACCAACTCTTCGACAAATATATTGAAAAGCACCTTTCGTCAGGTGTTTCGTCGACGCTGACAAAAGACCTGGAACGTGCAATAGCAAGCAGAAACAGAGTTCAGTTTATACCTGGCCAGCGTCGGGGGCGCATTCATGGTTCAAGTATCTACAGATTAACAATGAATGATGATCGCGTGTTTCGTAAAAAAGAAGAATCTAAAGCCGTTAACGCCTGTGTTCAACAAGTGATTGATTTATCGGGTTCAATGAGTGGCGAAACGATAAAACTAGCTCTTGCAAGTGCATATACCATCGCCGATGCACTTGATCGAATAAATGTTCCCAACATTATCACCGGCTTCACTACATTTGGCAGTCATATGGCAGCAGGAGAACTTAAGGCTATCAAATATGAGTTCTCTCGCTTTGAATCTTTAATGCTACCTATCATCAAAAATTGGAATGAAAAAGCAAATTCTCGCGAAGTTCGCTCACGTATGGGGTGCGTAGGCTACACATTCCCACTTCTTAATAACGTGGATGGTGAAAGCATAGCCAGCCTTGCATCGTTATTTTCCGGTCGCTTGGAGGACAGGAAGATCATGCTTGTTCTGAGCGATGGCGCGCCGTGGGCTGTTGGGAGAGGTTTTGACGCCCATTTGCGTTCGGTTACGAAGCAAATTGAAACGCAGACTGACATTGATTTGATGGCAATTGGCATCATGACTGATGCACCGGAGAGATTTTACGCAAATCATGCCCTGGTAACTAGTGTTGATAGTCTTGGTTCATCTGTAGTTACTGAACTATCTCGTATCATTTTGAAG
>SD1PG_0020
ATGCTATTAGTTGGTTATCCACTTAATTGTTTTATCAATTTATTTGATGACAATTTACACCATGTGTTCAAGGTATTGATTATGGAATTACAGACAAGGCTAGTTTTTATCGATACAAGCGCTTTTGAAAAGAAAAACTATCAATTTGGGCAACACGCTCTTGGTCGTCTTCAAGAACTAATTGAGGATGAGAAAATCCACTTGCTCATTACTGATGTGACAAGGAAAGAGATCGACTCCCATCTCAAACACAAATCTGAAGAAGCAGCTTCTATGATAAAGAAGATGCAAAGAGATGCGATGTTCCTAAGAAACACCCCCGACCTTGATTGTCATGGCATCTTCACCAAGATTAAAGGTGATGATATTTATGCTGTTATCAGTGAAAAATTTGATGATTTCGTCGAAAACGGCTACGTCGAAACAATTGATGTAAGCACTGTTAACCCTCAAGTTGTATTTGATGCTTACTTCAACAACCTTCCTCCTTTTGGCAAAGAATCAAAAAAGCACGAGTTTCCTGATGCATTTGCGCTAGAAGCTATTAAACAGGTGAGCTTGGCTAGAGGATATTCAGCCTATATCGTTAGTGACGACGGCGATATGAAATCATTCTGTGAGAAAGAAGATAACTTCATTCATCTTGAAAATGTCGATGACCTAATTGACTTGATTGTTCGAAGCGACAAAGCGTACGAAGAACCAGCCAAATTTGCTGATGAAATATTCGAACAACTCCTAGAACAAATCAAAGCGGATGCCCTGCAAGCTCTCGAAGATGGCGAGTTCAACTATGAAAACGCAGATCCTTTCGATGAGACTATCAATTCTATAGAAATCAACTCGGTGAATGTTGGGAAGAAAAACTTACAGAATGTCGATGCCGAGTGGGCTGAATACGAAGTAGAATTTGAGGTGGTTGTTACGGCAGATTATCGATTCTCAGATTATGACCGTTCACCTTGGGACCCTGAAGACAAGCAATATGTATTCGTCTTGAGTAATGAGTCAACAGTAAAACACAAAGAAACATACACTGCCCACATAACACTTGCCTATACCGATGGATTAAAAGCTAACGCATACATTGAAGAGTTTTACTTCCAAGATACATATTTTGAGCTGACTGATAATGACTCCGAAGTCATTAGCTTCAAAGAACTAGATATCAACGGTGAA
>SD1PG_0149
ATGATAGACACGCGTTTTATTGGTAAATCTATCAGCGGCATTCCTGAAGATGCCTTTGCTGAAGGCGTTTCACAATCCGGGTTATACCCCATCCTGGTGCTGGCTTCCCCGACAACGGTTCCCATTCCCGCCGATGAAAACTGGAGGTTAGTAAAGGAAAACGTGTCCGGGCATTACGGCAGAATCTTCTGTTCTGCCGTGCGGGAACTACCGATAAGGCCGGAACTTCTCGCAGCCGTGCGTGGTATTGCCGATGAGTGTTTCACGCGGGAACATATGGGTTACTTTGAACGGCTTTCCGTAGCAGAGAAGGAAGCCGTTCACAATGACTACCTGCGAACCCTCTCCGCATTTGGCCTGACCTGTTCTGAAACAAATCTTGGCATGCTGACTCAGGCTCTTTATCCGGTTGATGCCAGCCCGGATAACCTGAGAAAACTCTCCACAGATATCGGTGCGCTGGTCGGGCTATATATAGATGACCTTGTGCTACTCATCATCGGCCCTGTATTC
>SD1PG_0009
GTGGGTGGCTCTGGCCCGGGGGAAGTCTCTTTTCAACTAACGTTACCAGAATATCGTTATATTCACCTGATCGCAATCTGTTCGTTACAGTCTATTGTTCCGGGAGTAGCGATATCGCCTGAAACAAGTATAATCAGCAAGTTAGCCTTGTCTGGAGACTTACCTTCGCATCAATCCATCGGGACTATGGATCTGTGCTATTCAAAGACCTGGCCGGACAAACAGGTGGTGCTGCGTCTGGTGCTCTGGCCGGAGGAAGTCTCTTTTCAGCTAACAATGAAAGAGCTGTTG
>SD1PG_0161
ATGGACAAAAACCTCATGCTTGGCGGCTTACTGCTGCTCCTGTTCGTCATCTACCCCTTGCTGTTCAGGAAGAAGAACCGGCATGCCAAAAAGCAGCAATCCGCAGAGCGAATTATCAGAACCATTCACTCAATGGATAATCCGGCTCAAAAAATTGCCTACCTGCGAAAAGTTGATCCCTATGCCTTCGAAGAACTTGTGATGACGCTACTGCAACGAAAAGGCTTCGTCATCGGCAGGAATAAGCGTTACAGCGGCGATGGTGGTCTGGATGGCCGGTTTGAGCATAACCGGCAGCTGTGGTTGATTCAGGCAAAACGCTATTCACATCGTATCAAACAGGAACACGTCAGCGCCTTTGCGTCACTGCTCAAGGAGAACAACTGTAGCGGGGGCATCTTTGTTCATACCGGTACTACGCCTGCATCGGTGCGGGATTACGTGAAGACCTGCGCCAGCCCACAGATAGAAATTATCTCCGGCGACCGGCTACTGAATCTGTTCGACTCATCCCTGAAACTCAAGTTC
>SD1PG_0036
GTGAGAAATAGAGCAAACACTTCACCTCGTGACGAGGCAGCATTTATTAACGGTGGCACGGCTGGCCTTGATAATACCAAAAAGTCATCAGATAAATCATCGGTTGTAAGCAAAGCAAAACCAGTGAGTATTTCTTTTTTTGAAGAAAACCTAAAAGACATTGATGCCCTTATAACGGCTGAGATGGTTTCAGGTAAAGGCAGAGTGAATCGTTCTGATGTTGTCAGGGCGGCGGTAGAAGCACTTAAAACACTATCAAAAACAGAGGTATCACGATTGATAGCAGAAGTAAAACAAAGA
>SD1PG_0225
ATGTCTGACAACAAGATTGAATTTATAGAAAGTCGCTACGCTGCTTTTATCGCAGGGTTGATTGAATCCTCACCTATGAGTCAGGCCCAAATAGCCAGACTTATTGGTTACAAAAATGCCAACAACCTTTCTTTAATTAAAAGTGGCAAAATTCCTTTGCCTATCGATAAGGTTCGTCCGTTGGCGCTGGCGCTGGGTATTGAGCCAAGTCGTCTTATGATGATGGTGCTGGAAGAACGCCAACCTGAACTCGCAGCATTTTTATACAAAGAAGGCACCGCTCCTCTTAACGAGGACGAAAAACAGGTTCTTGCTGCATATAACGAGCGATTCGGTAAAGAGAAAGGCGCATCACAAAAGGTTGTTGAGGCCATAAAGTCTCTA
>SD1PG_0202
ATGACCAAAAAGTTTGAAATCGTATATCGCGACCCGGCAGATCTTATTCCCTATGAGATGAATGCCAAAAAGCATGATGAACAGCAGATCCGAGATCTGGCCGCAGCCATTAAAAAGCGCGGATTTGACCAGCCAATTACGGTCGATAAGAACGACGTAATTATTACTGGCCACGGCCGCCGTGAGGCTGCAATTTTTGCTGGACTTGAGCGCGTACCGGTTATTGTTCGCGATGATCTCAGTGATGACGAGGTTCGTGCGAAGCGCCTTGAAGATAACCGACTTGCCAGCATTGATTACGATGCAATTAAGCTACAGAAAGAGCTTGAGTCGCTTGTTCTGGACGATATCGAGGTTTTCGGCTTTGAAGAGCGGGAGTTGAATGTTCTCGTTGGCAGCATGACAGAAGAAATGGACACCGACTCGCTAGTTATCGATCTGGGCGAAGAAACTAAACGACAGAAGGATGAACACACCGAGATCAGTCGTGAAGTTGCAGCGGAAGAAGTACGTGTTGTCGACGTATTGGGCTTTAAAACGCTCCCTGCTGGCTCTGCCATTGTTGTTGGTGATTTGCTTGCCCATATGGAAGAAATGACGGGAGAAAGCGGGGTAGACGCATTTGTGGCATATGCGGAGAAGATCTCTTCCGGGGAGATGGCTGCA
>SD1PG_0179
ATGGCCCTGTCATTCCGTGTCTGCTGCCCGAGCAGACGGGCCTGTTGTGCATCAAGAACGGCAAGGGCTGCCCCGCCATTTTTTTCCAGCTCTGACAACCGCGTGTCCAGAATACCTTTTCTGCGCTCGTATTCAGCAAGCATATCAGCGGCCTTCTTGTCTGCGTTCTGCGCATCCTTCTGCCGTTTTTCAGCCTGTTCGATTAACGACCTGGCCTCGCGGGGAGATATACGAAGAGAATCAGCATCAGCAAACAGCATCCGGCTCTCTGTATGCAGCCGGAGGGCATCATATCCGGCGATTTCAGTACGGAATCCGTATTCTCTCAGCTCTGCCTGCAGGAGTCTGAACTCCTGTCGTGTAATATCAGCGGCATCTGCGTTTCCGGCACGGAGTGTTTTCAGTGTGTTTTCATCTTTTTCCCTTGCAGCAATTGCCGCAGAAAGGCGTTTTCCAGCTTCAGTACGCTTATTCTCATTCTCTTTCTGCTGCGCGCTGAGCGTGTTTTTGTACGCTGTGATTTCCTTGTCCCTTTTTTCGATATCACTTCGGGTTGGGGAATCATCGACCCACTCGTTTCCACCCCAGATGGTTTTGTTCCCGAAGGAACTCCATGCAGGCGGGGTACCA
>SD1PG_0171
TTGGAAAGGTTGAAAAATGTCGAACAGTTGACAAAAAAAAATCCTCTGTTAGCTTTGGACTTGCGACGGTACCAAAACAAACAGAGGATCTGTATTTCTATGGGAAGATTATATAATAAAAAAGATAATGTCAAGTTTGAAAATTTATCAGATAGATCGGAAAAAGATAAAGTATGGGATACTCACAGGAAAGACTGTGATTTAGTTTCTGCATTATATTTTCAGTCAGCGGAGTTTGAAAGATACTTTGAACGAATGGAAGATTGTTCCGGCCGTTTAGAGTTTAATCAACTTTTAGATCGTGAAACCGGTGAAATAAAAATAAAACTAACAAACGCACATTTTTGCCGAGTAAGACATTGCCCCGTTTGCCAGTGGAGAAAATCACTTATGTGGAAAGCAAAATTTTATAAAGCACTTCCCGGAATCGAGGCAGAATATAAATCTGCCCGATGGATGTTTCTTACACTGACGGTTGAAAACTGTGAAATAACAGACCTAAAAAATACTCTTTCCCATATGAATAAATCATTTAAAAAAATGATTAGTAGGAAACATTTCATAAAATATAATTTGGGTTTTGTTAAAACAACTGAAATAACAAGATCGAAGGATGGAAAAGCACATCCACATTTTCACATATTGCTTATGATGAATAGTAGTTATTTTAAATATGGTTATTTGAAAACCAGTGATTGGGCTGAACTCTGGAGGGATTGCTTAGGTGTATCGTATACACCGATCACTGATGTAAGAACGGTTAAGGTCAAGAACGGCGGCGATGCCAGTCGTTCGGCTCTTGCTGTTAAT
>SD1PG_0080
ATGACGATTGCAGAACGTCTTATACAGAAAGGTTTCGACGAAGGTTTCGACGAAGGTTTTAAAGAAGGTTTTAAGAAAGGTGCGCTTGAAGTGGCGCGGGAAGCAGCCTGCCGGCTGCGGGATATGGGCTGGACGCCGGAACGGATTCAGGAGGCAGCCGGACTTTCCGGTGAAGAACTGAAAAAACTGTTTCCTGATGAGCAG
>SD1PG_0083
ATGATTAATAAAATTGATTTCAAAGCTAAGAATCTAACATCAAATGCAGGTCTTTTTCTGCTCCTTGAGAATGCAAAAAGCAATGGGATTTTTGATTTTATTGAAAATGACCTCGTATTTGATAATGACTCAACAAATAAAATCAAGATGAATCATATAAAGACCATGCTCTGCGGTCACTTCATTGGCATTGATAAGTTAGAACGTCTAAAGCTACTTCAAAATGATCCCCTCGTCAACGAGTTTGATATTTCCGTAAAAGAACCTGAAACAGTGTCACGGTTTCTAGGAAACTTCAACTTCAAGACAACCCAAATGTTTAGAGACATTAATTTTAAAGTCTTTAAAAAACTGCTCACTAAAAGTAAATTGACATCCATTACGATTGATATTGATAGTAGTGTAATTAACGTAGAAGGTCATCAAGAAGGTGCGTCAAAAGGATATAATCCTAAGAAACTGGGAAACCGATGCTACAATATCCAATTTGCATTTTGCGACGAATTAAAAGCATATGTTACCGGATTTGTAAGAAGTGGCAATACTTACACTGCAAACGGTGCTGCGGAAATGATCAAAGAAATTGTTGCTAACATCAAATCAGACGATTTAGAAATTTTATTTCGAATGGATAGTGGCTACTTTGATGAAAAAATTATCGAAACGATAGAATCTCTTGGATGCAAATATTTAATTAAAGCCAAAAGTTATTCTACACTCACCTCACAAGCAACGAATTCATCAATTGTATTCGTTAAAGGAGAAGAAGGTAGAGAAACTACAGAACTGTATACAAAATTAGTTAAATGGGAAAAAGACAGAAGATTTGTCGTATCTCGCGTACTGAAACCAGAAAAAGAAAGAGCACAATTATCACTTTTAGAAGGTTCCGAATACGACTACTTTTTCTTTGTAACAAATACTACCTTGCTTTCTGAAAAAGTAGTTATATACTATGAAAAGCGTGGTAATGCTGAAAACTATATCAAAGAAGCCAAATACGACATGGCGGTGGGTCATCTCTTGCTAAAGTCATTTTGGGCGAATGAAGCCGTGTTTCAAATGATGATGCTTTCATATAACCTATTTTTGTTGTTCAAGTTTGATTCCTTGGACTCTTCAGAATACAGACAGCAAATAAAGACCTTTCGTTTGAAGTATGTATTTCTTGCAGCAAAAATAATCAAAACCGCAAGATATGTAATCATGAAGTTGTCGGAAAACTATCCGTACAAGGGAGTGTATGAAAAATGTCTGGTA
>SD1PG_0317
ATGGCGACATGGCGACATGGCGAATGGTTACATCTCTGTTCAATTGCGTTGTCTGCCGAGCCTTCGCGTACCAGCGCATTTACTGCGATGACGGCGATCCGGCATGCCGGAGGTTTTGTCAGCTTCGATCCCAATATTCGTGAAGATCTATGGCAAGACGAGCATTTGCTCCGCTTGTGTTTGCGGCAGGCGCTACAACTGGCGGATGTCGTCAAGCTCTCGGAAGAAGAA
>SD1PG_0163
ATGCTTAGCGTCTCAAAGGTAAAAAGCGTTGCTCAGGCATCATCATATTATAATTCGCCTGACCAATATTATGATAAAGATAGCGGTGATATTACTTCCCGCTGGGGAGGGAATGGGGCAGAGCAATTAGGTCTTGAGGGGCCAGTAAGCCCTGAAGATTTTGTTCGTTTGTTAGAGGGGCGTATAAGCCCCGATGTTCAGCTGGGTAAAAATGGTGGCGATGGCACAATCGAACATGTTCCGGCATGGGATTTTACTTTATCTGCCCCCAAAAGTGTTTCGGTATTAGCATTGGTCGGAAACGATAAGCGTCTTATTGATGCGCATATTAAAGCGACCGCCGAAACAATGAAGTTTTTAGAGAAAGAATATGCGTTAACACGTATATCGAATGGCGGCACAGCTGAATATACCAAAGTTAATAATCTGGTATACGCAAGCTATATACACACAGAGTCTCGTAAACATGACCCGCAATTACATTCACATAATGTTGTGATGAATGCGGTGATGGATGATTCCGGCCAATGGCGTAGTCTTGAAACGCTTAAAATGTATGAAAACCAGTTGGGCATTGGTCTGGTCTATCGTTCCCATTTAGCCAAATTGGTTAAGCAAATTGGTTATGATCTCGAAATAGACCATGAATCAGGTCTTTGGGATATTAAGGGTGTGCCTCATTCCCTGATGGATACCTTCTCTAAGCGACGTAAAGAAGTTCTGGAGGCTGCAAATCAATACGGCCTGTTCGATGCTAAATCTATGGAAAAGGCCGCTCTGTTCAGTCGCGATTCCAAGACTCACGTCGAATATGATGAGCTGAAGGCTTCATGGGAAGAAACGGTGAGGGAGAGCGGTGTGTCACTTGATGACGTCATTAACCGCAGCTACGACAACATACAGCCTAGTAAACCACTCGACGATCCCCATTCCATTAGCGCCGAGAAAAACCTGCCTGAAGGCGATACAGGCGTTTCTGTGGGGCATAGCAATTCATCGCTTAACGTCCAGGATCGTCAGGCTGGTCAGGAAATGGATTTTGTTATGCCTGGCAATGATACAAACTTTAATCATATAGAGCAGGGCGATAGGGTAGAAATCCGTCCTGATAGCCATTTTCCCGATACCACCCTTTCCCCGGAAGTTGCTATCAGCAGCAGCACCGAACGCGCTACGGATAAATATGCTCGGGAGTATATCAGTCAGCAAGATCTCTCATCGAGTGAGCTGGCGGGAATTATCCATGATGTTCGGCTTGCCTACAAAGTCATGGCGGCAGACGAAGCCGTATTTTCCCACGACGCAGTGCTGAAGGAAGCCACTCGCCTGGCGCTGGGTAGCGCTCTGCCGGGAGATATAGAACAGGTACTACGGGCGATGATCAACAGCGGGGAACTGCTGCCCCGCACAGCCAGAAAAGGAGATGGGGAAGCCGCCTACACCACGCCAGCTGCGTTTGAAAAAGAGCGTGAGATGGTTTTAACCATGCTGAGCGGCAAAGAGTCTCGGCAGGCGGTGGGTGATATTGCCAGCATCAATGCGTATATCGATCAGTTTGAAGCCGAGAAGACTGCGGAGTTTGGTTCGGCATTTGCTTTCTCATCAGATCAGCGTCTGTCGATTGTCGATGCGGCCACGAATAAAGACCTGGTTTCCGGCATTCAGGGATTTGCTGGCACGGGTAAAACCACGTTACTTCAGTGTTTGATTGGCTATGGTGAATCTAAAGGGTTTAGCTTCAAAGGATTAGCGCCCACCGGTTCAGCTACTGAGACGCTTGCGAAGGAAACCGGCATCCCCGCCAGTACGGTAGATTCCTTCCTGTATCGGCGCATGAAAGGCACTGTCAGCAGCCGTGAAATCTGGCTTGTCGATGAGGCCAGTCTCGTTGGGGCAGACAACCAGCATGCGCTCATCATGGAAGCCGAGCGAAGCGATGCCAAATTGCTGCTTCTCGGGGATAAGAAACAAATGGAGTCGGTAGATTGGGGTCGCCCGTTTGCTGTATTGCAGGGCTTTGGCATGCGAACGTCCAGCGTCCAAACCATTATCCGTCAGAAAGATGAGCAACTGCGTGCTGCGGTGTATGACTCTATAAGCGGTAACTTTTCTCAGGCGTTTTCGCGCCTGAAAGACTCTGTTTATGACATGGAAAAGCACAGTGTACTAGATGATTACCTAGCTCTCTCACAGGCTGAACGGGAAAAGACGCTGGTTATTATCCCTGACAACGAAGGCCGTCAGGCTTTTAACAAAAGCGTACATGAAAAACGGGTTCAGGATGGCGAGCTGTCGGCCAATGAAATCGCAGTGCGGGGGCTGCTGAGCGCTAACCTCAATGAAGCCGAACGAACAGACAGCCGATATTACAAAAGCGGCCAAATCATCGAATTCCAGTTGGATCACGGTGAATTTAAAAAAGGGGAGTTCTGGACTGTTGCCGATGCTTCCGGTAAGGAGCTGTTGCTCAAAAACGCTGATGGTCAGCACACCAAGTTCAACCCATCTGAGATAACCGGCAAGTCAAAGTTTGCGATAGATGTGTTTCGGGAGGGGGAAATTCTCTTGTCTGAACAAGAGAAGGTCATCTTTACCAAGTCCCGCAAGGATCTCAATGTACGTAACGGGGATGAGTTCACTGTCTCCCGTATTGACCCGGCCACCGGTACATTCACCCTCGTCAATGAAAAAGGGAAAGAGCTGTCGCTGGATTCAGCCCAGCTGCACAGTGTTTCTCATAGCTACGCAATGACGACCTACAAGGCCCAGGGGAAGACAGTGGATCGAGTGATGGCACAAATCGAGTCCTGGCGGCGTAACCTCGTCAATGAGCGCAGTTTTTACGTTAACCTCAGCCGCGCACGTCATGAGGCACGGCTATATGTGGATAACGTAGACAAAGTAGTCAAAGCCCTTTCAGAGCATGATGCTAACAAAACCACGTCGCTCACTGGTTTTTCTGCGAAGGGTATGAAGCGTGCTGCTGAGCACCTTCAGGCGGAAAGAACGGATACCCGGCAGCTGTATGCCGATCTCAACATTGCCACTAAGAAGCTGGCAAACAAGCAGGGTGTGTTTAGTCATACCGCCTTAGTGGCCGAAACGCTGAAGAACACGCTGGGAACGTATGATGTCAGAGATATCGAGACGGCCATTTATGCCATGCGAATGCGCGGCGAGGTTGGGCTTTCCCACATCAACCACGACAAACTGAATAGCGAGAATTACTACACCATGCCGCAAAACATTCGGCATGAAGCACAGATAGTGCGGCATATGCTGCAAGGAAAGGATCGCTACGCGGCCATCGCTGGAAAATCGGTTGTTAGCCGGTTTCTCTCTGCGAGAGAAGATAAAGCCCGGCAGGGAATCGCTGAACCTGTCTCAGCGGCAACTCAGGCCGCGCTGACGGCGGTAATGACCAGCAGGGATGAATCCATCCTCATCACCGGCAGCGATCTCAGTGGTCATCGTGATGTTATGAGGGAGCTAGGTAAGGATATCGCGAAAGAACGGGGCTACCGGGTGAAAGGATTTTCGACAACAGCGGAAGGCGTTAAGCAGATGCGGGAATCGATGAAATTCTCATCCAATATCTACCAGCACCTTGACCAGATGGAAACCAAAATCGCCGCAGGCCAAACCGTGCGTCCTGGGAAAGAACTCTGGGTGGTGGAGAACGTCTCCCAAATGGGGGCCGAAAACCTGATTCGGTTACAGCAGGCGGCGCGATATGTGGGGGCAAGGATGGTTCTGGTGGCTGACCGGCAGGAGAATTCTATCGCGTGGGGAAACATGCCATCATTGCTGGCCGAGCAGGGGATAGCCACCATCGATTTTGATAAGGCCAATCGCTCACTTAATCCTGAAATTAACCAGGCCACGGATAAGCTGACGCAGGGAAAAATTGAGGATGCGCTTGCGCATATCAGCCCGATGATGAGTGAGGTTCGTGATCTGGATAATCAGACTAATGACCGCGCCATCCGGCTAAATGTCATTGCTAAAGCTTGGCTAAATCTCGCCCCGGCAGATCGCACCAAAACTGCTGTGGTGATCCCAGACTACTTCTCTCGTAACAAGGTCGATGTGCAAATCCGGCGAGGGCTTCAATCAGAAGGGGTTCTTCAGGGCAATGCGTTAACTACGGCATTTTACCGTAACGCGAACTTAGACCCTTTTGAGAAGAAGGTAGCAACAAACTACAGGCCAGGTCAGGTAGTCCAGTTTGAAAGCCAGCGCCCAGGTATCGAGAAAGGGGCGTATTACACCGTTGAGGCAGTGAATAAGTCCGGGAATGAACTGATACTGGTATCGGTTGAGGCGGGGCATCGAGTAACCATCAATGCCTCTGAAATTGCGGGTAGTCGGAATAATTCCGTACAGGTCTTTCATGTGGAACAAAAGCAGGTTCAGAAGGGGGAAACCCTGCGCTTCACGCGTACTGTTCCTGCTGACAAGGTAGAGAGTGCTGACGGTAAAGGGGTGTCATCTAAGATGATTGGTACGGTCGAAGCGCTCGATGGTACGAAGCTAACCCTACGCCTCGCGAATAACCGGCAGGTGACGGTTGACGCGGCCAGCTGGAAACACATGGAGTGGGGCTATACCAACAATATGTTCAATATCAAAGATAAACAGTTTGATAATGTGATCACATTGATGGAATCGTGGAAGAAACAGTTTGCTACGCAGGAAGCGCTTCACAACGCCCTGACAAAAACGGCGGTTAACCTGCGAATTGTGACCGACGATAAAGCGAAGTTGCTTGATAGCCTGCGCTCAACGCCCGGCTTCAGACAAACGGCCCTTCATGACAGGAAGGTATCGATCACCAAGAGCGACATGGCCGCGTTTGATAAGCAGTTTGGTACGGGTCTGGGTTTTGGCATGCGTTCGCTGATGAAGCTGGAGGCTGCGGTGGATAAAGCGGTGACAACCACGATGGATAAAGTCATTCAGAAATCGCAGGTTGTGGGCGAGAAGGTGAGTCAATTTACGCGGCAAAAATCGTTG
>SD1PG_0185
ATGGCGCTCTGGTTTTTTGAATATGCGCTGGGGCAGGCGGAAGATATTGCCATTCGTATTCGTCAGTATACCAACGAATATCTTGATAACATTACCCCACCGTTCACGAAAGCCTTGTTTACCTACGTCAAAGAGCGGAAGTACACACTTTTGTACGCCGGGGCATATGGGCGGCACCGCATATCAAAAAAGCCCGGTTGGCTGTCTGTTTTA
>SD1PG_0233
ATGCTTAAATCGATTATCAATGGCGCTACAACCACCCCTGCCCAACTGGCAAAAGAGATTGTCTTTTATCACGGTGAGTACGCTGTCATCGCACTGCCGTCAATTCTAGGCGCTGCCGGAATGAAAGCGACAGATCGCGAGTTTGGATTAGTCAGCGAGCAGGTCGTAAAAATCCTCGCTCGTGTATCCAGACTCCTTAACCACGATGCGATTGTATTCGATGAATCCGCCGCTTTAAAACGAATCAACGAAACAAAAGGAGCC
>SD1PG_0242
ATGAAGTTTTTAAAGCTCCAGGTTGAGAATTTTATGGCTATCGCCAGCGCGGAGGTCGAGTTAGATCAGCGTGGTTTAGTGCTTATTCAGGGTGTTAATAGTGATGATAGTTCCGCATCAAGTAATGGCTCTGGAAAGTCAACTCTAATGAATAGCCTGATGTGGTGTCTTTATGGCGAAACAGCTCATGGTGTGAAGGGTGACGATGTGTTGTCTACCGACCATGAAAAGAACTGTCGTGTTGCAGTAACCATCGAGGATGAAGGCAAGAGATACGCAATCATTCGTCACCGTAAACATAAAGAGTTCAAAAATCGTCTTATCGTTCGTGGTGAAGATGGCGATATGACGAAAGGCAAAGATGCGCTGACGCAGGAGTTCGTCGAGCGTCTGATCGGTGCATCTAAAGAGGTTTTCATGGCTTCCATCTATGCGAGCCAAGAAGCTATGCCAGATTTACCTGGAATGTCCGACAAAAACCTCAAAACCATCGTAGAAGAAGCCGCTGGCGTTGACAGACTGACACGCGCCTACGCTATTGCTCGTGAGCGAGCTAATGCAGCTGCCGCACGTATGGATGTGGTTAAAACCAAATTGGAGTCGACAATCTCGACCATTGAGGCAACACAGTCAGAAATTGAGTCAGCGAAAGCCTCCTCTGAATCATGGGAGCAAGAGCGTTCTAAACGTTATGACGATGCCCTGGCTGGGCTGGCCAGTGCCGAAGTTGAGTTAACGGAAGTTGAACTTGAGATCCGCACTCTTCCCGAACAGATACGTGATACCGAGAAGGCAATCGAAAGTGAGCGCAAAAAGTTAGCCTCAAAAGAAGAACATGACGCCAAGTTGCTCAAAGTTCGTGGTGCGATAACTGATATTCGGGCAAGCATCAAAGCTACAGAAAATAGTCAGGCTGATGCAATGAGCCGCGCGCGCAATTTTAAGACCAAAGCAGAAGAGGTTGGCACTAAAGTAGGATCACCATGCCCTACTTGTGGCAAAGCCTACTGCGAAGAAGATCTATCAACGGTGAAGGAGAGTTTCATTGAACAAGCACGTCAGGAAATTGGTCAGGCTAAGACACTTGCAGAGGCAATGGCTAAACACAAAACGAATCTTGAGAAAGCGTTAAGCATTGAGTCTGCCCTTGTTAAAACGACACCTGATGTAACGGCTATCATTGCCCGGATTGAAGAGCTTACGAAACAACTCTCATCTTTGCGTCATCGTGAGAAGGAGGTTGTTGCTATTGAGTCTCTTGTGACTCGTGCTCGTACTGAGGTCGATCGTATATCAAAAGAGATTAATCCGTTTATTGCTCTTATCGCCAGATACGAAGATAACTTGGTATCCAGTAAGTCTACCTTCAAGTCCTTAAAAGATGAGTTGAAGGCTATTCAGGAACAAACGTTGCTATTGGAAAAAGCTCGTCAGGTCTACTCTCCTGCCGGGGTGCGTTCTCATATTTTGACGTCTGTTACGCCTTTCCTGAATACACGCACTGCCGAGTATCTCAATACGTTGTCTGACGGGAATATTACTGCTGAGTGGTCGACGATGGATGTCACTAAAAAAGGTGAGTATCGCGACAAATTCAACATTAGTGTGCAGAAGAAAGGTTCAAGTAAGTCGTTCCAGACCCTCTCTGGTGGTGAGAAGCGGAAGGTTCGCATTGCGTGTTCTTTGGCATTGCAGGATCTGGTTAGTAACCGGGCGAGTAAAAACATCGATTTGTTTATCGGCGACGAAATTGACGATGCACTCGATACAGCCGGTCTTGAACGCCTCATGGGTATTCTGGAGTCCAAAGCTCGCGAGCGAGGTACTGTGCTGATTATCTCCCATAAAGAGATGAAGTCATGGTTCCGGGAAACTATTACGCTGGAAGTTAAAGAGGGGCGCAGCTATGTCGTT
>SD1PG_0033
ATGAAATTACCCGATGAGTTCGGCACATTCCCTTTCGCCCGTTTCACGGCCGAAGAGTTTCGCTATTTTTTTGCCTGGTGTGCCCGACACCGCGTCAGTGATATCGATCTGACAGGCGGCTCACCGGTATCTGTCAGTCGCTTTGGACGGCGGGTACGTTCGTCCGCACATCCTCTGCCGTCCTCCATCATGATGGCGCTGAGTGATGAATTGTTTGGACGGGAAGTCCTTCCCCGGGTGCTGTCCGGTCATCCCGTGGACCGTACCATTCAGGTCAGCGGTGATGCCTCCGGTCGCTACGGTCTGCAACGGGGGCAGCGTGTTCGCCTGCGCTGTCATCTGATTCAGGGAACATCAGCAACAGAAGAAAAAGTAATCTCCGTCACCATGCGGGTGATCCCGTCCGATATACCGGACATCCTCACCATGAATATTGAACCGGACCTGCTGGATGCCATGCTCCGGAAAACCGGTCTGGGTTTCATCTGCGGAGAGACCGGCTCCGGTAAATCCACACTGGCAGCGGCACTGTACCGCTACATTCAGACGCATTTCCCCGACCGCAAAACGGTGACCTATGAAGATCCGGTGGAATACATTCTGGGGGGAGAGAATGACCTTCTGCCACCCCATCAGGCCGAAATCGGGCGTGATGTGGAAAGTTTTGCGGCAGGACTTCGCTCTGCCGTTCGCCGTAACCCGGACATCATCGGTATCGGTGAAATCAGGGATTATGAAACGGCAGATGCAGCCGTCCAGGCAGGTAACACCGGTCACTTCTGCATCGGCACCATGCACACCAAATCACCCGGTGAAACCTTTGCCCGGCTGCTGGGGTTATTTCCACCGGAAATCAGGGATTCAATGGCAGCCGCCACCCTTTCCCTGGTGCAGTTCATTCTGGTGCAGGTCCTGGTCAGAACAAATGACGGTGGCAGACAGGCCGTCCGGGAATACATCGTCATAACTGACGAACTGCGTGATACGCTCTCCCGGCAGTCCCATGCGACATGGGGGCATTACATTGATGAAATCATTCGCAAGGAAAAACGGCGGATACGGGATCAGGTTCTGACCATGTATCAGACGGGCAGCATTGAGGCATCAGAAGCTGCGCTCTTCATCCCGGCCGGAGAATTCCCCAAA
>SD1PG_0203
ATGAGCAAATACATCATCAACGTATCGTTTCAGACACGCGTAAATAAAACCACGCGCACGTTGGAAATCGCTGAGTCGTTCGGGCTTGGCCTGGACGAAAAAGAGTGGACGCTTTACGACAATCTGGAGCTGGAAGTGAAGCAGGGCGATGTGGTGTACATCACCGGCCAATCCGGTTCCGGCAAATCCGTTGTGCTGCGCGAGTTGCAACGACAGATGAAGGATGAAGGGCTGTCTGTAGCCTCCATCGATGATTTTACCTTCGATAATGAGGTTAACGTCATCGATCAGTTGGGCAAAACGACCAGTGATGCGCTTGGGTTGTTATCTATGGCTGGTCTGAACGATGCATATCTGTTTGTTCGCAAGCCTTCTGAAATGTCAGACGGCCAGAAATATCGTCTCAAGATTGCCAAACTGATTGAGTCAGGCGCTAAAGTATGGGCTGCTGACGAGTTCGGCGCTGTTCTCGACCGTGTAACCGCTCAGGTTGTGGCGTCTAACCTCCAGCGTGCCGCTCGAAAGGTTGGTGCGACGGTAATGGTGGCGACGACTCACGAAGACCTGAAGAACGCGCTGCGCCCTGATATGCAGATCACCAAGCACTACAAAGAACGCGTGAAGGTGGAATATCACAATGGTAGTCATGATGAGGTCCATTCA
>SD1PG_0265
ATGAGCGAAAACGGCAATAAAAACATAGCGATCGTTGAAGCATTTTCAGAAACAGATAAAAAGACAGGCGAAGTTGTTACGTTGGTTCCTAACACTAATAACACTGTTCAGCCTGTTGCTTTGATGCGTCTGGGCCTCTTCGTTCCGACGCTGAAATCGACATCCAGAGGAAGAAAGGGGCAAATGGTCTCTATGGATGCCTCTGCTGAACTCAAACAGCTGTCTCTGGCAAAAGCCGAAGGGTACGAAGACATAAGGATCTCTGGCCTTCGGCTTGATATGGATAACGACTTTAAAACGTGGGTGGGAATAATCCACGCGTTTGCCAAACACAAGGTCGTTGGCGATACTGTCACGTTGCCGTTCGTTGAGTTTGTAAGGCTGTGTGGCATTCCGACCGCCAGGTCATCAGCGAAGTTACGCAAACGCCTGGACAGTTCGCTAAGCCGTATTGCCACAAATACCATCTCGTTCCGTAGCAAAGGCTCTGATGAGTTTTACGTAACGCATCTTGTGCAAACGGCAAAATATAGTGTCAAGCACGATACGGTCGAACTGAAAGCAGATCCCAAGATTTTCGAACTCTACCAGTTCGACAAAAAGGTTCTTCTGCAACTCCGGGCTATAAACGAACTCTCAAGAAAAGAATCCGCTCAGGCGCTTTATACTTTTATTGAAAGTTTGCCGCCTGATCCGGCACCAATATCACTAGCCCGTTTACGCGCCAGACTTAATCTGACAAGTCGCACTATTACTCAGAATGCGACGGTAAGAAAGGCTATGGAACAGCTGCGAGAGATAGGATATCTCGATTACACGGAAGTTAAGCGCGGAAACTCGGTCTACTTCGTCATCCACTATAGGCGGCCAAAGTTACGCCAGGCACAAATATCAACAAAAATCGATAATGATGAGACGGAATATAGCCTCCCAGATGAGAATCAAGATGACATTATCGACGTTGTGCCTGACGAAAAAGAAGGCAAAATGGTCATGTTGAGTAAAGAAGAACTGGCGCTTCTCGAAGAGTTGCGCAAGGCAAAGACTCGCAAA
>SD1PG_0239
ATGGCATTAACACTGGCAGGTCTGGAAATCGAGAAAACAAGCGGCTACTGGCGTGCTAAGGGTTTCAAGCAGCCTGGCATTCTTGAGCGTCTGGAACGTGAAGATGGGTATATCGTCCACCAGCGGCGTGAATGGCGTATGTACGATCCAGAAACAGGAAAACTGACTACAAAAGCCGGAACACTTTGGGGTCTGTTGAAGAAAATTCAC
>SD1PG_0131
ATGGTTGATAATAAATTCCCTCTTATTGAGAAGGCCCGAGCCTGGTTCCATCGCCAGCCATCGACTCAGCAAAAGAATATTAAAAAGTACGGCACTATTTCTGTCTTCGTCTTGGGCGCTCTCGGTATTTATTACATAACCGGTCAGGATAAGAAAAAGCCGGTTGAACCAACGAAACAGGAAGACATTACCCAAGCAAAGACCGATTCGTATATTCAGGACGATATTGTTTCGTCGCTGGGTGGGAAAATTCAAAATCTGGAAAGCGGCATCGATGGGAAAGTCAAAGATGCCGTTGCAGACGCCGTTCAGAAAGGACAGTTTAACCTGACCCCTCCCCCGTCAGCTTCAAACACGGAGACTCCCCCTATAGATTTGCAAGGCACATCTAACAATGCAGGTTCAACCACTTCTGGTGCAGGCACTGCTGATTATCCAGGAATGAATAGCTATCCAACACCATCAGCGTATAACGCTCCTTCCGCACAAGCTGGTTCCGCTGATGCAAATGCTGCCGAAGAACCATCTGTTATCTGGGTTGGTGGTATATCTGATGGTAATGGCGATATCGCCATGCCTTCCACACCGGAGGACTCATCTGCAAAAAAGAACGAGATCCAGTTGCCGGTTGGATTTATGAAAGCAAAGCTCCTGGTCGGCGTTAACGCGCTTACAGGGCAGTACGGCTCTGATAACCCTCAGACACTGATGTTCAGGGTTCAGGCTCCGGCGCAGCTGCCAAACTTCATCAAAATGAATCTACGTGGCTGTTTCGTGATTGCCAACGCGTCAGGAAACCTCAGTTCTGAGCGCATTATCGTCCTGCCTGTATCGATGCACTGCATGACGATGGACGGCGGCTATATAGTTGAAGGTGATGTAACTGGCTTCGTTTCTGACCGCGATGGCAAACGCGATATGTCGGCGCGTGTTGTTTCCCGTGCTGGCCGTCTGCTCGCCTCTACCGTATTTGCTAAATCCATCGAGGGCTTCTCGAACGTCATCGGTAATCAGAGCATCCAGCAAAACGTTTCCCCGCTTGGCAGCATCAACACGATCAAACCCGATGAAGCTACCAAAAATGCGGCTGCAACAGGTGTCGCCGGTGGCTTTACAGAAGTCTCAAAGTATCTGCTGAACCTCGCACAGCAAACCTCCCCGGCGCTTGAAACCGGCCCTGGCAAAGACGTGACGCTCTTTGTTCAGAAAACTGCCGCCCTCGAAATAAAACAAGTAAGGATCAAA
>SD1PG_0075
ATGTTTCCAGCGCCGGCCAACGCTTCAGGGCATACCTCACCGCACCGTGCAGCCTGCCACCCGGCGCGCTCGTCTTTTCCGTCGCCCTCAGCCAGCTGTGGAACGCCTCCATCTGCGGCTTCGCGTACCGCCGCCGCCCTACAGCGCCCGTATCTGTTTCAGCGCCTCCTTCGCCCCCGGACTGCCGTTCATTTTGTACAGCTCCATGAACTTTCTGCGCACGTGCGCCATGCACCCCGCCTCACGGATACCCGGGGCCACCGGAGGGGCCCCTTCCTGCCCGTCACGGAACAGCGCCCGGTAACCGGCATAACCGTCAGCCACCAGAGTCCCCGACCACCCGCTCAGCATCTCACACGCATACTGCCCCGCACGCCCCGGCCGGCAGTCGTACACCACGATGTCCCGGGCACTGCCCGCCGCGCTCACGTATGCCCACAGGTACCCTTTCCGGACTTTCCCTTTCCGCGTATCCAGTATCTGCAGCGGCGTCTCGTCCGCCTGCAGCACCGGTTGCCTGAGCAGGTCACGTTTCAGGGCTGCCGCCAGCGGCGACAGCACCGCCGCCGTCTGCCCGAACCAGTCCGT
>SD1PG_0304
ATGTCATTATCACGTCTGCCTTTTTTTAACAAAGACGCCTATTACCATCTGGGAAACTATGAGCGCTCTGACACCCTGAGAGGGTTAATTACCGGAGCCTGGTACAGTGCCTTAGGGTTGGAACTGGAAGATCACCAGGGATTAGTTCATTTCCCTGCTAATGGACGTTACATCCTGGATATTAACGATCCTAATTTCCCAGAGCAGTACCAGCGCTTATTGGTACGTCTGGATTATTTGACGAAGCTCGACACTAAAGCATCAGGCCAGCGTAACTTTGGCTACAGCGGTTTT
>SD1PG_0241
GTGTCCCCTTCTGTTTTGCATTACGTAACTGAAACGTACAAGTGGATTATCAACGAGCTTGATCTGACAGTAGTAATGCTGGCCGGTAATCACGATCTTGAAACCAACGATTCAGTATATAGCGCCAACGCAGCAGCATCGCTGAGTTCTATCGGCGTGGTAATCGTATGTGGCAAGCGCCCACACTCAATAAAAATTGGTGATGTGACTGTCCACCTGATTAGCTGGCGTAACAATCATGCGGAGCTTATCAGCGATCTGAAAGCATTACGTAAGAGCGTAGAAGGTGACAATCATGACGTTGTTATCCATACATCCATTAACAAAGCCATTCCAACAATGCCTGACGTCGGTATCGATGCGCAGGAGTTAAAGGATATCGGCTTTCGTCTCGTGCTTAGTGGGCATTACCACAACCACAAAGAGGTCATTCCTGGAGTTATCAGTGTCGGTGCACTGACTCATCAAAATTGGGGAGATGTTGGATCTCTGGCTGGCTACATGATCGTAAACCCGGACGGCAGTTTCAGTCACTACGAAACCAGTGCGCCTAAATTCATTAACCTGGAAGATGATGTTGCTGATGACCAAATTCGCGGCAACTACGTGCGTTTCCGCGCCGTAATTGAGAACGATGAAGAAGGCATTAAGTACCAGAACATCCTCAAAACAATGGGTGCAAAAGGTGTCGTGTGCAACTTCATCCGTAAGTCATCAATGATGGAAGGTACAGCCAGCACAACTGAAACCAGCAAAATCGATAGCCTGGGAGAGTCGGTATCTGCTTATTGCAAGATTGTCCACGATACTGACGGCGGATTTGATCTGAGCAAATTGGATATTTTGTGTCAGGAAATCCTCACCGAAGCGGAGAGTTCGGAGGCTGTG
>SD1PG_0032
ATGTACAGCATTCATATCACCCCCCGCTGCCGGCGTCCTGCCCGGGGACAGGTCTTCCTGAAAACGCTGCGCGTGGACGGTGACAGTTTCAGCTTCACCCTGCCGTCCGCCTGCTTCACACTGCGACCGTCCCCCAATCCCCGGGTCATTTTTGCCAGTGACAGACGGGCTGACGGGGAGATGAGTGGTATTCGCCTGGCCCTGCCCGAAGAGACAGGCACGCTGATAACAACGGCCACCTGGCAGGTTAACGTGCCGGAGCGACCGCCTTTTGATATACAGCATGTCATTCACTGGCTTCTGCCCGCACCACTCACTGCGCTGATGTCTGACAACACCTGGCTGTGGCCGGATGTCCCCGGCACACCGGCACTCACAGCCGGAGACTGGCCGGTCATGGAAAGCGACACCCCGACACTGAAACGCGTGAAGCGTCGTACCTTCACGCTCATCGATAACCGTAACCGTCAGGGATGGATCACGCGCCGCTTCCAGTGTTTCCCGCTGGCTCCGCTGCCGGAATCACTCAGTCATCGCGTACCAGACATCCTGTATCCCCCGAAAACGGAGAAAAAAGAATGCAAAGACAATCTGCAACCACACTGCTTGCACTCCTTG
>SD1PG_0292
ATGGGAATTATATTTTTATGGTCTTTTTTAGGTGGAGGGATTATATACGGTTTTGGTGCAATTTTAGTGACGGTTATTATGGCGTTCTTGATTCAATTAGATATCGGTAGATATCAATTTGTTGGTGTTATTGATGCAATCAATAGTTACGTCAAAAACAAGAAGTTATCAAGAGTAAAA
>SD1PG_0140
ATGGTACTAGTCGGTGCGACATTACTTTCATTACCGGTATTAGCAACCAGTGATGCCGCCGCACCGGCTAAAAATCCGCGACATGGATTATTTTGGTATGAAACGCCAAAAAAGGAAGAAGAAAAACAGGCCGAGAATAAATACCCTCGCCCTGTGATCCCCTCTGCTGATGAGTTATTTAAAATGCATCCAAAGGACGTTCAGGTCTTACTGGATAAAACTAGGGATTACGCCCTATACAAATTATCCCCTGATGTTGTTCTGGACTATTACAAAGTACAGGATGCCGCACGGAGAAAATCAGCCGCATTTACCAGCCTGACAGGGTACGTCATGCTGGAAAACCCTGAATTTAATGCTGCCTCTGACTATCCCATTACCAACCCAGGTAATGCGGAAAAGCAGCGTGAACGTCAGGAGTTAAAAAATAAAAGCCTGATTAAAAACCGCAATGAATATGCCTTGATATTCTTTAGCGAACCTAATTGCGGCTTCTGCGTCCAGCAATCCCGTATTCTGGAAAATTTTCAACGTGAAACAAGCTGGTATATCAAAGAGATTGATATAACCCGCCAGCCTGCGGCTAGAAAGAAATTTAACGTAGACCGCGCACCTGTCACCATTCTCATCAAGCGCAATTCAGAAAGTGACAAATGGATGCCGGTATCCGTAGGGGTGGACTCACTCGATAATCTCAGAACCAGTATCTATAACATGACCCGCGTCCTGAGCGGCGAGCTTGATCCGCGCCAGTTCTTTACCAATGAAAAACAGCAAGGCGGTTTCTTCGATCCACTAAAAGGAGCAGCTAAA
>SD1PG_0184
ATGGTTCGCCAGGGGGTAAAAATAGGCACCCTGAATATTGGCGGCATGGCCTGGCGGCCCGGTAAAAAACAGTTAACCAAAGCGGTTTCATTAGATGATGATGATATTAACGCATTTCATGAGTTAAATAATCTTGGCGTCATACTGGATTTACGCGTCGTAGCGTCAGATCCCTCAATCAATATTATCGACAAAATAAACGAACAGTTAATCGCAAAT
>SD1PG_0177
ATGCAGGCACTGTGGCTGCTGGCTCTGGAACCCGTATCCGAGACCACTGCTGACCATAACAGCTATGGTTTCAGACCAATGCGCAGCACGCATGACGCCATTGAGTCCATTTTTCTGCGGATGAGCCAGAAAGTATCGCCCAAATGGATACTGGAGGGCGATATTAAAGGGTGTTTCGATAACATCAGCCATGACTGGCTGCTTTCCCATATTCCGATGGACAGGAGACTGCTTAAAAAATGGTTGAAAGCAGGTTACATGGAAAGAGGCGTGTTTAACCATACGAACAGCGGGACACCGCAGGGAGGCATCATATCCCCTGTTCTCGCCAACATGGCTCTGGACGGACTGGAGAAGGAACTGATGCAAACGTTCAGGAAAAGTGGTTATCACAGTGCAAAGCACCAGGTGAATTATGTGAGATATGCTGATGATTTCATCTGTTCAGGCAGCTCCCGTGAATTGCTGGGAAATGAGGTCAGACCACTGATTGCAGCTTTCATGCGCGAACGAGGGCTGGAACTGTCGGAAGAAAAAACAGCGATCACACATATAGATAAAGGCTTCGACTTTTTAGGGCAGAACGTCAGGAAGTACAACGGTAAAATGCTGATTAAACCGTCGAAGAAAAACCTGAAGAACTTCCTCTGTAAAGTCAGAGAAATAATTAAACGCAATCCGACGCTCCCGGCATGGAAACTGATAGGCCAGCTAAACCCGGTGATCCGGGGATGGGCTACCTATCACCGACACGTCGTGGCGAAAGAAACATTTAATTATGTCGACACCCAAATCTGGCGAGCTATATGGCGATGGTGTGTAAGACGGCATCCCCGGAAAGGATTGCGGTGGATCGCCGGACGATACTTCTCCTTTGAAGGCAGGCGCTGGATCTTTAAAGCCATAACCCCGGAAGGGAAAATTCTGACACTCTTCCGGGCAATGGAAACACCGATAAAGCGCCATATAAAAATCAAAGGCGAAGCAACACCATACACCCCCGGAATGGAAATCTACTTTGAACGTCGTCTGGATCTAATCTGGAAAGGCAAATCAAAGAAGATGAAGACAGTAGTTCAACTCTGGAAGAGGCAGGGGAAACACTGTCCGCAGTGCGGACAACTCATAACCAACCAGACCGGATGGAATATACATCACCGGATCAGGAAAGTTATGGGCGGCAGTGACGAACTGACCAATCTCGAGTTGTTACATCCGAACTGCCACCGACAGTTACACAGCAGGGAAGCCGGTGCTCACCGAAAGCACTTA
>SD1PG_0121
ATGGCAAAGAAACCATCCAGTTTTAGAAGAAGCCTGCTTTCAAAAGCGATTATTCAAGCAATCAAGCGAGTACGCCCGGTTATTTGTACGGGCAATGGCAAAGGTGGCGTGGGTAAAAGCACAAATGCAATGCATCTAGCCTCCGCAGCAGCGGAAGCCGGTTTAAAAACCCTTTTGATCGATAATGACGAACATACTACTTTTGCTGCCTTTGGCTCTACCTCACCAGATATGCCTGAGTATGCATTTTCAAGTGATCTATTTACTCCTGAAGGTATCACTAAGCCAATTCTGCAACTTGAACAACTTGGCGGTTGCTGGTTCCTGCCTCGCGATAATCGCCTAGAGGAAATTAACAGCACTCCACTTGAGTCTGGAATTGTGTTGTACCCGCATCAGCATATCCAAAAGCTTCGTGAAGAATTCGATATCATTATTATCGATTCCCCTCCAGGGAAAGGTAACTTGCAACAAGCGACCTTCTTGTGCGCAACAACAGCAGCAATGATCACCGAGCTTAGCGAAATATCCGTAAATGGTGTCGTGACGGCAATTACTGTGACCGAAGAATTAGTTTCAATTTTGAATGAGGGAGAAACAGAGAATTTATATTCTGCGCCCAAGTTCGTCATTGTTCCAAATAAATTCAACCCCATGCGTCCACAACAGAAAGAACATTACGAAACGTTGATCAGTTATGAACTTTTAATGACTGCACCTATTTATAGCCGTTCGACAATGGAGAAGGCAACTGATGCCCTTGTGCCCGTCTGGAAATATAAAGATGGCAATGCTAGACAGGCGGCAAAAGAAGTGAAAGCGGCAATTAAATTTATTATTAGCGAGGCAGTCAAA
>SD1PG_0273
ATGATTTCACTGAAGCAACTTAATAAGGAAACCATCATGGGACTTGATATCTATATCGAGACACAGCCTAAAAACGATCTGAATAACGAGGCATCCAGAAAGCAGGTTGCTTACTTCCGTAAGTTCAATGCGCTCGTTGGGTGGATGGAGCGCAACGTAGGTGAAGTCGAAAATTGTGAGCTTTTAGAATTAACGATGAATGACATTTGTTTTCTGAAGGCTCATTTGATGCACATAAACGAAAGTAATTGCGAAGAGTACTTGCCTACCCGGGAAGGTTTTTTCTTCGGCAGTCAGGAGTACGATGAAGGTTACTGGCATGATGTGGGGGAGTTGAAAGAGCTTGTGGAAGATCTGATTAAGAACCACGACTTTCACAATAACAGACTGACCTTCTGCGCCTGGTGG
>SD1PG_0144
ATGAAAAAATGGTTCATTGAATTTATGGGTGATATGCGGCATATCTGGCGTGAGTTTCGCCGCGAAATTGCTGACGCGAATGCCGACAAAAGTCATTACGATGATGACGTGACTGGCCCTGAACATTCCGTAAACTGGAATAACGTGCCAGACTTCGATCCGCGAAAATCGGTAAACAATCTCGACAATTTTTATTCGCGGGAAATGCGCGGTACGGATAATCCAGGAACGCGCTACCAGCATCGTCAC
>SD1PG_0114
ATGGATAAAACTAAATTGAATGAAGCTCTGGGCTTACTGTTAAGCGAGCTACCCTGGATTGAGGGTATCGAGGACGACAACAGCTATCAGGAGGCTTTAACTGCTCTGGCTGAGCTAAGTGATGATGAGGCAACGCCGGGACTTCTGTTGAAGATTATGGCTAATTGTATCGCAGAGTATGAATCGTCACGCATACCCGATATGCTATATGGCCCGGACGGAGTGTTTAGTCATGGTACAGATGCTCTGGTGATTCTGATGCGCCACCGTAAGATTAAGGGCAAGGAACTGGCAGAGGCTCTGGAACTTAGTCCTGCTCTGATGTCATCGATCCTGACCGGGAAACGCGCTTTAACTATTCAGCATATCTGTAAGCTAGCTGATTTCTTTGGTGTGAGCCGGTCTGTGTTTCTC
>SD1PG_0068
ATGACACTGACGTTACTTACCGCGTATAACGCACCCTATCTGGCAGCCCTGACTTTTGTTCTGCTTACTGGTATCGCTGAACTTATCGCCCTGCTCTGCGGACACTCCCTCTCTTCAGCTATGGATACACCTGATTTACCGGAGGGTCTGACAGGAGAGGCGCTGGACTGGCTGAACATCGGACGGATCCCCCTGCTGATCGTCCTCTGTATGCTGGCAGGTTTTTTTGGTATATCCGGCATTCTCCTGCAGGGTCTTATTATTCATCTGCTGCAGGCTCCTGCTCCGAACATTCTCCTTGCACCACTTTGCCTGCTGCTGACATGTCCTCTCGTACACCGCACCGGCAGACTGATTGCCCCCTGGTTACCCCGTGATGAAACAACGGCGCTCACCGAGGAGGCATTCATCGGCTGTATGGCCACCATCACTGGTTATCACGCAGTGGCGGGTTCCCCCTGTGAAGGTCGCTTCACAGACCGCTTCGGGCAGGTTCATTACCTGTTGCTGGAGCCGGAGGCCGGGAAAGAATTCAGACGAGGAGACAAAGTGATTATTGTCTGCCGTCTTTCCGGTTCCCGCTGGCTGGGCGAACTGAATCCCTGGCCGGATGTTCTT
>SD1PG_0061
GTGTCTTACCAACACTCCCCCACAACAGAAGACCCGATGAACATATGGTATATCGTTGGCACCATATGTCTGCTCTTTGCGCTTCTCATCTGGCTCTTTTTACCCGACATCGTCTTTGCCACCTGCCTGATCCTGCACACAATGTGGGGGATGACTGACTGGGGGCCTTTTCACCATTTTGCCGCCCCCCGTTACAACCTGCTGGCCATCACTGCTAACAACGCGGCAACCATCACTTTCGGCCAGTGGCTGGATGTTATGTCCCGGACAGTGGGGATCCTCTGGTTGATTCTGCTTCCCATGACATTCGGCTTTCTGTGGATGTGGTTTCACCATCCGGCCCAGCCCCGTTTTACCCGCAGGCCACTGAATATCCACACACTGCCCCATATTTTTTCAGCTCTGTCACCGGCGATCGCCCCCGTTCTGGCTGATGGAGACAACAACAGACTCTTCCACGGACAAAAACGTCCCGAGCGCCGTGTCGCACTAACCCCCGAAGTATTTGTGGAGCAGAACAACCTTATCCGCAACATGCAGCTCGATGTTGCGTCCACACGCCAGTGCTTCATGGCGCAACTGGGGCAACCACTGACCAGCTGGAAAGACATGGCCCCACATGAAAAAGCGCTCTTTGCCATCTTTGGCCTGCAGTTCTTCCTCGGTGACCGGAAAGCAGCGGTAGCCCTGATGAACAACCTCAATCTCTCCTGCAGGCTCAAAAGTAAACGGGACCAGGGGCGTTTCAGCACGCCGGTGTATTCACTGGCCAGAAACGCCTTTATCCGGGTCATCAAAACAGAAGGCGCACAACAGTGGCTCAGGCAGCACCGTTACGTTCGCAGCGGTCTGGTCTGGCTTTACGCACATGATTTGCGCCTGACGCCTCCGAACTGGCTGTGGCTCAAGGGCGTTGACCGGACGCTCTTCTATGCCCTTCACCGGGCAAACACCCCAAAAGGCTTCATCGAAGGGGCCGGCGTGGTGGCCGTTGCCCGGGCAGAAAATGAAGCCAGCCGTCTCGGCCTCCCCTGCCCGGAACCCTGTGTGGAAGAGGCCATTGAAGGGCTTCGACGGGACATGCTGGGGCTGGGCCTGATATGGGACGAACCTCAGCCAGATCGCGATCGTAAACGTCAGATCAGGACCCGCTGGTCACTCACGGATGACGTGATACCCCGCCGCCATGATAACGACGAAGACACTGACACTGGTGAAACCACCGAAACCACCGAAACCACCGAAACCACCGAAACCACCGAAACCACCGAT
>SD1PG_0059
ATGAAGTCCAGATATCGAACCTGGCTTGCTGTCCCGCCTGAGGAGACAGAAGCCGTAAAAAATGCAGTTCCCCCGTTAAATGGCCGCAAAGCTGTCGCATGGGATCCAGAAAAAAAGCTCTGGTATGCCCGGGCGGGTACCGAACTTTCACTGCTGGAGCGCTGGTTACCCCGGCCACAGGAACTGTCGATGGATGCCGGCGATCCGGTCACTGAATTTGCTCAGGTCCTGGAAAACGCCGGGCTGGTTATTCAGGGATTGCCACAGATGGACGGAGCCATACACAGAGTGGCCACCCGGGATGACAAAAAAGGGGCCAAAAGTGGCGCATACAGGGCCTATCTTGATGGTCGTCCCGCCGGCTGGTACCGCGACTACCGGAGCGCCGATGACAGTCCCACAAACTGGGTATTTTCCGGCGGAGAACAACACGATCCTCTGGCCAGACTGCATCTGCGGGCATTCGCTCAGCAACAGCGCGATGATAACGCTCGTAAACTGCAGCAACAGTATAACAAACAGGCCGGCTATGCCCGCTCCTATATTAACAGGTTGCCACAGGCAACAGCACATGAATACCTGACGCGCAAGGGCATCCGGGCCGCGCCTGGCGTGCGGCTGAACAATAAAAATGAGCTGGTTATTCCCTTCAGCAACGGCCGGGGAGAAATACGTTCGTACCAGCGTATTCCGGTCACCGGCGGGAAGGATGCCCGCATTCTGAAAGACTCCGAGAAAACCGGCAACTGGTTCACCTTCGGAACCCCGGAAAATGGCCGCCCCCTGTTATTTGCGGAAGGTTACGCTACTGCCGCCTCCCTGCACGAAGCAACCGGCCTTCCGGTTCTGATGACAGTTGATGCCAGCAATATGATTGCCGTGGCAGAAAATGCCCGCCAAATCTGGACTGACAGCCCCTTTGTCTTCTGTGCCGACAACGATCATCAACGGGAAATTAACAAAGGGGTTTTTAGTGCAACAAAGGCCGCAGAAGTCACGAATGGCGAAGTCATTATTCCGGCCTTTACGGAGGCGGAAAAAGCACAGGGACTGACCGATTTCAATGACCTGGACGCCAGCCGGGGACGGGACAACTTTCAGAATGCCATGAATGCACAGTTAAAACATATCGGTATCCCCACACCCAACAGTGACACTGCCGACCATCGTGAGGCTGTCGTGATCGACAACCTGATATTCACACCGGTAAAAGATGAGAAGCCACAAATGTCCCCTGAAAACAGACAGAGCACAGCCCCGGAAACGGAGCTGGCGACACAGGATACGCCTTATGACACCCACTCCGACGATACAGAAAACCAGGCATATGAAGATGACTATGCCGCCTATGCATCCCTGCAATCAGTAACTGCGGAGACGTTATCCCCGGATAAACCACTGGAGAATATTGCGTCTGCCGCTGATACCGGCACAGAGAATACCTCTGTGCCTACCGCTGGCGACCAGGAAGACCTCAATACAGACGCCACAGGTACAGACACCGCTCACAACAGCGACACAGCAGAAACAGGAACGCTTCCTGAACCTGCCGGGATGCAGTCCGTGCAGCAGGCAACCACTGAACCGACCGCAGAAGATAAACCACACGAGAACGTTGTTTCCGCTGCCGATACCAGAGAAGAAAATGCCTCTGTGGCTACCGCTGATACCGGTGAAGAAAATGCCTCTGCCACCACCGCTGACAACCAGAGCACGCAGGCAGAAGAACATCCCCGGAGTGAAGACACACCGGAAACCTCCCTCTCCGACGCGGCCGGGACACAGCACACCACCACAACGCAGTCTGAAGAACAAGTGCAGGTTTCCATGGCCAGCGCTGACGACTGGAGCGCATTTGCGGAAGATCTCAACGCTGACACTCCGGGGGCCCCCACTGTTCACAACACCGACAACGCGGAGACAAACACAGTTTCTGAACCGGCCGGGATGCGGCCAGTTCAGCAGGTGACCACTGAACTGACGGCAGAAGATAAAGCACAGGAAAAGAGCGTTGCGTCTGCCGCTGAGACCGGCGCAGAGCACTCCTCTGACATCACCGATGACAACAGGAACGCACCCGCTGAGGAGCTCAATGCCGATGCCACGGTTGCTGTTCACAACACCGGCACAGCAGAAACAGCCTCACCTTCTGAACCTGCAGAAACTCAGCCAGTCCGGCAGGCCACCGCTGAACCGACGGCTGAAGATAAACTGCAGGAAGAGCGTCTTGTGTCCGCCACTGAGACCAGCACAGCGAATGAAGCAGCCCGCCCTGAAACGCCATCGCTTTTCAGCCGTCTGCGCCGTTTTCTGACCGGTGTGAAATCACGCACCTCAGAACCTTCCGTTATTCAGGAGAAAAAGCCCACGGAGGCTGAAACAGCAACAGAGGAGGTCGCACCACCATCACCACCGGAAACCAGCCCGGAAGACACATCGTCAGCGGAACCGGACACGATTATCTTTGCACCCCGCCGTCCCGACAGTCCGCAGCGGCACAACCTGGACGAGATCCTTAAAAATCTTACACACAAAGAGTTTCCCGACAGGACTGCGCTCTACAGCGTTGACGGTGAACCCGCCTTCCTGGACAGACTCTACTGTCTCGAAATGGTGGATGGCGCCAGCGCGGATGACAAAAAGGTCCTGGCTGCCCTTGCTGTGGCCACCAACTTCTATGGCGGCGTTATCGAGCTGACCGGCAGTGATGCCTTTAAGCAAAAAGCCATGCAGCTGATTGTCGAATACGACATCAAGGTTCGCATGAAACTCCCGGCCCAGCGGGCAGCACTGGAAAAACTCCGCAAGGAAAAAGAGATGGCGCATGATGCCATTGTCACCCACAGACCCACGCCGGAACTCAACCGCCAGTCACCGGAAGAGACAACAATGGCCCAACCGGCTCCCCCTGTGTCACCGAAGGCAGAGGCTGAACAAACAGCAGGCAGTACGGCTGAAACACCGCATCCGGAAGCGCCGGTCACGGCAAAAGCTGAAGCCCCCCGGGCCGACAGACCGGAACACCCCGCCGCCCCGTCGTCTGCGCCAGAAAAAGCCCCTGTCAGTGCACAGCCGCAGCAACCCGACACACCGGTGGAAGAGCCGCCCGGCAAGCTCAGCCCCGGTGAAAGTGTGACTGCCGTCCTGACAAACTACGGAGAAAAAGAGTATGCGCCCGGAAAAGGGCGCTGCTTTTTTGTGGAGCTCACCAACCGCAGTGGCAAACGGGAATACTGGGGAAACGGCCTGGAAGAACTGGTCAAAAACCATCAGAAGGGTGACCCCGTCACACTGACACTGCAGGCGAGAGAAACATTCCGGCTGTCCGGTGAAACGCGGGATCGTATCCGTAATATCTGGGCCATAACCCCGGTCAGTAACGGCATTACCGTTAATAATGACCAACCTCATGCGGGTCAGCATACCCTGGAGTTTCCGATGGCAACATTCAGCCAGGTGATGTTACAGATGCAACAACACTGGCCACAGATAATGCAGGAAGTTCGCTCCCCCAAAAATCCTCCCAATAATCTGTACATTGGTGAAGACAGGCAACCTGCATCAGCACCTCAGGATCAATCAATGCGACTCCCCCTCGCTGGTAATGCCCCCAATGAACTGATACCAGCCATCGCCTCTGCCGATAAGGACAATCGTCAGTTGAATCTTCTGCTGGTCCACAGCGCAGATGATCATCTGCAGGGCGTGGTCCGCCTGAACGGCACCCTTTACCCGGCACTGGCCACCCCGTCAGCTGACAACCGTCAGCTGGTTATCAATGCCCTGACGGATAACGGTCTGCAGTTTGCCGGTTACGGTGAAGCTGTTAACCATGATGAGAATAATCATCAGCGTCCGTCCCCACAAATAATGCAGTTTCACCTGAAGCAACAGGACTCCCCGTTGTTTGCCGCCATCCACAAACCGGAAGAGCAACCGGACAAGCTTTTCCGCTCTCTGGGTTTTGAGCAGACCTGGAAAGAGTGGTCTGACAGCCAAAAGGCGGAGGACAGGCAGGAAAAAACTCTGCAACAGGCACAATCCCACAGCCCCGGCCGA
>SD1PG_0049
ATGAGCGTCATAACCTCTTCGTATTCAGAACATAATATTCGTCACCTTCAGAACGATGATAAAGGCATGACCCTGCTGGAAGTTCTCGGTGTTCTGGTCGTCGCTGCCATTGTTATTGGTGCCGTGATGGGACTGATGTCCGATACCCTGTCCTCTTCAGACAACCAGAAGGAACTCAAAAACCTGCAGACAATCGCCACCAAAATGAAAGCCCAGAAATTCCAGGGGCAGTATACAGGTACTGACTACGTCAAAATCCTGACCGAAAGTGGTGGCCTGCCTGCCGATATGATCGCCGGTGGTAATAAGGCGAAAAATGCCTGGGGTGGTGCGGTAACCATCAAAGTCAGTTCAGATAAATACTCCTACGTTATTGAATCCAGCAATGTACCGAAGAAAAACTGTATTGATCTGGTCACCAGCCTGCGCAGTTCATCCATGTTTACAAAAATCAACGGCAATGTGACGAATAAAGTTGACCCGTCTACAGTATGTAACGCAGATAAAACTACTATCAAACTGGAAACCAACAGT
>SD1PG_0004
GTGAACGCCCCTGACAAACTGCCGCCCGAGACGCGCCAACCCGTTTCCGGCTACCTGTGGGGTGCGCTGGCCGTGTTGACCTGCCCCTGCCATCTGCCGATTCTCGCCGCCGTGCTGGCCGGGACGACCGCCGGTGCCTTCCTTGGCGAGCATTGGGGTGTTGCCGCGCTCGCGCTGACCGGCTTGTTCGTTCTGGCCGTAACGCGGCTGCTGCGCGCCTTCCGGGGCGGATCA
>SD1PG_0067
ATGATCCGGACCGCTGGCTCCCTGAAGCTGGGCAAAGTACAGGTTTCAGTGCTGGTCCGTTCATTGCTGAAAAGTGAACGTCCTTCCGGACTGACTCAGGCAATCATTGAAGTGGGGCGCATCAACAAAACGCTGTATCTGCTTAATTATATTGATGATGAAGATTACCGCCGGCGCATTCTGACCCAGCTTAATCGGGGAGAAAGTCGCCATGCCGTTGCCAGAGCCATCTGTCACGGTCAAAAAGGTGAGATAAGAAAACGATATACCGACGGTCAGGAAGATCAACTGGGCACACTGGGGCTGGTCACTAACGCCGTCGTGTTATGGAACACTATTTATATGCAGGCAGCCCTGGATCATCTCCGGGCGCAGGGTGAAACACTGAATGATGAAGATATCGCACGCCTCTCCCCGCTTTGCCACGGACATATCAATATGCTCGGCCATTATTCCTTCACGCTGGCAGAACTGGTGACCAAAGGACATCTGAGACCATTAAAAGAGGCGTCAGAGGCAGAAAACGTTGCT
>SD1PG_0098
ATGAATCTGATTTCCCGCCTTACTGATGCTCTCAACACGAAAATTGCTGAACTGGTTGAAATCCGTCAAAAGCAGCAGGCGCGGATTCTGAAAGCCTTTTCAGACCTTAACAACGGGATTGAACCTAACGAAGATCGTAACGGTCGTCTGCATGCTCCCTGCGATGGTTACGAACACTTTGAAACCGGCGAGCTGTATGGTAAGGGACAGTTTATCGTAATGCCTGAATATGATGACTGGTATTCATCGGCAAGCTATCCGGGCAAATCCTATGATCCTAATACCCGCTTCAAAGGCTTAACGGCTGACTATCAGGAAACAGTTAAACTGATGGAGTCGTTTGGTCTTCGAGTTAAAACCGGACGCCGCTGGCATGAAAGCGGCCAGGAATATTGTTATTTCACTGTCACAGGACATAAATCGCTTATCGGCGCTATTGCGAAGACAGTCGAAGCAATTCAGGCTGAACAGCATGAGTACGAAAAGCAATTTAAGGGGGTAGCGCCAACAGGAAAGGCCACAGTAAAAGCAACGATCAAAGGCGTGAAAATGGTCGAGTCTGGTTTTGGTCACAGTATTCGCCTGGTTCCGAAAATGATTATCACGCTTGAGAACGGGGCCACGGCTTATGGAACGATGCCAAAAGTTTTGGCCGACCAGGATGCGAAAGCCGGTCATGCGTTTACGCTGAAAGCCACCTTTGAGCAGGATAAAAATGATAATACACACGCCTATTTTACCCGCCCTGCGATTTGC
>SD1PG_0180
ATGGCAACCACAGGAACTGATATAACGAAACAGAATAATTCAAATATTGCAGTTAAGCTTCCGCCAACTGGATTTGTAAAGAAGTCTTTTTGCCAGAATTCTTTCCCTGTAAACCTTATTACCATTTTCTGTATTATCCTCATTGAAAAAGGAAAAGTAATGGCACTGATAATGCATCCGATGAACGCA
>SD1PG_0113
GTGGCACTGGAACAACACCCAGCTCAAAAGGACGATATAAACGCCCTGTTCAATTTTCTGAGCCGTATTGAGATAAAGACAGCCACCGACTTACACTCGCTTTTCCCATACGCATCGAGTGATGAAAACGGGATTACGCAAATCGGTTTTGCTGGCAGTTATGCTGGCGGTAATCTGTTTTTTAAAGGTAGGTTTAATTACCGGGGGCAGTTTGTGCTGGCTGACAATATCCTGCCTGCAAAAAGC
>SD1PG_0016
ATGATCTCAGTATTAAAACATAATTTAGCTTCAGTACCAGATTATGACGAAAACATACCAGTAAGTAGTTACAGTGATGGCAGTGTTGAAAGCTACATTTTTGATAAAAAGTGGAAGTTTAGCGGCGCTATTCAAGTAGGCGTTGGTGGTCTAACAGATATCTCTTTTTCACGGATTGACATGAAATACCGCAAGTACATTCAGTCCACACTCGCATACATCATGGATGAATATAAACAAAAGAACAAAACGCATCCAACTATCGGACAACTTCAACACTGGAAGAATGGGCTGAAATATATTGTTCAAAGCCTTGGCGAGTGTAACTGGAACCTTCTATCAGACGACAGAATATTCAAGCAATTCAAGAAATCTTTCAGTGAGCTAGCAATTAAAAGGAGCCTTTCTCAAACACTAATCAACAATGTAGTAACCACTTTTGGTCTGCTAAATAGCCTGAACCTGTGCCATAGGATTGTAACGATAAAAAGCTTAAACATACAAAGTATAAAGCCAACCAAGCAATACATTGCAATTCCAACGAATATCTACCAACAAATACTTAATGATGCTATCTCAACAGTAGAGTCACTGCACCCCCATCGTCATGAAATATCGGCTCTTATGAACCGAATTCAGACTATATACGACGAAGAAAAAAATCGAAAAGACAGATCGTCTTCTCTAGGCCAGATAAACGACAGGACTCGTAATAGAATTCGGAAGATAGGTCATAACATTCCTGATTTTAAGCTTACTCGTGACGGCACAAACATTTCTAATATTCTGACTCCCTGTGCGATAGTTTTACTGGCATTTAGCGGTGTAAGAGTTGGAGAGTTAAATAGCTTTACTAAAGATAGTTACGAAGAAAGGGAAGGAGAACACGGCGATAACATATGCTTTTTGAAAGGTGAAACTACTAAAACAGTCAATGGTATTCCTAAAAAAGAAGTATGGCAAACACACCGCATATCTAAAGATGCACTTGAGTTAGCCTATGACTGCACAGCATATCTTCGCACAACCTACATAGATGATGTGAACAAGCAATACACTGAACAAAAGATCAATTTAGATGAGTACAAAAAAACCTTACGGGTGCTAGAGTCTGTATTTCTGCCAGTAACACTAGGAGGCTCTAAAAAGACCAACTACAGCTCAACGGCTGCACGCTCAAAAAACCTCAAGTCTTATTTGGAACAACTAAATATTAAAGCAACAAAAGAAGATGTTGATTCATTCAATACCCTTAACCCTTCATGGCACGGAGAACTCAAAGAAGGTCAATTCTTACCTAAGATCAGTGCTCATGACTTTAGACGAACATTCGCAGTATTCTTTAAGCGTTATGGATTTGGAACAACGTCAACAATCAAGTTTCAATATAAACACAGAAATATAAACATGTCCGAATATTACGGCAAAAACGCCCAACTTCAGTACTTCGAAGATGTCTTGTTAGACTCTGACTTAATCCAACTATTGCATGAAGAAGGGGTTAACATTGCAGTCGATATGTTTGATGAAATATACAACGATTCAGAAACGCTAAGTGGGCTAGGTGGAGAACGAATAGCCAAGGATAAGTTTGAAAAACTACGCTCTGGAGACAAGGTATATATGACGCGGACCGAAATTGAGTCCCTAGTTCGCAATGGCACGCTTTCTATTGTCAAGCTACCTACAGGCGGATACTGCACTAATTCGTCTTGCAGTAGAGTGTGTGGTATTGGCGAGTTCTCCGCTGAAATTAAACCATGCGAACATCAGATAATCACAGACAAGGAGGCCAAAAGAACTCAACGTCAAAATAAGCGGCTAATAAATACATTTCGAGATTTGAATAATGGCGACCCTATGATGAAAAGTATACTTATCGGAGTTAAGCAAAAGATAAAAATAAATGAGTCATTGATTATCAACCATGGAATTAAAGTCACAGCCTTTGAGGATAATATCAAAGGCATAATCGCAACCAGTAGAGGT
>SD1PG_0127
ATGAACTTTAAAAAAGGTGTACTTACCATCGCTATGGTACTCGGCATGACCTCTCAATTTGCGCATGCGCAAAATACTCCTGAAAAAGAATCAGCCGACCCGGCAAGCATGAAAGCAGCGCAAGACCAACTGGCTACCTCCTTTAATGGTATGAGCATTACTGGTTTTGGCGAATCTCCAGTTAAGGGAATTTATGAGGTAAAAACTGGCAGCAACATTCTTTACTTCCATCCGGGTGAAGACGGGAAAAAAGGCGTACTGATCTTCGGCGAAATGTATGACTCAACCGGCCTTAACCTGACTGAACAGAGCAAAATGAATGGCCTGTCCGATACGCTGAAAGCGTTACCTCTTGATTCTGCGATCACCATCGGCCCCAAAGACGCACCGGTATTTTACGAATTTACCGACCCGGACTGCCCGTACTGCCATGCCTATGACGAATGGATGAAGACTTATTCGAAAGATCACCCCGTTCAGCGCAAGCTGATCTTCATGGTCAATCCTGGGCATCCCCTAGCTCGCGCCAAAATTGAGCACGTAATTTGTTCTGAGGATAAAGATGAAGCCGTTCGTTACGTCTATTCCTCAGAACTCCCACATAACCCAGACGGTGCTGACGCAATGCAAATGGCGAAGCAGAAAGCACTTAAAACATGTAAGGAGGCTGATGCCGTTATTGAACAACACGCGAAAATTCTTCAGGCCGTAGGTGTAAATGGCACGCCATCATTCCTGTTCAACGTTGATACCAAACCTAACCTCATTGTCGGTTTTAACCAGCAGAAAATTGCTGCCTCTATTACCGAACTTGAAAAACCAGCCGTAACAAAGCTGGAAAAACCAACCGAAAAAACCACTAAA
>SD1PG_0015
ATGAGAAAATCAGGAAAAGCATTAGCGAGATTGCGAGCAGCTTTAGAACGCCTAATTTCGGGCAAGCCACAAAATGTTTCACCTTCAGGTAAATTAACCCTTAATAAAATAAATAACGAAGCTGGACTTGGTAACAGTTACATACACAAATTTAAAGATTTTATTGAAAATGAAGCAAACCCAGCCATTGAGTCGTTTAACGCTAATTACGATCCCGTCAAAGCGAAACTATTACAAAACAAGCAGAATCTAACTGAGAAAGAAAAGCATAAAGCCAGAATGAAGAAAGAAGTCAAACTTAAAGAGCAATACCGCCAAGAGCGAGATGATCTAAAAACTATAAAAAAAAAAAAAAAAAAAAAAAAAAAAAAAAAAAAGAAT
>SD1PG_0297
ATGTTTGGCGGTAACCACATACTGAGGGGAGTAAAGTGTATGGTCTCCCGGAGGCAGGCTACCGGTAGTAATAGTGGCACTACTGAAATCAGCCATCGGGGCTTTATCAAGTTTACCGACCAGATTGCCCTGCTTGTCGTAAATGGAAATATTCGTGGTCCCCGGCGTAAACTGACCTTTATTCTCGGCAAAGTCGCGGAATATCTGATAAGGGATCTCTGCACTGACCGTTGC
>SD1PG_0212
ATGTCGAACGAGATGGCGGGCGTTACAACAGAGCAAGTTGAGCGTATTGCCGCGATCGTTGCTCGGGAGGTTGTTGGCAAATTAGGTAAAGAGCTACGTGAAGAAATTGGCCAGGAGGTCAATGATCAGCTGAAAACCTACTTTGGTGATATGACCCCGGCGCAACATAGTATTCAACACTCCAATCTGGACAAACTCCTTAACCGGTTAGATTCCATCTCAAGTGGGTTCTTTGGCGGCATTGTTTCTAAAATAACGTCGTTCATTATTACCGCACTGCTTTTGGGGTTAGCCGCGTATGGCGTAAAAAGTGGACTGCAA
>SD1PG_0305
ATGCATATGGAGAACAATATGTCAAATCAAACCGGACAGCTTTACACGCCTTCACGCATCCTGCGTATGGCTGAACTTACCCGACTGCTGGGTATATCAAGATCTACTATTTACGTGAAAATAAATCCGGCCTCGAAATACCACGACCCTACCTTTCCCAAACCAATAAGGCTTGGTAGTGCATCCGTAGGCTGGCGGGCATCTGCCATCGATGAGTGGCTGATGTTACATACGGCACCAGCCTGGTCTGAACCTGAAAACAAACTAAAGGAACTTAATGATGACGACAAAACTATCACTCCC
>SD1PG_0162
ATGACATTAATCGAAAACATTTATGCCGACCGACAGCTACTTGTGCTATTGGTAGCAACTGTAATAGCAACCGTCGGGCTTTTTATTGTTCCTCTGTACTCGATAACAAAGTTAGTAAAGCGAAAACTCAGCAAATTACCGACTGCCTCCCATCCTTCAGAGCAAACGCCTCCCGGACGTGGACGAAGCGTACTTTTTCCTTACCCCCCTACGTTCGCCGGTAGCGAACATGCACAATATCTCTGGCAAATGCTCAATCAGGACTATTACCAGTTCCAGTTAGCAGAACTCCAGAAATTGCTTGCTCGCGAGGGCTATACCCTGAGCTTTCGAAAAGACCACCGCGTTATTCTTCCCTCCGATGTTCAAAGTGCCATAGCTAAAGAGCTGATAGCGAAAAGGGAGAGGTATCTTGCCCCCTCAAAGAATACTGCTTTATGCGATGAAATTGCCGAAACCGCTATGCGTGATGGCGGCGCTCAAAAGCTGCTGGAAAAGATAATTACATTGAACAAAGAGCTGGGCTGGTACATTGCGCGCCCGGACACTGACTGCAATCGGCAAGCGCAGGTCTTACCTTACCGCCAAATGAAAATTACCATCAGGGCAACAAAGGAAATGCTCACCCGCGATGTAGTCCGCTGCTTACGTGATATTGCGTCTCAGATCAGGGAAGCCCCCATCACTGACATAGCAACGAAAGCCGCTGAAGCTGTGGATGATGGGATTGTCTATGAATATGAAAGTTGGCTCACTGCTATCCCGCCAGGACTCTTCCCCGACACGGCAGGAAGCAAAGTGCCTCAGTTCATTGAAGAACAACATTTCAGCACGGTGAGGGCTGATTCTTGTCGCCACTATATCGTTCTGTTGCAAGGGATTAAAACCAGCTCGCAAGAGGCGATGGCTGCGCAGTTGGATGCAGCTGCCGGACGTATTGCGGTCGGAGACTCGACCGGCGCAGAATACGATGATGATTATGGCTACGCCTTTAGAGTTTTTCGACCGGCCACGGAAGCC
>SD1PG_0260
ATGTCAGCACTAAAAAAGCAGCGCATCGATTTGAGATTAACCGATGACGATAAAAGCATCATCGAGGAAGCTGCCGCAATGTCTAACCAGAGCATTACTCAGTTTATGGTTAGCAGTGCATCTGAACGTGCCGTGAAAGTTATAGAACAACACCGTAGACTAGTTCTGAATGAAGAATCCTGGAATCTGGTTATGGACGCTATAAGCAATCCTCCGGCACCGAACGACAAGCTGAAACGAGCTGCTGATCGTCTGAAAAGCATGGAG
>SD1PG_0194
ATGACTGATTTCACCATTACCCCTAAAGCACAAAATGTATTCCTTGAATCATGGCTGGACTTGCCGGAAACAGAACAGCAAGAAATGGATCATGTGGATTATGACGAGCAGGTAAGCACGCGATTCTTCCACTTTGAGGGATGCGTTTACGACATTGCCGACTTCATGCGAGATGACCGCTTCCCTGAATGGCACGCAAGCTATCCACTAAACGCCTTTGCCATGCTGATGATCCGTGTGGGTGATTCAGGGGATACCATCGACATCGGTCTGCTCCAC
>SD1PG_0271
ATGAAAAAGTTGAAAAGTTTAGAAATCCCTGGGACTGGTTATAAATTCTTTATGGACAACGCGGAGTGTGCGCCTAACGCGTTGGAAAAAATACAAAGTCTTATCAACAGCCTTACTGAAGAAGCGAAAGAACTGAAGAGCGAGGCGACAAAGGACAATACAGCTAAAATCCAATGCTTAAATCTCGTTTCTTATTGTTTATATCAAGTGTCCAAAACACTGATTAAAGGCAATATCTATTACGACGATGAAGACACCTCGACACCTGAAGAAAAAGATAGCGATGAAGAACTCTATGAAGATATCTCTACCAGTGCGGGTCACGCTGCCTTCGATGCTATGGGTGAATCGTCAGGCATCAGATCGTTTGTTGAACAGAACAATTCGACAATAATGATTGAGTACTGTGAACAAACAAGCCCCAAGGCCATACATGTTCTTCACGATGTTGCTGCAGGGGTTCGCTGTGAGGCTGAAGCGGTCAGAAAAGATGTATTTGGTGCAGACAGTAATACCGTGAAAGCGTACATCAACAGTGCTCTGCTAAATTCTTACTCAAACCTTATCGTCAATGCGGCACTATGCGCAAATTCAGGTGAAGAACACATTGTCATAACTGAAACCAAACATGAGCATCAACAGTCACCAACCATAGAAGAGGTAACTGCATTGGCTATAAAACAGGCGAGTGAAATTAGTGATGAAATTCTCTCTCTGCTAAACAAAACTATG
>SD1PG_0306
GTGATTGACAACGGGGATATCATTACCTGTTTCCCTAACCTGATCCCCGGAGAGATATCTCGTTTCCGTAACTCGCTGAATGCGAAAATTAATGCAGATCAACACCGTAAAAAACAACAAGGCAAACGCACCTACGCAACGTCGGTTTGTATTATCTGGGCGAAAGAATATACGCAGTCCTTTAAATGTCATTATCACGTCTGCCTTTTTTTAACAAAGACGCCTATTACCATCTGGGAAACTATGAGCGCTCTGACACCC
>SD1PG_0056
GTGAAAATCATACCCAGAGCACTGAGTGCAGGTCTGGCGCTGGCTGCCGTACCTGCACAGGCTTTCGTCACCTATCAGGACATTGTGAGTGCCGCCACCAATCCGGATGACCTGTCGCGCCAGGCACTGGTCACCATTTTTGGTGATGTGGTCACAAATCCCCTGACAGCCAGCAGCAACACCATCATTGGCAACCTGTTCATGGTGTTTAACGCAATTATCGCCACGATGGGGATAGTCTGGTTTCTGTTTATTGGTATCCGTCATGCTGTCCGCACGGGACACCAGGGCAGTGTCTTTAACAACGGACGGGACGTCGTCGGCATACTCAGTGTCGTGAGTGGATTTTTGATGATTGTGCCCACCGCTTCCGGCTGGAGTCTGGCGCAACTGGTCATGCTGTGGGGCGCATCCATCATGGGCATCGGTTCCGCCAATATCATGGTTCAGACAGCGGCAGAAAACATTGCTGAAGGCTATTCAATGACCGTACAGCCAGTTCATGTCTCCACCCGCACGGCAGCACGGGGAATTCTGGAGATGGAACTGTGCAAACACGCCATGAATACGGGCCTCAATGACTTTAACCGTACCGCACGTTCATCCACGCCGCCCATGAGCGAATCCTCACGGACAGAGAATGGCAGATATACCGTCACCGTCTCAAATGGCAGCGCCACCTGCGGGAGTGTGAGTCTCTCCGTGAAAGGAAACGGCAGTAACAAGCAGTCCGCGCTGGCCCATTTTTTCAATCCCTTCATTGAAACGGAATATCAGGGGGTTCTGACGGCACAGCGCTCCGCCATGGATACCATGCTCCGTGACCTGGACAGCGCGGCGCAGGAATTTGTGTCGGCATACCGGACCCGGCGCGACACGGGTAACGGCAACCTGCCGGATATTGAAAGCCGTATTCAGAAGGCAGCCAACCGGTATGAAGAAACGGTGCAGAAGGCGTTGCCGGCAGATAACGCAGAAACTGAGCGCAGGGAGCAGCTGAAATCCTACCTGACCACCTACGGCTGGGTTGCCCTGGGTGCCTGGTACCAGACCTTTGCCACCGCCAACCAGCGACTGGAAGACCTGGCCAACCGCGCCCCTACCGTGAGTGGCGTCTCGTCACTGGGCGAAGCCGGGGATACGGAATTCCTGAAGGAAGTCAAGGGGGCTTACCAGGCACAGTTGCAGAATTCACCATATACTCCTGCACTGGGAACAAACACTTCATCAACTGAATACAGAACAGCGGAAGCCGCTGAACCTAAAAGCATAATAATGAAAGTATGGTCGGGTGAAAATTTTGCAGACAAAATTGCGACATCCTTATCTGGAACAGGAACATCCTCGGACCAACTAAATCCACTGATAAAAATGAAAAATATCGGTGATTACACTATGGGTATTACTGAAAGCATATGGGCGGGTTATACCACCGTCAGGGTACTTTCCACAGCCGGCAGCAACTCCGTTTTTGGTCGACTGGTCAATGCCGTCAGCGGATTATCTGACGCCGCAAAGGCTTTTCTGGAAGCATCCGCACCACCACTCTACTTCCTGCTGTTTTTGCTGTTCTGTGCCGGCTTTTCGTTATCCATTTACCTGCCGTTTATCCCGTTTATCTTCTGGATGACCGGCATCGGCAACTGGATAGTCAGCGTACTGATTGGATGTGCTGCTGGCCCCCTGTGGGCCGCCACCCATCTGGGAACAAGCCAGGACAGGGGAAGCCGGGCTGCTTACGGTTACATCTACCTGATAGACAGCATGATCAGACCGCTGCTGATGGTGTTCGGATTCTTTTTTGCATCGGTCGCCATCGTGGCCGGCGGCACCATTCTGAATGCGTTGTTTGGCGCGGCTCTGGTTAATGTGCAGGCGGACTCCCTTACGGGGTTATTCAGCATCGCTGGATTTTTGCTGATTTATGCCCGAGTCTGTACCACACTGGTTGCAGCCGTTTTTGCGCTTCAGGCTTATCTGCCTGACCATGTAATTAATTTTCTGGGCGGACGTGACGGCGTTAATATGCTGGGGAATATGGTTTCTTCAGTCAAAGATATTATTGCCGGAGGTAATACCAATATGCGCAGAACACCTGGCGTTCGTGAAGAAAAACTGAAAAATGTTAATGGAGATGATAAAGACGGAATAAAACAA
>SD1PG_0145
ATGGCGGCATTCGTACAGGCAGACCAGACCTTCACGCAATGGTGTGGCCGCTCAGCCTCTGTTGCAGACCTGAAGCGGATTTCTCATCAGGATGGATTTATCGCACTGTATGACCGACTCAACAATGGTCAGGCCCAGGGAATGACGCAGACCAAAACACTTTTATTAAACGACAATCCTAAATTCTGTAAGGGG
>SD1PG_0295
ATGGGGAAGGTGGTCATTATGGGGCGCAAGACCTATGAGAGCTTGCCCGTCAAATTAGAAGGTCGCACCTGCATCGTTATGACGCGCCAAGCGCTGGAGCTTCCGGGTGTTCGTGACGCTAACGGCGCTATCTTCGTGAACAACGTCAGCGACGCCATGCGGTTCGCTCAAGAAGAGAGCGTGGGCGATGTGGCCTACGTCATTGGTGGCGCTGAGATATTCAAGCGACTTGCCTTGATGATCACGCAGATTGAATTGACCTTTGTTAAGCGACTGTACGAAGGCGACACCTACGTTGATCTGGCCGAAATGGTCAAAGACTACGAGCAGAATGGCATGGAAGAACATGACCTTCACACTTACTTCACTTACCGTAAAAAGGAGCTTACAGAA
>SD1PG_0151
ATGCTGCAACAGTTTCCGCTACTGGCACATTACTGGAATACAGAGGAAAACTGCCTACGCGAACAGGACATGAAACAGGATCTCGGTGTACTTAGCCGGGGTGAGCAAATTATGGCGCGATTTTATCTGTCTGTCTGGAGTGCGGATAATTACGATTTTGATTTTCTGGATGCGGCAGGTCTGCTCGATACTAGCGCCAAACGGGTTATCATGACATGGTTTGCCGATCCATTCTGGCCC
>SD1PG_0214
ATGCTAGGCAGCCTGATGACAAAGCTAAAAGTTGCTTTGATTACGCTGGCTGCCGTTCTTTTCGTTCTTGTCGGCGCTTACACGATGGGCGGGAATGCGGCGCGACGAGCAATGGAAGAGAAGGCAAAACAGGAAGACAGAAAACGACTTCAAAACACAGTGAAAGTGGTGAATGAGACGAGCAGTAAAATACGTCAGAAAGATGCTTCTGCCGTTCATCGTGAGTTGTATGATAAGTGGGTGCGTCAT
>SD1PG_0247
GTGCTTAAAAGCGGCGTGCAGGCTGATGATCGCACAGGCACTGGTACTTTAAGCACCTGCTACGTTCCCTCTTACTACATGCTTACTGGTGGGACTGTGCCGCTTATTTCTGGAAAGGCGGTAAATCTTAAGCCACTGCTTGTCGAACTTGAGTGGTATCTGAAAGGCACGGGCAACATCCAATTTCTCAAGGATAACGGCGTTAAGATTTGGGATGCATGGGCCGATGAGAATGGCGATTTGGGGCCGGTTTACGGTAAGCAGTGGCGTCGATGGGAAGATACCCGCATCGTGAGCCATAGTGAATATCTGAGCAAGATCGCTACTTTCCGTGAACGCGGGTACAAAGTCGAGGGATACCTGGGTATCAGTGAAGATCGCGTAGTGCTGTCCCGTGAAATCGATCAGCTACAGCGTATTGTCGATACACTGCGCACGAACCCTACCGATCGTCGCATCATGCTTAACGCATGGAACGTAGGCGAGCTTGAGGATATGAAACTGCCACCTTGCCACTTTGTCTTCTCTTTGTGGAGTCGTGAACTGGATTTTGAAACCCGTTTAACGATGGCAACTGACATTGGTCTTCAACACAGTCGCCTCGGTTATGAGTCTATCTACACCAAGATGCTATACGATCTGGAGATGGACGGCAGTGTTACTGAAACTGAACTGGATGCACTTGGAATCCCCAAACGCATCCTCAACTCCTGCCTCGTACAGCGTAGCGTAGACACTTTTGTTGGTATGCCATTCAATATTGCTGGCTATGGCATTCTCACTCATTTTCTCGCGAAGATTACGGGTCACATGGCCGGTGCATTTGTGCATTTTGGCTTTGACGTGCATTTGTACAACAACCACATGGAAGGTGTGTGTGAGCTAATGCAACGACAGGCTCCAGAGCATTCAGATCCGGTCGTTATATTCCCTAATGAATGGTCTGAGCTGGATGATTTCAAATGGGACGAGATTCTTATTCTTGGCTATGCCCCTCTACCGTGGATCAAGGTTCCAGTGGCGGTG
>SD1PG_0150
GTGACGGAAAACACTGTTTATCTCGATACGGAAGGAACGGGCCTTGATCCAGCCACCGAGGCAATGCTGGAAATTGCCATCGTGGATGACGCTGGGGCGGTTCTGGTGAATACCCTGATTGCCCCGCCAGCCGGGATAAGCAGTTGGCCGGAAGCCCAGCGTATTCACGGGATCACTCCGACAATGACAGCCGGTGCGCCGGAACTCGCTCAGCTGGCCCCGCAAATCGAAGCGGCGGTATGTGGTCGTGATGTGGTCATTTATAACGCGGCTTTTGACACAGGCTTTCTCGGGCCATTGCTCGACAGCGCACGTTCAGTGCAATGCTGCATGGAAGCCTGGTCGGAACATATGAATGAATGGGATTCACGGTTTGGCCGGTTACGCTGGCATCGTCTGGCCGCAGCTGCGGATAGCATTCATTTTGCATGGCCGGGCCAGAAACACCGGGCGTTGGCTGATACACTGGCCTGCCGCGCCGTGTGGCAGTATCTGCACTCTCCCCATGAGCGCGAGCGGGTGGATACGCTTATCCGTGACCGGCAGCTTACGACAGAAGCCAGAAACATCCTGCGTTCTGATGAGCGCAAAGTTGAAATGCGCAACGATCGCTGGCGTGACTACATGACCTCGTTCCTTCAGACCTGGTGGCTTCACCGTTACGGTGCCTGGACACACTGGACTCGCGGCCTGTCCACGACCAGAGCCAGTACCGAGTTTTCGCAGCTGTTCTTTGGCAAATCACCTGCGCTGCTGGCACTGGAAGATCAGGTATCGCAGATTTACACCTCACGCAAAGCTATTCCTGATAATCTGCATCCGGCCAGTTACTTCCTGCGCGAAACCTGGTTCAAAAAAGCACTTTCGCCCTCTGCCGCCTATATTGGCAAAAAGTCCGGCTGGCTACTGTACGATACCAGTGAAGACGCGCGTATCCGGGCGTTGTTCCCGCTTCGTTTTCAGGAGCCGGTACGCTTTCCGGGCGATGCCCTACTAACCCGCAGCGCACTGCTCAAAGCCGGGATGACGGCAAAACAAATTGCCGCCCTTAAGCCGGTGGCCGAGCGGAAAAATGGCTTCAATGGAGAATGGTACAACCTGTACCTTGTCGAAAAACAATCCCTTCCTGCCCCGGACACCGTACCATCGAATTGCTGTACGCCTGAGCGCCCAGCCAGTAACTCACTCACCGTGGACGCGGTTCAGCAAATTCTGAAATCACAACAAGGAGAGAAC
>SD1PG_0187
GTGCAGGCGTTTTTTTTTTTTTTTTTTTTTTTTTTTTTTTTTTTTTTTTTTTTTTTTTTTTTTTTTTTTTTTTTTTTTTTTTTTTTTTTTTTTTTTTTTTTTTTTTTTCGTGCTTGGACGATTGATCCATTCGCGGTCAAAAACTCAATCTTGGATGACAGCGTGTCAGGAAATCCAATATCGAAGTCCCGCCCCGTGTCAAAG
>SD1PG_0228
ATGACTACTACTGCACTGCAAAATGATAAAAATCCTTCTGATTACCTTGTTTGCAAGTGGTGCGGCAAATCATTTCACTATTTTAAGTCCCATGTAGCCAATGGTAATTGCGAGGGCATTCCTGAGTCAGTAAAAGATGCCGATCCTGACACCGTACTGAAAATGTACACAACGCAGTTTCCAGATGAACCAACGCTATCGAAAAAGGCACTTGATGCAATTCAAGCTAAACGTGCCGAGCAAAAAAGCGAAATGGCGAAATCTTCTGGCTTGACCAGTAGCCCAGGCTACACAGGCACAGTTGAGTACAAGACAGATCTGGTCGCAGCTCACGAACTGCTAAACGTAACGGTGGAAGAACTCGGAACAAAACGTGGGACGCCGCTCATGGTTAGCGTCAACGTCAATACGCCGTATCCAGAGTTCGTTCCAGAAGTGAAGAAGGGCTACGTATATGGCGACTTCGAACTGATCAAAGATATTTTCATGATGCTTGAACTTGGCATACCTGGCTATTTGTGGGGTCATGCAGGAACAGGCAAATCGTCATTGCCTACACAGCTATGTGCTTTGCTCAATCGTCCGTTGATCCGTGCCCAACATACAGCATCAATGGAAGAGGCACATGTTACGGGGCAAATTCTGGCGCGTGATGGCTCTACGTATTTCGAGCCTGGCTTGCTTGCGCTCGCAATGAAGCATGGCTGGGTTTACCTCGCGGATGAATACGACTTTGCGTTTCCACAAATTCTTGGCGTGTATCAGCCAGTGCTGGAAGGTGAGGCGTTGGTCATCAAAGAGGCAACTCCAGAATGGCGTCGCATTACTCCGCATGAACGGTTTGCTTTCATTGGCACTGGCAACACAAACGGTTCTGGTGATGAAACCGGCTTGTACCAGGGTACAAACATCCAGAACGCCGCGAACTTTTCGCGTTTTGGCATCGTTTCGAATGTGAAATACATGAGCAAAGAGGCAGAGATCAACATGTTGATAAATGCCGGTATCGTGGATGAATACGCAGAAAAGATGGTTAAGTTTGCCGGTATCGTTCGCGATGGATACGAAGAACACCTTATCAGTCAGCCAATTGGCCCTCGTGAACTTTTGTTGTCGGCCAAGATTGGAATGATGCGAGGCGACTTTGTGACAGGTATTGAGCGTTCTTTCATTAACAAACTCCCTTCAGCTTCTGCACAAGCGGCTCGTGAAGTTGTTCAAAAAATATTTGGT
>SD1PG_0288
ATGAAAGAAAAAATAAATGATACAGAATCGGGAATCAAACAAATTGAAAGGGAGGTTGAACGTGGTTGTGATAATGCAAAAAAATACTTCTGGCTTTTTGTGGTTTTTTTTGCTGCCGGATTGATTGTAAGGAACGTTATGCATGATTTTTTCAGTGCCGGTATTGATTCGTGGAAAGCTGACCCGGAATTAAATAATTTTCGTTATATGTGGAACACCCTGATGTATGTCATTCCGATTATGTTATATGCGCTTGCAGCTGGTTTTCTTGCTGCGGCTTCTCTGTCGCCGTTGTGCGAAATAATATTTGGGGGTGTCCGGATATTCCTGCTGAAACGCCGTATGCGCCGGGAGAACGAATTAAGGGAGGGCAAGAATGATGCCACGCAT
>SD1PG_0310
ATGGAATTACAGGACTGGCGAAAAGAACCTCGTAAAAACTATTCGAATGAATTCAAACTTCGTATGGTGGAACTGGCATCACAACCTGGAGCTTGTGTTGCACAGATTGCACGTGAAAATGGCGTCAATGATAATGTTATTTTCAAATGGCTCAGGCTCTGGCAGAACGAAGGGCGTGTTTCGCGGCGTCTTCCGGTAACGACCTCTTCTGACACTGGCGTTGAATTATTACCTGTAGAAATAACGCCGGATGAGCAGAAAGAACCTGTGGCGGCCATTGCGCCGTCTTTATCCACTTCCACTCAGACCAGAGTCAGTGCCAGTTCCTGCAAGGTGGAATTCCGTCACGGTAACATGACGCTGGAAAATCCATCGCCAGAGCTGCTCACAGTGTTGATCCGTGAACTGACCGGGAGGGGAAGA
>SD1PG_0229
ATGAAGGCACTGATGGTTCGAACTGACTTCTCACTTGGGGAGTCGGCTCTAAAAGCAGAAAACGCGGTGAAGATTGCCAGAGAAGCTGGCTACACCGCTGTAATTTCAGCAGATAGCATGAATATTGCGAGCGTTATTCCACTACAACGTGCCGCTGGTGACGACATGGCGGTTATTTGTGGTGTGAAACTAAACATTGTTGATGATCCCACATACGAGCACCGGGCTAAACTTGCTAAAGAATCTATGAGATGTATGGAATCATTAGAGCGGGGACGTAACTACTCGTTTACCGCTCTAATTAAAAATGAGCAAGGATATCGCGACATCTGCGAACTAATGACGGCGGCCAACACACGAGAACAGTTCTACTTTGTACCGCGTCTCTCGCTCGAACAGTTGGTTTCTACATATGCCAAAGGCAACATCATCCTGCTTACTTCCGACATCGGTAGCGTGTTCCAACGCAACGATTTTGCAAAAATCATAAGCACACTGATTACAGCGGGTGGAAAAGACAACTTCTATAGTGTGGTTTATCCGCACCCTACCCCATTCTACGACCAGATTAACGTCCGAGCGATGAAAGTCGCCAGCGCATTGAAAATAGAGCCAGTGGCGTTCTATCCCGCTTATTACGAATCGATCGACGATGCAGACATTAAAGACATCGCGCACATGGTTACGAACAACATCAAAATCGACCAGCCGCATCGTCTGCGTATCCCCCACCAGCGAGATAACGCCGTCAATGGTCGCCGCCATCTCCTTGAGGCGCTTAAAGCCTTCTCCGTTCGCATGGATGTGCCTGTAACAGCTGCAATGGCCTCAACAACGCAGGATACCATTATCGATTCCTGCACATGGCGCTGGCATGAATTGCCACCAGCACTGCCAAAGATGGCAGACGACGAGCCTGCAACGCTTATGAAACTGGCTGTTGCAGGGCTGCGTAAACGTCTTACCACAAAAGAGTTTGGCTACACACCACCTGCTTCTGAGAACAGGGTTTATGTTGAGCGGCTAAAGTACGAAATGGACACGCTGACTCGCCTGGGATTCTGTGGTTACTTCCTGATGGTGCGCGATCTGATGAATCATAGTCGTGAAACTGGCATTCCCGTTGGGCCTGGTCGTGGTTCCTCTGCCGGTTCTCTGGTGGCGTGGTGCATAGGCATAACCAACGTCGACCCAATCCGTCACGGTCTTCTGTTTGAGCGTTTCATCAACCCTGAGCGTCTCGACTTGCCAGATGCGGACTTGGACTTCAGCCAGGCACGTCGCCATGAGGTGATCGAGTATCTGAATGAACGCTACGGCGAAGATTACGTTGCAGGCATTCCGAACTTCACCTACCTGGGCGCAGCCTCTGCACTACGTGATACCGCTCGTATTTATGGTGTGGAGTCCGCAGATATGGCGGTATCAAAAGAGCTGAAGAACGTCGAGGATGATAGCCTTCCATTGGAGGAGCTGCGCGAACAACTGGCAAGTCTCGACAAATACGCAACAAAATATCCTGATGCATTCAATGCAGCCTGCAAGTTACAAAGCCTTATGCGTGGCTTTGGTAGACATGCGGCAGGGATGATCGTAGCAGGTGTTCCTCTGACAGAACGTACACCGGTTGAACGCCGTGGTGACGCGCGTTGTATCGCATTTGACAAGCGTTACTGCGAGGCTATGGGCCTAATTAAGCTGGACGTACTTGGTCTGGCAACTCTCGATTTGCTCGATAGTGCAAAACGCTACATAAAAGAGAACACAGGTGAAGATATCAATCTTGATGCCATTTCTCTTGAAGATCGCAAGGTGCTGGATGGTTTTGCTGCTGGGTACACTCAAGGTGTTTTCCAGCTTGAATCAGGCCCAATGCGCAAGCTGCTTAAAGATTTAGGTGGTGGAATTGAGCCAATGAGCTTTAAAACGGTTGTTGCTACGACTGCGCTCTTCCGGCCGGGGCCAATTCAGTCAGGCATGTTGGATGACTATGTTTCTGTAGCCAAAGGCTTTATGACGCCGGAATCATTACACCCCGTTCTTGATGAACTTACCGCAGAAACAAATGGCGTGATTCTCTATCAGGAACAGACGATGAACGCGACTCGATTGCTTGCTGGCTTCACAATGGCTGAAGCTGACGGCGTTCGTAAAGCGATCGGCAAAAAAGACATGGAAAAAATGAAGAGCATGGGCGAGAAGTTCATCGTTCAGGCTCAAGCTGGCTGGATAGACGTTGAGCTGGAAGATGGCACTACACAGCGCATTCACCGTGCGGAACATTTTAAATGCGAAGACGGAACTCTGAAAACTGTCGAAGAGGCACTTGAGTACGGCGCAAAACTACCTATAAACGCAGTACGCGTTACAGCGTCACATCCAGGGCTATCAGAGATGAAAGCGAAGGAGATCTGGACCGCATTCGAAAAGAATGGTGCCTACCAGTTCAACAAATCACACTCTGTTGCTTACTCCTTAATCAGTTATCAATCTATGTGGTTGAAAACTCATTATCCCGCGGAGTTCTTCGCTGCTGCTCTCACTATTCTTGGCGAAGATAAACACCAGGGGCTGGTTAAAGATGCGCTGACCTATGGTATTCGCGTATTGCCACCAGACGTTAACGTGTCATCTAACCGAATCGAGATCCGCACGCTTGAAGATGGCAGCCAGGTGCTGTATGCGCCCTTCTCTGCTGTGAAAGGGTGTTCTGAGAATGGCTGCCAAGCCATCATGAGAGCGCGAGAAAAAGTTGGCGGCAAATTCGAGTCACTGGCGCAATTCGAAGAAGCTGTCGAGAAACGTGCCTGTAATAGTCGAGTGCGCGAATCGCTGCAAAAAGTAGGGGCGTTTGCATCCATCGAGCCAGGCAGTCTGCCAGCAACTGATCCAGAGCGCCTACGCGACCAGGCTGAATTGATGGGAAATCTTGTCATAGACGCAGTTAAAGCCTCACGTCCGTTTGAGATGAACCCCAAACGTTCGGCTGAAATTAACGTACTCATGACGCGGATGGCGGCTGAAATGGGCTTAGGTGATGAACTAATCCGCCCCAGCATTGGTATTAAGCCGAAAATCATGATCATTCTGGACAATGCGAACGGCAATGATGCTCGAACCGGTTACTTTATGGAGAACGGATACGACGACTTTAAGGCCAAGCTATTGACGGCTGGAGATTTACGCATGGGCGATCTCTATGTCACAGGCGTTTGCAAGAAGGTTAAAGACAAAGAAAAAGACTACACCAAAGACGAGATCGGCCAGTTCACCGACTTTATACGTGAAGAGATCAATCTGGTGCGTCCGACCTATGTGCTGACGTGTGGCAGCCGGGCAACGGCATTGTTTAACAACAAAAACAAGCCATCCGATTTGGTCGGCAGGAAGGAGTATCTTCCAGACCTTGACGTTACTGTCTTTTACGGGTTTAACCCCAACATTCTTTACTTCAGACCTGAAGAGGGAGAACGACTAGAAGCGATATTAGCCGACGTAGCAGAAACTATTAAGACG
>SD1PG_0263
ATGAAAGACGAAATTCAGAAATTAGCCTGCGACATCATTGATAAAACTGGTTTAGAAATCAGCGAGAGCAATCGACTAGACATCATTGAAAAAGCGGTAAAAACAGCAATGGATCATATCGCCACTCGTTTGGTTGAGATCCCGCTACCAGGGCTACCTTATCTGAAAGTTGAGTTACACGTATGGGGTGAACCTTCTTGTGCACGGCGTTCTGCATTAGTTGTTTTTATTAGCAAAGAAAACCCGCTCAGTCTTAAAGTGCAGGTTGGTGCATGGATGGATGGCAAAGTGATCTACACAAATACCGTTTTTTGTCTTTCAAACGACGAAACTATTGAAGCGGCCATTCAAGAAGCAGTTCTAGCAATGCGCAGCAGCGGTTTGATGAAGAATAACTACGAAGAGTACTTGCGTTCGATAAGTGGTGAAAAGACATTATCTCTGAAAGCAGATTTCGTTACCCCGAAAAACCTGTTGGAAGTCTTGCTTAATAAAGGGGCTAATGATGCCGTAAATGTAATCAGAGAGAGTGAGTATGCGTCTCTTTGCGACATGTGCAAAAGCCAGTTGGATCTGGTGCATATCGTTATTGATGCTGGGAAGGCATGTGATGGCGTAATGGCGGAATTTGCTTGGAAGGTGGTCAGGATTGCTAACGAATTACCGATGATAGAGCAAGAGGCCAAATCATACGCCACCAATCATGTCACAGAGCTTCTTGTCCCCTATCGCTTAGAAAGCAATCAGCGCAAGATGGTTAGCTGGGGAAGTTGG
>SD1PG_0125
ATGAGCGGCAAACGAGACGGTGTAAAAGGCTACAAGCAAATTCATCTGAAAAGGTTCAGCAAGACTATCTCGCACAACCTGCGCCTGCTGGCGCTCTCTCGCGACCTGCCATTATATGAGTTGCACGATAAGATCATAACTGACTTCATCGAAGATGCAGAAATGATCCAGCAACCCCCCGTGATCGATCAGTGTAGTTACAATGTGTTCATCGGCCCTAAAGCCCAAGAACAGGCCGCAGCTCTGTCAGCCAAACTTAAAATACCGGAATCTGAGATTTTTTACTCAGCTTTATTCGCATTTGCTGATAAATATAAGCTGAGTGAGCCGCTCGATAAGGTTGGA
>SD1PG_0111
ATGAGCGAAGCACTTACTGTCCCTTCTGCAACATCTAAAACCATTGGCTTTGACTATCCGTGTGTAGTCGGTTTTCAGGGTAATCAGCGCATTATTATCGTTCAGGTGTCTTTCGGCGCTTTGAGTCGTTTTCTGACTCTCGACAATGAAAGTCATACGCTGGATCGGTCACAGCGTGAACTTAACCGTCGTCGTGCGACGGCTTTTGCAGACTATGTAGTAAGTGCAGTTAAATCGGGAACCAATTACATCATTCCTCCGCTCATCGGGAATTGTGATGGTGAGCTTACGCTGAATCTCATGAACGAGTCTTTTGTGGGGTATGTAACCATTCCTATGGATGCCCGTATTCGCCTCTTTGACGGTCAACACCGTCAGGCTGGCATACGGGAAGTTCTTGATATTTTGCCCGATATTCGCCATCACAGCGTGACCGTGATGCTAACGGAAAACCTGCCGGTTGAGACAAGGCAGCAATTTTTCGCAGATATTAATGGTAATGCTTCCAAGCCCAGCGCAGCGATCAACATCGCGTATGACCAAACGAATGTCATCGGGCAGACAGTTAAACGTGTCATTCTGAATAACCCCGTACTGGCCGAGAAAGTAGACTTCGAGCGGAATACCGTTTCAACGCGAAATGGTAACAAGTGGGTATCGTTCAAATCGTTGCATGACGCCACAGAGCGCTTCAATAACTACATAGTTGAAGGTGTGCCTGCTAAACGTACTGAGCAGGAAATCACTTCTGTCTGGGATGCCTGGGTGAAGTTCACCGGCCTTAATGATACTTATGGGTTTACTTATGGCGAATATAACCAAGAGTGGCTGACCTTTACTTCAGTAATGGTGAATGCCTTCGGTTTCGCTGTTAAGCATCTTCTTGATGAAATGACCGTCAGTGAACTGACAGAACGACTGGAAACGATGGGCGATAAGAAAAACCTGTCTGCACGGGAGAGTTATTTCGTGTACGCAAATTGGGTTGATAGTTGCGTTAGCCGCGAGACGGGGAAAATTATCTCCACAACAAAGGGCCAGCGAGCCGCCGCTGAGCACCTGGTTAAAGCTATCCGTTCTGTTAACTACAATTTC
>SD1PG_0156
ATGAAACCTTCGTATCGAATATTGTTGGCTTTGCTGTCATGCCTACCACTCTGCGCTTATGCCGATCTCAATGGAAAAGTGGTCAGGGTGCTCGATGGCGATACGGTAGAAATTCTGGTTGGACAACAAACCACACGAGTACGGTTGAATGGTATTGATGCCCCGGAGAAAGACCAGCCTTACGGGCAGCGCTCACGGCAATATCTGACCGGCTTGATTGGCGGTAAGCAAGTAGTGGCTATAGGGGGTAATAAGGACAGATACGGTCGGCTACTGGCGACGATAATACTGCATAATCAGGATGTGAATGCCATTCAGGTTTATGCTGGCATGGCTTGGGCTTATCGTTATCAGGGCCGGTTAACGGTCGAGCGCTATGCTGATTATGAACACAACGCCAAATCTGCAAATCGTGGACTATGGAGCCAGAAAGATCCAATCGAACCGAGGAAATGGAGAAAGTATAAAAGATAT
>SD1PG_0093
ATGGTTGAAGTTCGTAATTGCGTTAAAGTATCCGTTTTTTCCAGAAATGGCGTCAAAACCCTTCATTTTTCCGGCATTCCAAAACTGTCAGGGCATAAAGACACGCTCAACTTTCCTTTTGATGAGAACGCTAGCCTGTTTGCACAGGTCGAAAAAATCATGCTGGCAAACAATATGTGTAACAACGTCACCCGCGTAGAGCCTCTGCGCTATAACGAAACGGAAAGCGTCTATTCCGTCACCTATAACCGCCGCCCGCTGAAAAGCGCGGTCAGGAAT
>SD1PG_0199
ATGAGTGAAAAGAAAACAACTTACTGTCAGGTAGCATTGTCTGATAAGGCCAATGACAAACTTGGAAAGTTTCAAGTGAAACTAAAAGAAAAAAATATCAAAATGTCTAAGGCTGAAGTCATAAATACCATTCTGGAACAATTGACAATGGCCGACTTTGACAAGGTTATATCTTCTGTCGGGGCTTCCGCTAAGACTCGTGAGAAAATCATGCGTATCTATGAGAACTCTAATATGACAAAGGAAGATCTCGAAACGCTATTAAGCAGATTAAAA
>SD1PG_0231
ATGTCTAAGACATTACTTGATTTGCTTAACAAAACTCGTGAAGACATTGCCGCCAAACGTGGCAACAACGTTGATCTGACTCGCTTAAAAGACGGCGTCAACTATATCCGCATCTTCCCGAATAAAGACGACCCAAACGGTAAGTTCTTCCAGACTTTCGGTATGCATTACGTTAAGTATCAGAACGAGGAAGGTAAAGAAGCAACCAACGCTTATATTTGTGAGCAACATACTCACGGTCGCGCTTGTCAGCTATGCGAAATGGTTATGGAAGGTCGCGCTCGTCACAAGGGTAACAAAGCAATGGAAGAACGCATCGGTCAAATGCGTGCCACTCCTCGCTACCTGGTCAACGGCATTCTTTCTGCTCGTGAGGATTTCGCAGATGCTGAGAAATGCCAGTTAATCGAGCTGCCGTCTACTGTATTCGATGATATCTGCAAAGCAATCACCGAAGACATCGCTGATGATATCGGCAATCCACTGAGCAAAGAGGAAGGCTACGCATTCCTGATTAAACGTACTGGCTCTGGTCGCGATACCAAATATGACGTCTCGCCTAAGCGTAAAGTCTACAAAGGCGATATCGAAGATAAATTCTGGAACACCCAGCATGATCTGATCGCATACGCAAATCAGGCTGATGAAACTCGTCTTCTGTCGACAGTTCGCACTATGGGTCGTCTGATTGGCATCGCTGCACCAACTGCCGCAGCATCTGCACCAGCAATTTCCTCAACCGCGAAAACATCGGCTGCGGCACTACCTGGATTTGGCTCTGTCACTGGTCATACGGAGGGTGCGACTGCTGTAGCAACCGCTCACACCCCAGCTTCTGAACCAACCAGTCTGGTTGATGAAGAAATCCTCCGTGCCGTTGAAACTGAATTTAAACCAGAAGCAAGTTCCGCTGCCGTTGCCGTATCAGTCAAAGATTCTGAAGCAGTCGCAGCGACATCTGTAGCAGCCGCATCTGCGACGGAAGATGAAGGTCTGGATGACCTACTGAGAGAGCTGGACTCTCTG
>SD1PG_0303
ATGTTTGTCTTTCCCTCCAGCACGCTCTGCAACCACCCGTATAACGGCAAATTATGCCGCCATCATCTGCATGACTCCGTTGCGCGAAAGGCATTGAAGGCAGCCGTACAAAAAGCAGGCATCGTTAGCAAGCGTGTCACTTGTCATACATTTCGTCACTCGTTTGCTACGCATCTATTACAAGCGGGGCGTGATATTCGCACTGTGCAAGAACTCTTAGGGCATAACGATGTTAAGACCACGCAAATCTATACGCATGTGTTGGGTCAGCATTTTGCCGGCACCACCAGTCCTGCGGATGGACTGATGCTACTTATCAATCAG
>SD1PG_0055
ATGATGAGCATTGATGCCCTGACAGCCATAGAGAACTTTGCCAGCGGTATTTTCAGTGCAGGCATGGAGTTTCTCTTTACCTGGGGAGAGCTGCTGGGGATTATCGGCCTTATCGGTCATCTGATGCGCGCCCGGGCAGAAGGACGTCACAGTATGGGACCGGGAAAATTTATTGCCGGTATCTTCATCTGCGGCATGCTGGTCAGTCTGCCCTCAATGATCAATGCCGGTGGTACCCAGATGGGCTTCAGGGCAGATTCTTTCGCCCCCATCGCATACGTGCAGCCGGGCTCCTTTGGTGCCGCTGCCGGTGCCGTCAATGCCATTCTCTCACTGGCAAAACTGGCCGGCGTCGGTTTTGTCATGAACGGCATATCCATCTGGCGCAAATCACTGCTGGACGGGCACACCGCCCTGAGCGCCAGTGAATCCATCAGTAAAGGGAACGTCAAGTTTGTGGCCGGCGTTCTGCTGGTTTTCAACGACCGGGTTATCGATGCCACTCTGGCAAGCCTCGGTATCGCCTTC
>SD1PG_0034
ATGAATATCAACCGCATTATTTTTGCCATTGAAGACTGTATCAGTACCCTGTCACGGTATTCCGTTTCCGCATTCTTCCCCGATTACTGTGATCTGCACACCGTCATCGGTCTGGACCAGCAGGACCGCGAACGCCGCCCCTGGCTGAAAGCCCCCTACATTGCCACCACAAAACAGGGGTATTACCTTTCCGTCTTTGAAATCAGCGGTGCCCTGAAAGAAATGGATGAAAACCCGGACCAGACGGCCCCCGGGACACTGGAGTCACTGATTGCAGCACTGGCTGAGCGAATGAACACGGCCTGGAAAAATTCCGGCCACAAAATCAGTTTTGTTTTCGAACGCGATCCGGAGCGTGGAAGGGATGAAATCGAAGCCATGCTCTTACCCCAGCGAAAATCCATCGCACGCACGGGGATCCTGCTTCAGGACGTCCTGGATGAAAAAGTCACCACACTCACCCCCTGGCTTGTCCGGGAGCGCTGCTGGCTGACCGTCTGGAGCTCTGAAGAACTGCTGAGCCGGACCGATCGCAAGGACCATCAGACCCGTGTCAGGAAACTCGCTGAACACGCTCCGCCAGCCCGTTTTGCGCAGGATCCCTGGCGCTGGACACTTTCCGCCCTCAAAATACGGCATGACGCCTTACTGGACACGCTGGAGCAGGCCCTGACACATGATTCTGATGGCCTGCTGATTCGCCTGATGGATATCCATGAAGTGGGACGGGAAATCCGCCGCCAGCTGGAGCGCAACAGTACACCGGCAGTATGGCAGCCTCATCTGCCTGAAGATGCCCGTCCTGCCGGCTGGCGACAGGGCGGGGATACCTCTGTATTCCACGCACCGTCGCTGAATCTGCAGTTATTCACCACACAGCCTGAAACACACGGCAGCCTGATTCAGGCCGGTGAGCTCTGGCACGGTATGGTCGCCATTACCCTGCCCCCTCAGAATCTGCGGACATTCAACCAGCTGGTCAGGGATGTGCCCCGTGCAATCCCCTGGCGTATCCGGATGGATCTGATGCCCGACGGCATGAAGGCGCTGGGGGTCAAGAAAACCCTGCTGACCTACAGCAGCTTTATTCCTCCTCTCCGGCCCATGTATGACTCGGTAATGATGCTGAATGACATCAACAAGCATGATCCGGTCTGTATCATGACCATTGTTGCCACCACATGGGGAAACAGCCGGGAAGTCTGTACCCGTAACCAGGCTCTCCTGAAATCTGCGCTGGAAGGCTGGGGGGTATGCGGCACCACCACCACCTTCGGTGATCCAAGACGTGCCTGGGTGAACACGGTTCTGGCAGCCTCCCATAGCTCCGGCCCGATCCCCCTTTACCCGCCCCTTTCACACGCCCTTTCCCTGTTTCCCCTGAACAGGGCAGGCTCTGTCTGGCGGGGACAGGGAAATCTGATGATGCACACCGAAGACGGCTCTGCATGGGAGGTGGCGCTGGCGTCATCACAACAGAACAAGCACACGGAGCTGACACCCGGCGCACCCGGTCTGGGCAAATCGGTACTCATCAACGCACTGTCGGAGATCCAGATAGCCTCAGCCCAGAAGAATCTCCCTTTCATTGCCTATATCGACAAGGGATTCAGTGCACAGGGACTGGTACAGCTTATCCGTGACAGCCTGCCTGAGCAGAGAAAGGACGAAGCCGTGGGGATCATTCTGAGTAATGACCCGGACCACACCCGCAACCTGTTTGATGTGATGTACGGGGCCAGAAAACCCGTCACACCGGAAAAGAACTTCATGGTCTCCGTCCTCTGTGCATTGTGTGTGGATACCGGCACCGGTCAGCCCTGTAATCCCGGCGACACCCGGCAAATCATCAGCAGCCTGGTGGACCTGGCCTTCCGGGAATATGGCGAGAATAACCCCAGACTTTACCGCGCAGGTACGGAACCCCTGGTGGATCTCGCCCTGGAAGAGAGCGGCATCGCTGAACAACATGATGCCGGATGGTGGAATGCCGCCACCTGGTTTGAAATCAGGGACATGCTGCATATTGCAGGGAATATCCCCGCCGCCCAGCGGGCACACTACCAGGCCATGCCCCTGCTGGCTGAAATGTCCGCCCTGCTGGGACAGCCGTCCATCCGGGATGTGTTCGGCACCGTTCAGCGTGATAACTCGGAAGAGCGGTTGCTGGACTACATCCGCCGTGCCCTCGATCAGGGACACAGTGACTACCCGATGATGTCCGGCTGTACCCGGTTTATGCTCAGCCCCGACACCCGCGTGGTCGCCGTTGATCTGAACAATGTGGCCGGGGACAAGACACCTGCCGGACGTCTGCGCACCGGTATCATGTATCTGCTGGCCGGGCAGATCGCCGGCGGGGATTTTGTCCTGCCGCAGTATCAGGAGGAAATACGGAAAAATCTCGACCCACGCTACCATGAGGTGATTTTCCGCCGCATTGAACAGCTTGATCAGGAGGTCAAGACCAAAGTCTATGACGAACTGCACAATGCAAAAGGGATCAACTTCATCTGGGAAGCCCTGGACACCCAGGAGCTGGAGCAGCGTAAGTTCGGGATACGCACGGTGCTGAGCACCCAGCTGCTGCAGCATTATCCTCCGGCCGTGCTCAAATCCGCCAACACCCTGTGGCTGCTGCGTTACCGCCCTGACGAAATTCCGTTCCTGCGGGATAACTTTGGCGTCCCGGAAGTCACCCTGCGGCGCTTCCTGAAAATGCCGGAAGGGGCCGCACCGGACGGCAGCGGTGTCCCGGTACTGGCTGTGTTCCGTGTAAAAAACGGCACGCTGGCCCGGATCCTGAAATTCACCCTCGGTCCACTGGAGCTGTGGGCACTGAACTCCTCTCCTAAAGACAGCGCCCTGCGACGTGCGCTGACGCAGGAGGTGGGGTCACTGCGGGCACGCCAGATCCTGGCCGAACACTTTCCCCGGGGTTCAGCCACCTCACTGATAGAACACCGCGCCCGCACACATGACAGTGAAAACGTCATCCATGAGCTGGCCGCAGAACTCATCCGTAAGCAGGGATATAACCTC
>SD1PG_0146
ATGACTGACCAACAAATTAATTACATTGGCTTTGCAGTATTAGCGGCGCTGTTCTGGTACGTGCAAATCTATCGACCACGAAAAAAAATGCGCGATCCTGGCGAGTTAACGTTGAAGCCGGTAATGAACCGCGATGACCGGGATATGTATGAATCAATCAGAAAGGTGTTCCCAGCCCCTTACATCCTGAAAAGCAACGTCTGTCTTGATGATCTGCTGTACTCGCCAGCGATGGAAAACAAAGCACATTTTCATAAAGCATTACGCCAGCAGAAAGTTGCCTGGCTTGTTCTCGACGCTAACCACCTCCCGCAGCTGGCCGTTGACTACTCTGCACCAGGTGACGATATGAAGCTGAATTATCTTTCACGTGCCGGTGTTGGATGCTGCATCTTCACGCCAGGAACCGCGATAGAAAAGATGGAGGAAAGCCTTCAGGAAGCAGCAGAAGCTCTTAGAGAAATGCTGAACGGCCAGACAACGGACGGTGAACTACCCGTTACCGCA
>SD1PG_0030
ATGAGCGCAGAACAAGAACAGGACACAGCCGCAAAATCCGGCAAAAAGCTGTCAGCCCTGCTGGTTATGGGGGGCGTGATTATCATCGGGGGCGGATACCTGCTGCTCACCTGGCTGTCCCCCGAAAACGCTGCATCGCTCTCGTCAGTCAATATCAACAGCACAACGTCCGGCGGCGGACGGAACGTGATGGAGACACAGCACTACCGGGATTTACTGCGGGCTGACAATGAACGTGGTGCTGCAGAAGCGTTACGTAATAACGAGACGTTTATCGCCAGTCTGCCCCGGGGACTGGATACCGATACCGGAAACGATCAGAAAAGGGATAATCCCCCCGATGATCAGTCAGGCACTTCCGGGCAAAACGCATCCCCCCCTCAGGAAGATCAGACTGCCCGGGAAAAACGGCGTGAGGCATTACAGAAACTGCTTGCCCGTATCAATACACAGCATCAGGATGCCCGGCCACCGGTAGTGGCAGCAGCCATGTGGAGCACCACCGGCACTCCCGGGACAGCCCCACATGCGTCACCGCCCGGTACCGTTACATCACAACATCCCCGTCTGCAGGAGACGAGTCTGGCAACACCGGCTACACGTCAGGGGATCCAGCTGATACCGGCACTGACCCGCGTACCGGCCTACATTGATACCGAAGTGGACTCTGACAATGCGGTCTCCCGTGTGGTGGCCTCCGTACCTGCCGGCCCATGGGCCGGGGCCGTCCTCTACAGCCAGGACGCCAGACTCGCAGGTCAGGGAATGGATATCCACTTTGACCGGATGATGTGGCGGGGCATGTTTCTGAAGGTGAATGCATATGCCCTGAATGAACGAACAGGAATGTCAACCGTGGCCAGCGACGTGAACCACCGCTGGTTTAAGCACATCGTTCTGCCGTCCGTACTTGGCGGGGTGGGCAATGTCGGAAGTCTTTACAAAGACGCCAACACACAGATCCTTCAGGGAAACTACGGCAGTATTACCGGCAGGGTGGGAATGCCTGATGGAGAGGCGCTGGCCGGCGTCATTGCAGGTGGCATGGCCGAACGGGGCAGCCAGCTGCTGACCCGCCAGGCAGAGAGCGAACCTTACCGTCAGGTGACAGTATCACGGGGCGAGGTCGTCTCCATTCTGTTTGTTGAGCCGGTCATGAGCAACGATATCAGTACGCCGTCCTCCGGCACTGCCCCTTCTGAGTCCCCCTCCTCCGGACGTCCGCTCACCCAGGCGGAGGCAGAGCACCAGGCCTCTGACAGGATCCGGGCGGCGGTCCTCCGTAAACAGAATGAAATGCAGCAACGCTACGGCATACAACAGGAAAGTTATCCA
>SD1PG_0251
ATGACAACGATTGTTGCAGGCATCGATATCGAGTCTACGGGACTGGATTTCCTTGCTGGTCATAAAATTATTGAAATCGCAATTACCCGCTATGAACTGGAGACACAGAGACATATTGATAGTCTGGAGATGCGTTTTAACCCTCGCAGAAACATAGATCCGAAAGCTCAAGCCGTTCATGGCCTTTCATTGGAACAGCTCGCAGCTGAACCTTTGTTGTCAAATCATGCCAGCGAAATTGGCGCTTATATGGGGGCATGTAGTGTGTGGGTTGCTCATAACGGCGAAGCATTTGATATACCATTTATTCGACACGAGTTTTCAGGGTATGGAGTAAGACTGCCAGAAGTTCCTGTTATAGATACTATGTTATCGGGATTGTGGGCCACAGAAGACGGTAAACGTCCCCGCCTTGAAGAGTTGGCCTTCTCTCTTGGCTTTATATACGATCATGCCAAAGCACATAGTGCCTTATATGACACAAACTTAATGATGCAATGCTTCTTTAAGGCACGTAATAAGTACGGATTTTTTAAATTACCCTCTGAAATTGTG
>SD1PG_0094
TTGGAAACCGGTCGTTATGGCCGCGCAGTTATCACCCGCGTTCATGATCGCAGCAATAAAGACTCTGTAATCGAACTGGTCGGGGATGGCGCAATTGTCAGGGCGGGAAATGCCGCTTTTGACCTGGTGTACTTTTCCGGCGCACGTTCTAAGTTCGTCCCGGAGTGCATCATTCGGGGCGGTTTGCCGTGGATCGTACATACAGAAGTGGTCACTCAGGCTGTACTGGAAAACCTTAAAAAGGCCGCAGATGACAAGGAACGACAGGATGCAGAGGATAAAGCCCGTGCAGATGCTGCCTTTGCGCTTGAAAAAAGTCGCTTGCAGGAAGCGCCAGAATATAAACACCTGAAGAAGCTGGCAGACAACAAGGGCAAATGTGAAGCCGCTAACGTCAGCAGCAATATCCGCGCTGAGCTGAAAAAAGCTTTCCCTGGTGTGAAATTTTCAGTCAAAAAACTTAGTTTTGATTGTGTGCAAATTTCCTGGACTGATGGCCCGACCAAAAATGAAGTAGAAGCAATTTATGATAAGTATGAAGACGGCCACTTTAACGGGATGGAGGATATTTACGAGTACAACACAAGCCCGTTCAATGTTGTGTATGGCGGCGTTAAGTATGTGACAACCCGCCGTGATTACAGCGACGAATTAGTTGAAAAGGGTATTATTCAGGCCAGAACAAAATTTGGCAGTGATTTAGTCCCCGAAACCTGCAACGCCAAGATGTATAACAGCGGCGAATTATCAAAGCAGTCGCGCGAATTTTTTATGTACGGTTTAGAAACTGAAGTAAGAAAAATTATCGCAGAGATTAAGGCG
>SD1PG_0112
ATGAGTGAACTTCGGGCGTTTTTTAGTGATTCAGTTATCGGTTCTTTCGATGATTTCATCAAGGCTCATCCTGAATTTTCCTGGGACTGCATTGATTTAATCGACGTCTGGAACCTTCAGCAGATTCAGCCTTTGCTCGTCCTGTATCAAAAACTAGATGGGATCGAACTCACCTGCGACCGACGTATTTTTGTCGTAGCGCCCAACCCGAAACCTACAGGCTATCCCGTTCGCGTAACGCACTATTTTGAGCAACAGGGAGCGATTTGTGATGTTGAAGCTGAAAGTGCTGAGCAGGCTATTATCGACTGCCTGACAAGTTACCCTGATTGCCAGCCTGCATTCGGCAGGCTTGATAGCTGGATGGGGGACGAGGTGTTTGCAAATAACATTAGA
>SD1PG_0191
ATGATCGCAAGCAATGAGCTGGATTGGGTTTCACAAATTGATGGCGGTTGTATTGTTCACGCCGGGTTACAGGATGATGTCTGGAAAGACGACTTGCGTCGATATGGTATATCCGAAGGCGCGATTGCTAACATTCAGAAAGTACTTGATGTAGGCTTTGGCTCTGTACATTTTGATTGTGGAGCACCAGTCGTTGAAGGGCTTGAGTGCTGGAACTGG
>SD1PG_0047
ATGAGTACAACAAAAAGCAGATATCCTTCCTGGTGGCCATATTATTACCTTGTTCGCAATGCGTATTTCATATTTGGCATACCATGCTTATTATTTTATGCTTTTTTCGGAACACTAATTGTTCATGATTCAGCCTTATCTCAAACAATGGATTTTATTTTTGCATATGGATGCTGGGCATTAATAATTCTCCCATTACTCTGGCTATATCTGAGAACCAGAGCGAAAAAAAAGAAAGTCCAGCAGGTTGTTCAGCAGATAAAAGAAAGCTGTCACTTTGCTCCAACCAGCGATTATGAGCAACTGTCATTCTCGAAGAGTTGTTATTTCGGGATCGACATTAAAAACGGCACCATGCTGTATGTGCGCATTTATCCGAACAATGTGATGGATGTGATTGGTCTGGATATTCACAACTTTACCCGCACGGTTGCTGAAGACGGCAAGCTGGAAATCCACACTACATATGTGAGTCTGCCGATGATCCCACTGGAAATCTCCGGCATCTCATCAAGGACGCTGGCCAACACCATGCACACCATGGCTGCACGTGGATATGAGTACAAGGAACGTTTCCCACAGATGATCCGGTATCGGGTTAAAGAGTGGGAAAAAGTTGCCGGTGTTCCTGTTGCAGAAGTATTT
>SD1PG_0301
ATGTCTAACAGTCCATTTTTAAATTCTATACGCACGGATATGCGACAAAAAGGTTATGCGCTGAAAACTGAAAAAACTTACCTGCACTGGATTAAGCGTTTTATTCTGTTTCACAAAAAACGTCATCCTCAGACCATGGGCAGTGAAGAGGTCAGGCTGTTTTTATCCAGCTTAGCAAACAGCAGACATGTAGCCATAAACACGCAGAAAATCGCTTTAAATGCCCTAGCTTTTTTGTACAACAGGTTTTTACAACAGCCGTTGGGCGATATTGATTATATCCCTGCAAGCAAGCCTAGACGGCTACCCTCTGTTATCTCTGCAAATGAAGTGCAACGCATTTTGCAGGTTATGGATACTCGCAACCAAGTTATTTTTACGCTGCTGTATGGTGCAGGTTTGCGCATTAATGAATGCTTGCGTTTGCGGGTTAAAGATTTTGATTTTGATAATGGCTGCATCACTGTGCATGACGGTAAGGGTGGGAAAAGCAGAAACAGCCTACTGCCCACGCGCCTAATCCCAGCAATAAAA
>SD1PG_0222
ATGATCGTATTAAGTAAAAGGGAGAAAGAAACGCTTCATGAAATCAGTAAGTGGCCGGAGTTCCCTGAGTACTGGAAGCCTAAAACGCGAGCTAAGTTAGAGCGTTTAGGGTTGGTTGCAAACGTTTCTGAAACGTGGTGCTCGGCCAACTACCAGTTAACTGATAAAGGGAAAGTATTGCTACAGCAATTAGTAGAATCAGGAGTGTTAAAA
>SD1PG_0281
ATGGGAATTAAAGCTGATATTCAGAGCTTATCTCCCTCTGCACTCATTGAGTTGTTCGTACTGGATATGTCGAACACAACTTCAGGGGGGAAGTTATTCTTCCACGCCGGAACAAACGAACTGATGCAACCGGTCGTCTGGCAAGGAGTGACATACGAGCCGTGGCCAATCAAAGCATCAGGCTTTGACAAAACTGGCCAGGGAACGTTGCCACGTCCAAAAATTCAGGTATCGAACTTTGCCGGAACCGTCTCTGCGGAAGTTCAGGCGAACGACGATCTTGTTGGCTGCCGCATTATTCGCAAGATGACGCTGGCTCGCTTCCTCGATGCCGTTAATTTTAAAGACGGCAACCCAACAGCAGATCCAAACCAACATTTCCCGGATGAAATGTGGTTTATCGAACAGAAAACTCTCGAAACTCATCAGGTTGTCGAGTTTGAATTGTCTAGTGTGTTCGATTTGATGGGGGTGCAACTGCCGTATCGTCAGATCATTAAAAACACCTGCCCGTGGAAATACCGAGGGCCAGAATGCGGCTATACCGGTCCATATTTCGACAAAAATAACCAGCAGACGTCTATGTCTGGTGCGGATTACTGCACAAAACGTTATGACGCCTGTAATGCGCGTCGGAATTATTTTGCCGACGGTGTGATCCATTTTGGCGGATTTATTGGAGCTACGCGGTATGGG
>SD1PG_0130
ATGAAAAAAGCACTTTTAATCTTGCTGGCAGCAATGTCAGCACAGGCTCTCGCTGCCGAAAAAAAGAGTTTCCCGCAAAATACACAACGCGTTTTGCCTGAAATTTCTACTCAGGTAGTCCTGTCAAACCGCGATGTTAACCGCCTTGTTTGTGAATCTGGTGAAGCATCCAAACCTGTGTACAGCAAAGAAAAACCAGTTGAAGTAGGCGTGAGTTCAGACCGCCGAACATTTTGGGTTAAATTCAAGTATCTTGCACAAGGCGGTGTAAACCATTATTACTCAGAACCAACTGAATTATTTTTGACCTGTGGTAATTCCACTTTTGAGCTTATTGTTCTTCCGAAATATGAAAATCCTCATAAAGTTCTACTCGGCTCTGATACCAAAGATCGCATAAAAGACAATCAGGCTTTATTCGGCTCACTTGCTCTCGAAGAAGCTGCCATAGCGCTGACGACTAAAATTATTTCTGATGGCGCAGGCGGCAAAGGATTACCTGAAAGTTTTGAGGTCGTTCCTGACCGTGGAAACTGGATGCAGAATATTTATGACAGCCGTGGCCGCCATATTCCCATCGAGGTACGTAAAGAGCGCGATGTTCTTGTGGATGGTACAGGCCTGCGCGGCTCTCAGTACACCATTCGTGCATTAAATAACGTCACACTGACGGAAACAATGTTCCTCAACTCCAAATTTGGCACGAATATCTTTGCAATCACAGCCGAGAATCTCGCACTCAGCACCGGCCAGCTTTCTTCTCTGGTCATTGTTCACAGGGAGACAATG
>SD1PG_0219
ATGAGCCTTTATGTTATATCAACATTTAGGTTGGTCACAATATTGCCTGTTAAAAGTGGAATTATCGTGAGCGAGCTGAAAGAGCTAATTACCGAATTAGATTTTGAACAATGGTTGGACACTGAAGGTATCGTTTATCGACGTGGAGGCGTGAGTGCTCGCGGTCGTGAAGTGAATATCAAGGAGTGTCCGGTATGCGGCAGCTCCAACTGGAAGGTATATTTCAATCTGACCAGTGGCGTCGGTAAATGCTTCGCTGGTGATCATCCCGAAGAGATTCAGTTCAATAAGCTGGTCTTCCTCAAGCACTACAGCGGCAAATCACGACGACAGTTCGAGGAATATGTGCAGAACGCCCTTCTTTCCCAGGGGTGGGCACCAAAGAAAGAAGAGATAGTGCTTGCAAGCACAGTCGAGTTAGAGGGACCACTTGCACTCCCTCGTCATTACGAACTTCCTATAGATGGCCGTCTTCCAGACTATCTGGTTGAACGAAACATATCGCCTGAAATGGCAAAGTATTTTGACCTACGATACTGCGTCGAAGGCAAGCACGCTTATGTAGATCCGTATACAGATCAGGTTAAAGGACAGATATTCGATATGCGAATACTGATACCGGTTTACGATCTGGATGGGGTAATGAAGACATTTCAGGGGCGAGACATTACCGGTACAGCTGAACGTCGCTACCTCTTTCCTATGCAGCTTCCAGCTTCAGGTAAGTTTCTCTACAACGGCCATAATGCGGTCGGCAAACAGACTGTAGTTGTCTGTGAGGGGGCGTTCGATGTTATGGGAGTTAAACGAGCTATTTTTGATGAAGAAACATTACGTGATTACGTGGAACCGATAGGAACGTTCGGGATGCATCTATCTGGTAACACCACTCAGGATGCAGAAGATCAGTTGGGCGCGTTCCTGACGCTCAAGGCGCGTGGATTACGTAATGTGATCATGATGTGGGATAGTGAAAAGCAAGCTATACGCAACACTATGGCCGCAGCCAGGCGACTGACCAGTATTGGTCTTAATGTCAAAGTAGCATGTTTGGGCGAGGAAGGACTCGACCCAGGCGATGCAACGCCAGAACAAATTATCAAAGCCTATTATCGGGCAAAACCGTATACCAAACAGTTGGAGTTGCAAAGCAAGGTTTTGGGCATTAAGGCGCTATCG
>SD1PG_0155
TTGAACAACAGAAATACCTTCAAGGAAGAAATCCTTCTCGCCCGTAAGCATCTTGCTCAGTTGGAATCTCTGGCCCGTAAAATTGATACACTGAACCACCAGTGGGGAGAAATCATTGGCAAAGAGAATCCAGGCTACGCCGAACTGCACCCGTTACTCGATAAACTGAAGCGGAATCTTCACCACAGCATTGGTGGATGGCAGAAAAACCGGTGTGAGAAA
>SD1PG_0153
ATGCAAAACGAAGGGAAATACACCATGAAAATCCAGGTCAACGGCATGATCTACGACGAGTCTAATCGAGACTGTCAGTGCCATTTAGCAGACGCACAGCACGAAGTTTTTGCCTTTATCCAGTGCCTTGATGCTGGAATGGATGGCACGGCATCTGCTATCAAAAAGCGCTATTGGGGTCGATATGACCATGATAATAAAGAAGCGAGTATCCGCGCCATCATGGAAAACGGCGGGAAATGGCCGGTACTTCCGAAG
>SD1PG_0217
ATGAGCCAGATCTTTTTCGATACCATCGACAACGACCAGTACGACTTCATGACAGAGTGGAATACCGCTGTTATGGACAAGTGGGTCGCTGAAAACATTGGTTTGTCGCGCTGTAAAGACGAGGCTGAACTCTTCGAGACGAAGTGGTTTGATTACCGCGACATGCATCCTCTCATGGCCACCTGTCTTTTTACGGAGGCATACAAACGTCAGTACTCAAATATCATGCTGACGCACGGTCGCGAACACTTTGAAACAGCTCCGTTCACCACCGGGTTAAAACGCCTGCCTTATCAGGAGTTGTCGACTGCCAATAAAACGTCGCTATGGAAAGCGCGCCAGTTTGCGGATCGCTATTGCTGCTCATACGACTACTTTATCTCCACCGTTCTTTCCGCAGCTGCACGACGGCTGTGGGACAAGCTGCCGCGCCCACAGCATTTATGGCAGCCAGAGCTGATTGAGATATTCGAAGAGAAATTAGCCAGACGCGCAACAACCCGTCTGGATGACTCTCTCGTTAGCTTTAAGCATATGGGAGACATGCAGTTCAACCCGATTCAGGAAAGCTATTTTGGGTGGATTCTGGAGCGTTTACGCACCATCCCCCGCAGCAAGCGCATACGCGCAATTTTCTCCGCTATCTGGTTAATGGAAATCGTTCCAGAGCGCCTTATTTCCGCCCACTTTCCAGAAGAACTGGAAGAAGCACGGCGGTTTATTGATCCCCTATCTAAT
>SD1PG_0157
ATGTACCTGCATAGCGACGTTAACGCATTCTTCGTCAGTTGCCAGGTTGCTATGGAACCCAGCCTTATGGGTAAGCCGGTCGTGGTCGCCACAAACAATGATGGAGCGATTGCGGCGCTCAATGCAGAGGCTAAATCACTGGGATTAAAAAGAGGACAACCTTTATTTGAAGTACAGCAGATACTGCGCCAAAACGCGGTAAGAATATTTTCTTCGAATTTTGTTTTGTATGGCGACTTCTCGGCAAGATTCCATACAACTGTAGGTGAGTCCGTGCCTGCCAGCATGCCGTATAGCTGCGATGAAATTTTCTGTTCACTTCACGGCATGGGTTCGCTCGTGAATTATGAGAACTTCGGTAGGCAATTACGCGAAAAAGTATTCCGGCACACTTCTTTGAAATGTGGAATCGGCATCGCTGAAACGAAAACGCTGTGCAAAGCAGCAACCTGGGCCGCGAAAAAATACCCAAAAACGCAAGGCGTGGTCGTTCTCGACGATCCTGCTCGGCGCGACCGCCTTCTGTCTCTGATTGAAATTCGTGATATATGGGGGATCGGCAGCAGACTGGCAAAACGACTGAATGACATAGGCGTTTATACTGCACTTGAGCTAGCCCGTATGGATATCCGGCTGGTTCGCCGTCTTATGGGGGTAGTCGTCGAACGTACCGTTCGTGAGCTGCGTGGTGAACCTTGCTTTGGCCTAGATGAGAACCCCCCTACCCGCAAACAAATCATCGTGTCACGGTCATTCGGTCAACGAACAACCAGTATTGATGATGTACAGCAAGCCGTTTGCACCTTTACGTGTCGAGCTGCCGAAAAACTTCGCAGAGATCGCACTTTCGCAGGAGCAATCACTGTCTTTATACAAAATAGCCGATACGACCAAACCGAACCCTATTTCTCTGCTGTAGCGCTTGAACCCCTACCTGCAACGCAGGATTCGCGCGATCTCATTCGGGCCGCACAGACAGCCTTGCATCGCATCTGGCGGCCCGGCATTCACTATGCTAAAGCTGGCGTGATGCTCAGCGAAATCGGTGATGGCCGGGAGCAACTAGATCTGTTTAACATCAATCAGCCTAGTAAGAACAGCCAAGAATTAATGCACCTCATCGACAAAATGAATACGGCTCAGCGAGGCACGATTTTTATGGCCGGTGAGGGCATTCATGGACGGTACAGAGGAAAACAACAGTGGCTATCACCCTGCTATACAACACGATGGAAAGATTTGCCGGTGGCCTGGATAAAA
>SD1PG_0230
ATGATCGCCGATATTTACGAGAAAATAATGTCTGATCTCGAGTTTGACCGAGACAATCTGGAAGAAGTCTGGCGTAGACAACCCCGCCTGTTGATGGAATATGGCTCAAAACTCGCCCATGCAGAAAGAAGTGTCGCAGAAGCAAAACTTAACCTTGAAGCTGTTGAAGCAAAGCTATACGACACAGAGCGTAAGAACTTGAGTATGAACGGCATTAAGTTCAACGAATCTGTACTGGACGCTAAGGTTAAAACAAACCCACAGTATCTGTCTAAACGGCAGAAGTTGGATGAAGCACGGCACATCGCAGACATATACAAACATGCTGTCGCCGCCTTTTCGCATCGCCGAGACATGATCGTTCAGGCGTCAAAGATGGCCATCGTTGAATTAGAGCGATTAGGCTCTGAACGCTTTATCACTCCCCGT
>SD1PG_0210
ATGCCATTACTGCGTGAAGAAGCTGAAAAGCTGTCTAACAACGAACTTGAACAGGGTGTGATCGAAACTATCATCGATCGCGATGACCTGTTTGCCATCCTGCCTTTTATGAAAATTAATTCAAAGGCATATCTGTACAACCGTGAAAAAACGCTGAGTGAAGCTACCTTCATCGACGTTAACGACACCATCCCTGAAGGTGCAGCAACCTTCGAAGAATGCGTTGCGAAACTGCGTATTCTGGCTGGTGACGTAGACGTTGATAAATTCCTGGCGACCACTATGGCCGACACCAACAACCAGTTGGCTATTCAGGTTCGTCAGAAAGTTAAAGGTCTGGCTCGTGCGTTCCGTCGCAACCTGATTTTGGGTGACTCCAGCTCCAACAACAAGGCGTTTGACGGCATTCCACGCCTGATGCACGCAGATCAGAAGATCGATATCGCCGGTGCATCTATGACTTTCTCTATGTTCGACGAACTGGTCGATGCGGTGAAAGATCTTGGTGCTGACTGCATCATGATGCGTTCAGAGCACCTGCGTGCTTACCGTGCGCTGCTGCGTACAGTAAACGTAGGTCCGTCTGAAATCATGATGGAGAACTTCGGTCGTCCGATGCTGTGTCATAACGGCGTTCCGTTCATCATCAACGACTTCATCCCGACCGATTCTGGCAAAGCAAGCATCTACTGCCTGCATCTGTCAGAAGAGAACGGCGTTACTGGTCTGTATGGCGGCGACAACGCAGGTATCGTTGTTGAAAACATTGGTACTGTACAGAACAAAGACGCAGTACGTACCCGTGTGAAGTGGTACTGCTCTCTGGCGAATAAGCACGATAAGGCTATCGCTGCACTGACCAATGTAAAAATT
>SD1PG_0276
ATGAATATTTCGTGGCAAACAGAAATTGCGATCTACCGCTTTGGCGCAAAGAACGTTTACGGCGAGGCGCAATTACAATTCGTCAGGAAGACGAATGTCGGCGTGGTTAAGTTCGAACAGAGTAATGAGAAATCGTCAGTTCGTGCTGATAGCTCTGGTAGTCGTGGTAAGGCGAGTCTGGAGCTGTTTGATGCTGTGTTAGTTGTCCCTTTAGAAGCGGCTGTACAACTTGATGATGTGCTGATCCTTGAAGGTCAAAAATTAAAGGTGTCCAGTGTTCATCGCCGCTGGGGGCTACGAGGAAGACCTGGGCATCTTGAAGTAGGGGCGAATATATGGGTC
>SD1PG_0160
TTGAAATTTACGAAACTGACATTACTTACCCTGCTTTTTCTGGGCTGTTCCCCCACTTTTGCATCACAAGATACAACTGAACACGTCACCGGATCTCTGACCGGGCAAGACAACGAGAGTGTCTCGCCACCTTCTCTCTCTGCTGACGACCTGTTCAATAAATTGCTGCATCAGGAAAGCCGGGGTAATCAATTCGGCAAAAATGGTCAGCCTCTCACTTCCCCCAAAGGGGCCGTTGGTGTTGCCCAGGTTATGCCGGAAACCGCTCCTGAAGCGGCTAGGCTCGCAGGGCTTGAGTGGAGTGCATGGCGTTATCGCAATGATGAAACCTATAACAAAGCGCTTGGTCGGGCCTATCTGGATTCGCAGTTGGATAAATATGACGGCAACCACGTCCTCGCACTGGCTGCTTATAATGCAGGGCCAGGTAGTGTCGATAAGTGGCTGAAGCGCTACGGCGACCCGCGCAACGGTGAAATCAGCAATAAGCAGTTTATTCAGCTGATCCCTTTTCTCGAAACCCAGACATATGTAGCCAACATCCTGAACGGCACATCAGGCAAGTTCCGCTACACACCATCAAAAAGAAAAATGCCGCTGGGAGAGGGTCATAAAGTCGAGTTCCGCGACACTCATCCTGGCTTCACGTTTAGCCTCGCGGTGAATCAAACTTTCAGTTCAGGTAACGGAAAACTGGTGGGGGGCTTA
>SD1PG_0005
GTGGCGATATTGAGCGCAATTCGACGCTGGCATTTTCGCGATGGTGCGTCGATTCGGGAAATAGCCCGACGAAGCGGCCTGTCCAGGAACACCGTTCGCAAGTATTTGCAAAGCAAGGTGGTTGAACCGCAGTACCCAGCGCGAGACAGCGTTGGCAAGTTAAGTCCTTTTGAGCCCAAGTTAAGGCAGTGGCTCTCCACCGAGCACAAAAAGACAAAGAAGCTGCGCAGAAACCTGCGCAGCATGTACCGGGATTTGGTCGCTTTGGGCTTTACCGGGTCTTATGACCGAGTGTGTGCCTTTGCCCGACAGTGGAAAGATTCCGAACAGTTCAAGGCGCAAACCTCGGGCAAGGGTTGTTTCATCCCCTTGCGCTTTGCTTGTGGCGAAGCCTTCCAATTCGATTGGAGTGAGGACTTTGCCCGCATAGCGGGCAAACAGGTCAAACTTCAGATTGCCCAGTTTAAGTTGGCCCACAGCCGGGCCTTTGTGCTTCGGGCTTACTACCAGCAAAAACATGAAATGCTGTTTGATGCCCACTGGCATGCCTTTCAAATCTTCGGTGGCATTCCCAAGCGCGGCATCTACGACAACATGAAGACCGCTGTGGATTCGGTGGGGCGTGGCAAAGAGCGCAGGGTCAATCAGCGGTTCACTGCCATGGTCAGCCACTACCTGTTTGATGCGCAGTTCTGTAATCCAGCATCGGGTTGGGAGAAAGGCCAGATTGAGAAGAACGTGCAGGATTCCCGCCAACGCCTGTGGCAAGGGGCACCAGACTTTCAAAGCCTTGCTGATTTGAATGTGTGGCTTGAGCATCGCTGCAAAGCGCTGTGGTCTGAGCTGCGCCACCCCGAATTGGACCAAACCGTGCAAGAGGCCTTTGCCGATGAACAAGGCGAGTTGATGGCGCTACCCAATGCCTTTGATGCATTCGTGGAGCAAACCAAGCGAGTCACTTCAACCTGCCTTGTTCACCACGAGGGCAATCGCTACAGCGTTCCTGCCAGTTACGCCAACAGGGCCATCAGCCTTCGGATTTATGCAGACAAGCTGGTGATGGCTGCCGAAGGCCAACACATTGCCGAGCATCCAAGATTGTTTGGCAGTGGCCACGCTCGGCGTGGCCACACACAATACGACTGGCACCATTACTTGTCTGTGCTTCAGAAGAAACCTGGGGCGTTGCGCAATGGTGCGCCATTTGCTGAATTGCCACCCGCGTTCAAGAAGCTTCAATCCATCTTGCTGCAACGCCCCGGCGGTGACCGTGACATGGTGGAAATTCTGGCCCTTGTATTGCACCACGATGAAGGTGCGGTACTCAGTGCTGTGGAATTGGCATTGGAGTGTGGCAAGCCATCGAAGGAGCATGTGCTTAATCTGTTGGGACGTTTGACCGAAGAACCTCCACCCAAACCGATTCCAATTCCCAAGGGGTTAAGGCTGACATTGGAACCACAGGCCAACGTGAACCGCTATGACAGTTTAAGGAGAGCCCATGATGCAGCA
>SD1PG_0261
ATGGGTGACCTTGTCGTTTATAACACGTTTGTGTCCACGTTAAAAACCGACATGGTCACTCTTGGTAACGCTTCTGGTTCGATGTCTGAGATTAAAGCGGGCAACTACTGCCACGTTGGTGGTGGGGTCTACCGGAACTTTGAAGACTCAAAAGCTGTTGGCCTGAAGGCCATTACAGGGCAGGTAGTGAGCCACACTGATAACGTCAAGTATGACAAGGTCAAAAACACTATATCTCCTCCCAACACTACGACGTTCGACGCCTCTGAAATATCCATAAAATTCGCACAAAATGTCCCCTGCCATGTAGAGAAAAAGATTGTTCAGTCTATTTCTTATAATGGCAAAAGTGGCGACGACCTTAAATTTATTTATTCCGAAAGCTACCCAAGTTTAGATGAAACTAAGACTGAGTTTTCAGTGCCTCTTTCCGATGCAAAAACCAAAGTCGAATATAAAAACCTGGCATTCAAGGTTATTGAAATGGAGGGTACTACAATCCGCTACTATGTATTACCATCTGGCAATAAA
>SD1PG_0065
ATGAATGCGCTGCTCATATTCGCATGCCTGTGCCGTCAGCAGCGCTGTTACCATACGGCGCAGTTCATCGGGGTTTTGTGTGGAGTTCAGGATATCATCTGTCATGCAGCCATGATGACAGATGAGGGGGAACACCATCCTGATAACAGGATGATTATTTATGATTTTTGCTCAGGAGGTTATTCAGTCCACCTCTGCAGGGGGCCGGCAGAGAGACGCAGCCAGTCAATGCCGGCAGTAAGCCAGGCGAACTGTTCCGCCGTGAGTGACCAGGTGGTGTCGCCGTCGCGGGGCCAGCGGAAGGCGCCCTGGTGCAGGCGGCGGGTGCAGAGCCAGACGCCGTGTCGGTCCCACATCAGGAGTTTCATGCGGGTGCGTTTTTTCCCGGTGAAGAGGAAGGCTTCACCTTCCCGGGGCGGATGCCCGGCGGCC
>SD1PG_0218
ATGACCGAACTTTGCCATACAGGACGCGGGCTGTCCGAAGAGTTTGATGAAGATTTCCAGAACAGACTGACGGCATATTTTTGTCGTGATCACGAGTTTCTTACTCGTGCGGGAGATCTGGTTGTACCTAGCCAATTTGCCAATGCGGCCAATGCCATATTGGTTAATATGGTTTCGGGCTATTACCGTATGTACAAGAGCGCGCCCTCTTCATCTGCGATTCTGGATATGCTTAAGCGTGCGAAACGCGATAAGACTATCCGTGAGGAACTATTCGCCGATGTTGTTGCTGCGTTTAAGCGCATCCTTGCAGAAAAATTGTCTGATACCTCGTACATGGTTGACCAGGTATCAACCTTCGCAAAAAGCGTAGCGTTTGATGATGCTCTGATTAAGGCTGCTGAACTGAAAGAGAAGGGCGACTTTCAGGGGGCGATGGCAATCATGGCCAAGGTTCAGCAGATTGGATCGAACGAAGCGACCGGAATCTATGACTACTACACCTCCGCAAGTGAGCGATTGAAAGCGCGTGAATATGAGGCTTCAGAGGAGTATGTGCCAAACAGCATTACAACTGGACTCCCTCTGCTCGATAGGTTGCTGTACCAAAAAGGCTGGGCGAAGCGTGAAATGGTGCTCTTCATGGGGTTCGCTAAATCCGGTAAATCGACCGCAATGGGTGAGTTTTCCATAAACGCAACGCTTGCTGGCTACAATGTTCTGTATCTCTCGCTGGAGGTTCACACCACCATTTTATCCGACCGTTTTGATGCAAGATTGTCGGAGACAGAAATGTCCAAGCTGGTGGAACGGCGCGATGAGGTTCATCGTAAGTTGGCAGAGTTGGGAGCCACGAAGGGGATTGGTAGTTTGTGGGTTGTTGAGCGTCCGTCAGGAAGTATGTCACCGGCAGATCTGGATCGTATGCTTAACAGCATGAAAGCCAATGGCATGGTGCCTGACATGGTTGTTGTCGACTATGCAGATTTGATGCGTGCCAGTTATGACCTTCGTGATGATCGCGCCAACATACGTAGTATCTATACCGACTTACGTGCTCTTTATGACAAACACAACGTTGCTGGTATCACGGCATCGCAGACAAACCGTGAAGGTGGCGCGTCAGAAGTTGCCACAATGATGCACGCTGCCGACAACATCGAAAAAGTACGTATTGCTGACCTGGTAATAACGATCAACAAAACCGAAGAAGAAGAAGCGAAAGGAGAGGCTCGTCTCTACTTTGCTGGTTCACGTAACCAGCAGGGAGGGATCAGCATTCGCGTTAAACAAAACCTCGAACAAATGCGCTTCATTGAGCGAATCTTAGACGTTACC
>SD1PG_0280
ATGTCACAAAACGTAGAGTTTATCCTGTCGCTGGAAGACAAACAGTTTACAGCGTCAATCGATCGTGCGGGGAAACTGCTTACTCGATTTGGTGAGCAGGTAACAAAGCCTGCTCAAAAAATCCAAACCTTTGAACGCTCTTTGGGTTCGGTCGCCCGTATCATTGGCGTTCTGGAAAGCAAGCTCGATTCTACGGCAGATAAACTACAGGATGTAGCTGCCGGTTTTGAGCTTGCTTCAGATGCTACGCGTAAAATGCGTGGCAACATCACCAGCCTCAATTCTGGTCTTAAAGCCCTGATTGAGCGCGTCGATACGACAACTTCTTCAGTAGATAAACTCACCGCGTCATTACGTAAAGTGCAATCAGAGCTAAATGATTTCTCTGATTGGGCGACCTATGCAAGCAAAAGCGCAAGCCGCTTTGGTACGGAGGTCAAAGAAGCCTCTGCGTCCGTGAGTGGCATGAATACGCGCCTTAATACCACGACGAAGCGACTCAGTAATTGGGGTGTCACAACGAGTCAGGCTGCCGAGGGACTGAAAAAGGTTCGTGAGCAGATGGACGAAGTTATCGGACGTCAGCAACTGATTAGCAAGCCGGTACGCGTTCGTACATCTGGAAGTGGCGATGGTGGTAGCGGGCGGCGTAGCGGCGCTTCTGGCCATAGCGGTAAAAGTAACGAAGGAGGTATGTTCTCTGGCCTTCGTGGCAACATTTTCCTGCTTGGCGAGATCGGAGATGCAGCCAGAACGGTTACTGACATCATGTTTGGGTGGCAGAAGCCTATTGTTGAAGCTGCGGCCGAAATGGAACGTATGCGGGTGATGCTTCGAGGGTTGAATAAGGAGAAGTCCAACCCGGGCCAGGCTGCCGCTGATGATATGAAGTACATCGTAGACATGGCGCAAAATGCGCCGTTCGCGATGCAGGCGTTAACAGATTCCTTCGTGAAGTTTCGTTCTGCTGGCTTAGATCCAACCGATGGTTCTCTGAAGGCGCTGGTGGACTCCGTTGCTCGTTTTGGTGGTGATAGTGAGCTGTTGAAACGTGCGGCTGTGGCCGTTCAGCAGATGTCCGGTAAGGGCGTTGTGTCAATGGAAGAGCTACGTCAGCAATTAGGTGAAGCCGTTCCTAACGCGATGCAGGCAATGGCAGACGCCGCAGGCATCACTATGGGGGAACTGACTAAAGCCGTTGCCAGCGGTACGGTTGAGGCAAAACAGGCGTTGTCTCTGATGTTTGTTGGTCTGCGTGCGGAGAATGAGAACGCAGCGAAAGACATGATGCAAACCTACACAGGTGCGCTGGCGCAACTTCAGACGTCATTCACGTTATTTGCTGATCGGGTTGGTCAGGCCGGATATCTGGATTCTCTATCGAAGGGGATGAAAGAACTGGCTTCAATCATGAATAGCGCCGAAGGGATTTCGTTTGCCAATTCTTTAGGCTCGGGGTTAACGACGGCAATCGATGGGTTGCGTCAGCTTGCTCAATGGTTAGCAAAGAACCAAGAGCTGGTAATTAATCTCGGTAAGGTCGTGGCCGCGATGGTTGCGTTCAAACTGATGCGAGCAGGGATCATGGGGGTAGTTGGCGCAGGCAGCCAGATGGTTAGCACCTTTGCCACGATGGCGACCGCCATACAGACTCCATTTAACCTCGGCGCTACAGCAGTAACCCGATTCAATCGTGCGGCACGTATGGGGCTGGCTCCGATCCCCTCTCTTATTTTCGCCATCCGTGGGGCGATTACGGGGCTTAAAGGCGCTTTTGCTGGATTAACGGCGTTCATTGCGGCAAACCCTATAGGGGCAGCATTTACAGTCGCCACTGTAGCTGTTGCTGGCCTAATCACGTACATGACCATGCTCCGCAGCGAAACTTCAAAGGTCGTTGACGAGATTAGGAAAATACCAGAGGCGATGACGGCGGCCAAACGTGCACAAATGGCCGACCGCGCAGAAAAGCTCGAGAAGCAGATTCTTGCTGATCAACGAGCATTAAAAACTGGTGAGGGTGTTAATTACGTATCTAACTCTGCCGGTGTTATTACTCACAAAGAGTCGAAGGCTGACATCGAAGCACGCCTGAAAAAAAATCAGGAAGAGTATCAAAAGATAACCGGCACGATAGCTCTTGGTGACGGCGCTGTAGCAAAGCGTTTGGCTAAAGAGGCTGCCGAATCTCAGATTGAGAAAATTCGAGCGGAAAACCAGATTTTCGCGGCAACATTCGTGAAAGCCCGGCAGGAGGCTCTGGATAAGATCCAGAAAATCAATGATGACGGTTCACTTTCAGATGACGAAAAGAACAAGCTATTGGCACCGTTACGTGAAACGGTAAACAAAAGCTATCTGGAGCCTGCGCAAAAACTGGTTGATTCACTTTCTTCTCGTAAGAATGCGACCGAGAAGCAAATTGCGACTCTTAATGATCAGCTTGAAAAAGCCAAAAAGGATGGAAATACCGAGCAGATCCAGAAACTGCAAGGCAGTATTCGTGGTTATCAGGAGCATTTGGAAGCCGTTGCTCAGGAGCTGACTCAGGCAGAGTTCGAGAGAGATAACGCGGCCAAAACTGGTAAGGGCGTAATGTCAAACCAGGGGACTGTTCTTGGGTTAGGTACAACTGATAAAGCTGCTCAGAAGGCGTTGGCGCAATATATGCGAAACCAGATGGATTCTGCGACTTATCAGCGTACTTTGCCTGACGGCACTCCGATGATGGACTTCGAAGGTAAGCCGATTATTGGGCCTAAACAACTCAAGACGCAGCTTAATTTGCAGAAAGCATCCAGTGCCAGCTCTCTGGAGAAAATGAGCGATGAAGAGCGTGCCGCAGCCATTGCCGCACTTACTAAAGCTCGTGAACAGGATGCAGCAGCTGCCGAGAAAGCAGCCCAACGATCAGCTAACGCCTCGCAGCGTGCGGCCAAGAAGGAACAGGCAGCGCAACAGAAACTGGCAGCCGGATACCAGAAGGCTCTGGACAAAGCCGATCAGCTTATGGGGCAAATGGGTGAAAGCTCTAAGGCTACGGTATCGTTTGATCAGTCTCTTCGCGATACAACGAAATCGCTGACAGATTTGGCTAATGCGGTTCCTAACGAGTTCATCACTCAAGAGATGATCGACAAGGCGAAAAAACGTCTTGAAGACCTCAAAAATGCGACACCTGAATATCGTGAGATGTTTAATCGCCGCAATGTTGAGCAGATGATCTCCACTTGGGCACCGGAGGCGGATTCCATTATTAGTGCTGGCTATACGCCGTCTCGCGAAGAGAAAGTTGCTGATTTCGAAGACACCTACAACCGCAATCTCAAAGCGTTGATAGAACTTCGTGATAAGGCGTCTGATCCTAAAGTTGTGGCGCTTTATACAAAGAAAATCAATCAACTGATTGCTGCTGGCAATACCGCGCTTATTAAAGAGACGGGGACTGCGACGCAGAAGTTGGCACTGGAATACGAAAACCTGGCAGAGCAGATCGAAAGCACCTGGACTGATTTGTTTAGTGGCTTAACTGATGTCCTGACTGATTTCGTTATTAACGGGAAGATGAGCTTCTCCAGCCTATCTCAGTCCATTTTGAAAGATATCACCAATATGGTCGTGAAGTCGCAGATCACGCTGCCTCTAATGAACATGTTGGGGATGGGAACCACCGCTGCTGGTAGTTCACAGAGTGGTAATTTGCTGACCGGGGTTGCTTCCGCCGTTGCCAATCAAGGGGTACGAATGGGCAACACTGTTAACGGCGACAAGTCTGTAGGAGAAGCCACGAAGGAGACGTCCAGTTCGGTAACTGGATTGGGGCAAACAACACAGCAGACCACCAGCGCAATTGGCACAGCAACAAATGCGATTGGTAGCTGGGTATCGGGGCTATTTGATAGCACCGAAGCCAAAGATGCTGAGACAAAAGCAGTGAAGGACTCCATCTTTTCGATGCAGAACCTCAGCTCTGTTACCGGCGCGCTGTCTGCCGCGTTTGCAATGCTTGGAGCTAATGCTTCCGGCTCTGGTAATAAGTGGTTGAGTTTTGGAGCAACGGTTGCATCTGGTCTTGTTTCAGCTTGGGCTGGCGGTGGATTCGATGGATTGATGTCCGGTTCTTCTGGCTCAACTTCCGGGTTCAACAATCTGACCAGTTCTGCTGCCGATGGCACGAATGGTATTCCTGCAATTCCGAAGTTTGCAAATGGTGGCATATTCGGAAAAGACGGCGTGATCCCGCTCCGGGCATACCAGAAAGGCGGTATCGCCAACTCACCTCAATTGGCGTTGTTTGGGGAAGGCGATATGAATGAGGCGTATGTTCCATTGCCTGATGGCCGAACAATCCCTGTAACGCTCAGTACCGATGGTATGAGTGGAGGCGGAAATGTTCTTTCTCCTGTATCAATTGAGATCAACGTCCATAGTGACGGTAGCACGACAGAATCCGGCGATACAGAAAGCATATGGAACAATGCCGCTCAACGGATGAAAGCAATCGCGCTTGAGACTATCGCTCAAGAGAAACGCCCTGGCGGATCACTCAACCCAAACACTCAACGTAAC
>SD1PG_0258
ATGAACAACCTCCAGTTAGAGCATTTTAACGTCACAGGCCATTCTGATTTTCCTTTCAAGTTTACATTGAAAGGTTATGCAGAGGATGCGGTAGGCCAGATCATTATTGATAAAGGCATCGTTAAGTTTGAGGGGGATTTTGATGAATCCGCGAAAACATTCATAGACTTCGTTGCCAAACGTTGGAGCGAGCAATGGAAAGACCTGGAAAAGCGCGCTAGTGAGTTTGATCGGTTCATGGATGCAATGGATACAGCAAAAGAGGCTCTTGCTGCCGGGACTCCGTTAGATCTGGAGTCACTTTTCAACGGCGAAGTGGCCTCTGCGATGTTCGCCACCATGTTCGCGGGTGAGTTCGTCCGCAGCGGTGCCAAAAACTACCTTGAGCTGGATTACAACGTCCCTGCAATTGGCGATTTCGTCGTTACCATCCAACGCAAAGAAGGTAAGACGCCAGGTGAACGCGTCGCAGAGCTTGAGGCCGTTGTGGATCAGCGTAACGGAGAGTGTGACCGTTTGATCAACGAGCTTCATGCACTTCGGGAAGAAAGAATATGCGCGGGTAGCAATACACGTAATGCAGCGGATATCTACTTCCAGTTAGTTGAGGAATGCCAGATTCCACCAGGCGGCTCTCTTGTCGATTACGTCAGACATTTAATGACGGAAGTTAACTCCAGCCATAAAGATGGTGAGGTGCGC
>SD1PG_0186
GTGCAGCCTGCCACCCGGCGCGCTCGTCTTTTCCGTCGCCCTCAGCCAGCTGTGGAACGCCTCCATCTGCGGCTTCGCGTACCGCCGCCGCCATCGCCGTTTCTGCTCCGCCGGACGGTTCCGGATGCTCCGCTCCAGGATATACAGCGCCCGTATCTGTTTCAGCGCCTCCTTCGCCCCCGGACTGCCGTTCATTTTGTACAGCTCCATGAACTTTCTGCGCACGTGCGCCATGCACCCCGCCTCACGGATACCCGGGGCCACCGGAGGGGCCCCTTCCTGCCCGTCACGGAACAGCGCCCGGAAAAAAAAAAGTCAGCCACCAGAGTCCCCGACCACCCGCTCAGCATCTCACACGCATACTGCCCCGCACGCCCCGGCCGGCAGTCGTACACCACGATGTCCCGGGCACTGCCCGCCGCGCTCACGTATGCCCACAGGTACCCTTTCCGGACTTTCCCTTTCCGCGTATCCAGTATCTGCAGCGGCGTCTCGTCCGCCTGCAGCACCGGTTGCCTGAGCAGGTCACGTTTCAGGGCTGCCGCCAGCGGCGACAGCACCGCCCAAAAAAAAAACGGCAGCACGGCACTGTGCACCGTGTCGCAGCACGGGCAGCTGTACTGCGGTCTCACGGTCCGTTTCACCACGAAGTGTGCCGGTACATATTCCAGCACCTCATTCACCTCGTCGCGGATATGTCGCATTTCACTGCCGCAGTCCGGACAGGTGCTGCCGGTCTCAGGCATGAGTACGGTTTCCTGGCGCGGCAGGTGTGCCGGCAGGGGCTGGCGGGCCGGCTTCTTCCCGGTTTTCTCCTTCTCCGGCAGCAGGTCGCTCAGTTGCCGGGTGATATCAGCCTCATCGCTGGCCGCGTCCTCGTCAGCCAGTGGTTTCTGGCTGGCCGGCAGGCGCTCACTTTTGCGGCCGAAGCGCCACTGCTGTGCCAGCTTCAGGGCGTCTTCCAGCTCGCGGATGCGCTGTTCATATACGGTTTTTTCTGCCTGCATGGCGGCATTAAGGTCATGGAGGCGCTGCTCCAGCGTCAACTTTTCTGCCTGCATGGCGACATTAAGGTCA
>SD1PG_0300
TTGTACATCACCCCCTTCCTGAACGTGCTGACAGCGGGTTTTCCGGCTGCGCCGGCAACGCTTCACGGCCACGCAATAAATTGCGTCCCCGTTCACCGTTTTCGGATGGGAAGAACGCCGGAAACAGGACTTACCCCGGCTGAATGGTGTGAATTTCCGCGCTATGCACTTGTGCGCATACTCATGCATGCCGTAAAAACAGAGCCTGCGCGTTTCTGGCGGGTTTTCGGGTTAATTAAT
>SD1PG_0006
ATGCAGCATGAAGGCCATGTGAGAATCCTCAAATCCTTGAAACTCTTTGGCATGGCACACGCCATTGAGGAGTTGGGCAATCAGAATTCACCAGCATTTAATCAAGCCTTGCCCATGCTGGACAGCTTGATTAAAGCTGAAGTGGCAGAGCGTGAAGTACGTTCGGTGAACTATCAATTGCGGGTGGCCAAGTTCCCCGTGTATCGGGACTTGGTGGGCTTTGACTTCAGTCAAAGCCTGGTTAATGAGGCCACGGTCAAACAATTGCACCGGTGCGACTTCATGGAACAAGCCCAGAACGTGGTGCTGATTGGTGGGCCAGGCACAGGCAAGACTCACCTGGCCACAGCCATTGGTACACAAGCAGTGATGCACTTGAACCGACGGGTGCGTTTCTTCTCCACCGTGGATTTGGTCAATGCACTGGAGCAAGAGAAATCATCTGGGCGTCAGGGACAAATCGCAAACCGTCTGTTGTATGCCGATTTGGTGATTCTGGATGAGCTGGGATATTTGCCTTTTAGCCAAACCGGTGGGGCACTGCTGTTTCACCTGCTCTCAAAGCTGTACGAAAAAACCAGCGTGATACTGACCACCAACTTGAGCTTCTCGGAATGGAGCCGAGTGTTTGGCGATGAAAAGATGACAACAGCGTTGTTGGACCGACTAACCCACCACTGCCACATCCTGGAAACCGGCAATGAAAGTTACCGCTTCAAACACAGTTCAACTCAGAATAAGCAGGAGGAAAAACAGACCCGCAAACTGAAAATCGAGACA
>SD1PG_0108
ATGACTATCCAAACTTATGTTTGCACCGATCCTGAAATTATCGCGCTACGCAAAAAAATGGCCGTGCTTGTGAAGACGCATGATTTGCCTGTTTTTGACTTTAACCTTAAAGCACAGATCCCCGCTCGTAGCGTTCTTTTGAAAGCCTGCGAGAGCCTGGACAAAATCCTCAATGAGTTAATCGCCAACACCGACATAAAAGCCGAAAGCGCCTTTTGCGCAATGGTCAGTTCTTACGCCAACAAAATAGACTACAGCCTGTCGTACTATCACCGCATGTCACCGCCCCTTTCCGTGGCATACAGGCCCATGCAATTTCGCATCGCTTGGTATGCCGAACAGTCCAAAAATGCGGTAGTTACCAGG
>SD1PG_0152
ATGGAAATCAAAGCAGCACAGTTTGTCACCAGCCGTGGCCGCAGAGTGTTGACTGACAACGGACAGCAGGGTATGGGAGGTAAAGCCGGTGTGGGTTCCACAACGGAAAAAATGCAGGGCCAAGTGGCTGAAGCAATCTTCGCAAACTGCGCCGACCTCGATAACAACCAGCTGGATGAGATCATCAGTTGGGTTCAGCTGTATCGAAGC
>SD1PG_0039
ATGAAAAAGAAATCACTTACACTCCTTCTGCCGTCATTACTCAGCGGCTGTACGGCATTTAATGCCACGCCTGTTCCTGACACCACGCCTCCGGCTCTGGTGTTCGTCGACGGACAAATTCGCGAAAGCGCTGCCATTATCGCCCATACGCAAAAACGTCTGCTTCCGCCACCGGTGACCCGCCCTGTGACGCCGCCCCGCCCGACAACAACAGCGACGCCCACAACCGCAGTCAGCAGCCAGAGTACCGCACTGCCTCCCCGTCCGCTCCTTCAGGCCACACAGCTGCCCGCACTGGTTATGACCGGTAAACCCGGTCAGTCATCCGTCGTTTATTTACGTGAGGCACATCAGCGCTCCGTCAGTGACTGGATACGCCAGTTGCTACCACCCGGCTGGCAGTTCCGGCAACAGAACGCTGCCATACCGGCACTGAACAAACGCCTCCCCGTCTGGTCCGTTAATGACCAGTGGCACCGGGCACTGAATGCGCTGCTGGCCGGCCAGCAGCTTTACGGACATATGGACTGGAACAGGAAAATACTGACTGTCACGACCTCTGCAACACCGCCGGTCGACGTCACGGCACCGCAGGGTTCACAGAAAGCTGCTGATACACCGCGTAATCCGTTCAGGGGCAGCACCGCAACGCCGGCAGGCCCGACACCAGTGACACCTGCCGTCAGCGTTTCCCGGGCTCAGACCACCACCGGGACATCCGGAACTCCAGAGAGCAGAACAACCACGCCAGCCCCGGTGGCCACGAAACCGGTAGTGCCACCACAGCAGAAGGTCATACCGCCACGGCAGTGGAAAATGGAAAAGGGGACCACCCTGAAAGACGGACTGGCCCGCTGGACATCATCCGAAAAATGCCCGCACGGCACATGGACACTGCGCTGGGAAACACCTGTCAACTACAGCATCGATGCCCCTCTGGTTTTCACCGGCAGTTTCCGCCAGGCGCTGGAGCAGCTCTTTGCACTCTATACCCCGGCTGAAAAACCGCTGTATGCCCGGACCAGCACTGCACAATGCCTGCTCCGTGTGACAGACCGCCCGCAGGAA
>SD1PG_0205
ATGACGTTAACCGATAAACAAAAGGACATCATCAAAACGCTCAATCTCGGTTATGAGCGAGGTCATCTACTTGACCTGGACGAATTGCTTGAAGTTTTGCCGTACAAGACAACCAAGCAAAGTATCCAGTTCTCAATTCGCGCTCTGATAAAAAAGGGGCTGGTGGAGAAAGGGCATACGCGCCAACGCAGTGACAATCGCTATCACCGCCGGACTCTTGGGTTAACCACTTTAGGTCGAGCCAAAGCGAAGTTACTGGTGATG
>SD1PG_0267
ATGAGTAACAAAATCGAAAATCCCGTAGTTCTCATTCACAAGCGCGAGAACCACGACTCCTATGCGGTGGCGATCACCAATGGGAGTCACGATTTTTACGATGGCCTGCTAATGGCCTCAGTGTCGCCTGATGAGGCAGATAACTCTTTTGCCGTCTTCGCTATGGTTGGTTACTACATGGCTGCCGAAATTGAGAAGTTGCTGGCGCAAAGAGACGCATTAGCGGCGGAGAATGCAGCCCTGAAAGAATCTGAGCGAGCATTCGATGCGATGTGTGCCGAGGAACACGGAGATAATTGGGTTAGCGAATTGACGGAGACTCCAGCCACCGACGCTTTTCTGGCTGAAGTACGTGCGCAGGGCGTGGAGATGTTTGCGGAGTGTGCATACACACTTGAACATCATGATCACGCAGTAGCTTTTGCCGCCGAGCTACGTGAAGGAGGCAACCAG
>SD1PG_0110
ATGAAAACATTATTTGAAGATATCGTGCTCAAAAATACGAAGCAGTTTATCTTTCGGGTTCAGGAACTCAATGATGGTTCCTACGAGGTGATCCAGCAAGCCTGCCGTGTTTTCCCCGATAACCGGGTAGAGGTGAAGTCTGAAAAGAAATGGCATTACGCAGATCTGGCTGAGCTGCGCGAAGGTGAATATGCAAATACTCGTCAGGGACGTATGTTTCTGGATGACCAGTTCTGGATTGGTAAACTTGCC
>SD1PG_0147
ATGAAGAATGAATTACAAGATCAAAATATCGCCGCACTGCCACGTTCACATGAGGCAGAACAGGCTGTATTGGGTGGTCTGATGCTGGCGAATGATGAATGGGATAACATCACTGAAATCCTGTCTGAAGCAGATTTCTATTTGAAAGTGCATCGCGTGATCTATCGCGAAATGGGTCTACTTGTTAAGCAAAACTACCCAATTGACCTGATAACATTGACAGATTCTCTGCGGAGTAAGGGGCTGGAAGAAGCCTGCGGCGGGTTTGGTTACATTGCTGAATTGTCTAAGAATACGCCCAGTGCAGCCAATATTCACGCATATGCGAATCTGGTAAGGGAGACTGCAATAAAACGCGAACTTCTGGCCGTAGTTAATGAAGTCGCATCGGAGACTATGCAGCCCCGTGGCCGGACGGCGAAAGAGTTGCTTGATTTGGCTGAGAGTAGAGTGATGGGTATCTCCGAAGTTCGAGCCAAATCTCAAACTGGCCCTTCTCCAATCAGCGCAATACTGGGAAGTACCATTGAGCGCCTTGAACTATTATTCCAGACTCCGCATGACGGCATTACTGGTCTGGATACCGGATATCATGATCTCAATAAAAAAACCGCAGGGCTTCAGAACTCTGATTTAATTGTGATTGCAGCGCGTCCTTCGATGGGGAAGACCACGTTTGCAATGAACATCTGTGAAAACGTGGCAAACAGCCAGGATAAGCCGGTATTGATTTTCAGCTTGGAAATGCCGAAAGAACAGCTGATGATGCGCATGCTGGCCTCTTTGGGGCGTATTGATCAAACTCACATTCGTACCGGTATGCTCGATGATGACGAATGGCATCGGATAGCTGCTACATCGGGCGTATTGCTGGAAAGAGACAATATTCATATTGATGATACCAGTGGGCTGACACCAACAGATCTGCGAAGCCGGGCCAGACGGCTCCACCGAGAATGTGGAGGCCTGAGCCTGATTATGGTGGATTATCTTCAGTTGATGCGTGTACCCGAAATTGACTCGAACCGGACACTGGAGATCGCTGAAATAACCCGTTCCCTGAAAAGCCTGGCAAAAGAGTTGCAGATCCCGGTAATTGCCTTGTCGCAGCTTAACCGCTCGCTGGAAGCCCGTGCGGATAAGCGGCCACTGAATTCAGACTTGCGGGAGTCCGGTTCAATTGAGCAGGATGCCGATGTGATCATGTTTATTTATCGCGACGAAGTTTATAACGAAAGGAGTGAAGATAAAGGTATTGCAGAAATCATCATCGGGAAGCAGCGCAACGGTCCAATAGGAACCGTCAGACTTACCTTTAATGGGAAATGGTCAAGATTTGATAATTATGCCGGGCCACAAATAGATAATGAA
>SD1PG_0246
ATGAACTTTACCAAACTGACTGACCACCTGAAACTTGCCACCGATCGACTCATTGGATTTAAGCCAGAACCATATGAGTTGCATGAAGGCCATGGTGTAGCCACTGAAAGTATTTACAAGATGGTCGATCAGTTTCATGAACTCTTCCAGCATCCGAGACGCGTTATGCCGACACCAGAGCTGCTTCGTCTCCGTGCAAGCCTGATTCATGAAGAAGCTGTAGTGGAAGGTATTCCAGCCGCAATGAATGGGGATATTGAGCAACTGCTGGATGCAATGGCCGACTTTTTATACGTTGGTGTTGGTACGATGGTCGCCATCAAAGGTGGTATTTCTACCGGCATGACTTATTACACGCAGGAACAGAGCATTGATCGCTTTATGCAGACAATTTTTGTGCCTGGTAACACTGTTTTCGATGATATGGCAATGCCATTTCAGGAAGCTCGTGAGGCGTCATGTATGCTCGAAGAGCTGGCAGATAAACTTGAGAAGAAGACTGTTAAGGATTCTGAGCTGATTCAGGAACTGCGCCGTGTAATGAACAAAATCTATGTGGCGTGCATGATGACTTATCGACTGGCTGATTTTCTCGGTATCAATGTCGTCGAGCTGGTTGGCGAAATTCATCGGTCCAACATGACAAAATTATGGCCTGCAGATGCCGAAGAGCGTCGCCATGCTGTGGCCAACTGCAAATACGACTCTTCTGACCTGGGATTTCGCCATGCTGATGGTACCGATAAGATGATCGGTTTTCGAATTTCCGATGGAAAGATTCTGAAGTCTCCAACCTATAGTGATGTCGATTTATCCTCCTTTGTTGAGCAAGCTAAAGCCTCAGCAATGTACGGAATGATCAAAAAA
>SD1PG_0175
ATGGATCAGGAAATGACGTTTTCACTCAGCTATGAACAACTGACCCGGTTTGCGGAACGACGCATCCGGGAATGCAATCTGGACAGCCAGGGCGCGATTTATCTCTGCGAGTCAGCCAAAGCCGGAGCCGTGCTGATCTTCTGGCATGAACTGGCCATAAATGGCTATGCCTCAATGAATGCCATAAAGAGACAGGAGCTCATTGACGCCGACTTTCAGCGCCTCAGAAACCTCATCTGGCCGGAGGATGACAGG
>SD1PG_0041
ATGTCCAGTAAAACAAAAGCTCTTCTGCTTTCCGTCCTGATCCTGCCGACAACGGTCGCGGCCAGCACCATCAGCAACATGCAACAGAATAACCGGCAACTCCAGGTGGAACAGATTCAGGAAGAAACTGCACTGTATGAAGCCATGCTGGCAAGAGAAAAGGTGCGACATGAACTCAGAACCCTGGAGCAGGGAGAACCAGCTGAGCCTGTGCATTCACAGGAAAGCAGTTCAGCCGTCACGACAGATACCCCTGCCCCCATTACCGGTATTCCCCGGCTGACAGAGATATCCGGAGTTCACCCCCAGATAACCGCCAGGATACAACTGCCGGGCGGACAAACTGCTGATGTAAAAGAAGGGCAACACATTCCCGGCACCACATTCCGCGTGGAAAAGATCACCACTGACAGTGTTGTCCTTGAACAAAATGGTATCAGAACAACACTACAACCC
>SD1PG_0296
ATGACCTTCGTTGCCATTTCAGATACGCACCTGCACAACTGGTCGCAGTTCGCGATACCAACAGAGTCGGGCATTAACTCCAGGCTGTTGCAGATTCTTAAAGCCATTGAAGAAGCGGCTTGCGCCGCCGATTACCACGCCCCAGCGGGCGTGGTTCCAACCGTCTATCACGGCGGCGATCTCTTCCATGTGCGAGGTTCTTTGACCCCTTCTGTGCTAAACGCGGTGCTCGACTTTTTTAAGACCATCCACCGTGACTACGGCGTTCGCTTTCGCATGATCGCCGGCAATCACGATCTGGAAACCAAAGACTCATGTCCTATGGGCAATGCAGCTGCGGCGCTTAATTCGTTGCCGTTTGTGGAGGTTGTATCCGAAAAAACGCTGTTCGAGGACCACAAAGTCGCTCTGCTGCCATGGCGCGATTCCATGGACGATCTGCGTGCGGATCTTGCGCACGTTAAAGACGCGATCGGCGCTAGTGTTGCCTCTAAGTGGACAGCAATCATCCACGCACCGGTTAACGGGGTTGTTCTTGGCATTCCAGACCATGGGTTCGACGGAAAAGAGCTCGCCTCCTATGGCTTCGGGTTAGTGCTCGCCGGTCACTACCACAACCACAAAAAAATCGGCACTGTTGCAAATAGTCGGTGG
>SD1PG_0018
ATGCCATTGTTGTGCCGTCGGTTTTCTCCGGTCGCGCCGGATGCGGCGCTCCCTGCACACCTGACGGTGTGTAAGGCCATTGCGCCTGATGGCGCAGCTGTCTCTGCCTGTCTGCCGCCGCACTGCGGCCTGTTCTCCGCAGACGGACTTTCCGGGGAACATACACGACCACATCCCGTTTCAGTTATCCAGGGGAGAGATGTACCAGCCACAAAACTTTTTGCCGCAGGCGTCAAAAACTTTTGCGTCTGCCCCCGGACAACTGCCCCG
>SD1PG_0027
ATGAAAACTGACAGCACAGGTATTGCCGCCCGTATGATGCTCTCCCTGGACAGGGAGCGAATTTGCGAATGCCTGCTCAGTCATCGCCAGCTGCAGTCCACACCCCTGCAGGTTCGTTATCCGCAGGGAGTCAGGGATGCCCTTGGTATCATGAGCGAACAGCTTTCTCTTTCCGTCTCTGACCTGACGCGTATCCTGGTCGAAGACGCGTTAAGTGAAATGTTTCTTCCTGCAGATAACATCGTCCGCCGTCTTCTCAGCAGGATGGAGCACATCATGCAGGCACATGATATCAGCGCAACAACGATGGCTGCATTACTGGCCCCCTGGAATATCCGCCCTGCCGTCTTCCGGGAGCCGGACAGACTCACTGACTATCTGACCGGGGAGATTCTTGCAGCACTGGCTGACTGGTTTTATCTCAGTCCGGAATGGCTGAACGGCAGGGTGCATTATCCACTGTATCGTCCGGGAGACTGGCCAGCCACACAGGAGATATTCTGCAGGATTATTTCAGCCCGCGAGAATATGGACATTATTCTCTGGCATGGTTTTCCGTTTGCCGGAACGCATTCCGGAGAATATTGCGGCGTTCTGCTCAGGCAGAAAAAAGAAATTAATAACACCATTATTTATCCGGTACTTTCGTTATATCCGGCCAGAATGGATATAGAAAAAGAAGGCTGGTTTCAGATGGCCCGAAAAATATCTCCGGATATCCCTGTTCGCGCCGTAACACTCACTCCGGCACAGGCAGAATATCTGATAACAGGAAAAATATTACCCACTGCGTTATTCAGGGTTCCGTTATCCCCCTGG
>SD1PG_0236
ATGAAGAAAGGTTTACTTGCAGTTGCTCTGGCGGCTATTTGCACAATGGGTCTTACTGGCTGCGATCGCGTGGAGCCTGGATACGTTGGCATCAAAGTAAACAAATTAGGTGAAGACAAAGGGATTGGTGAAGTGGTTGGCGTTGGTCGCCAATGGACAGGTCTTAACACCGAACTTTACGTATTCCCGACCTTCAAACAAATGAAGACCTACGACGAGCCGTTCACATTCCAGATGAGTGACGGTACTGCTATTGGTCACAAAATTGGCGTTGCGTATCTGGTTAATCGTGACAAGGTAACGACGGTGTTCCAGACCTATCGCAAAGGCGTAGACGATATCACCGAATCAGATCTGCGTCAGAAAATTGCCGACTCTCTAAACCGTTTGGCCAGCCGTATGACCACTGACTCATTTATCGACGGTGGTAAGGCACAATTGCTGGACAACGCACTGAAAGATATTCAGAAAGAGATGTCTCCGGTTGGTATTGAGGTACTGAGCCTGTCATGGGTTGGAAAGCCTGATTACCCAAAAACTGTCATTGAATCTATTAACGCCAAAGTAACGGCTAACCAGCGTACTCTGCAACGTCAGCAGGAAGTTGAACAACGTAAAGCTGAGGCGAATATGCTACGTGAACAGGCTAATGGTGAAGCTGATGCTATCCGTGCTCGTGCGCAAGCAGAAGCAGACGCCATTCGTCTGCGCGGTGAAGCTCTGCGTCAAAACCCGAACGTTATGGAACTGGAAGCCATCAATAAATGGAATGGCCAGTTACCGCAGTACATGACTCAAGGGGCTAACACTCCTTTCATTACAGTGAAA
>SD1PG_0084
ATGCCACAGCAACATCCCGGACGACTGCAAATACTGGTCGTCGACGCACACTGCAAACGCAGGCTGTTTTCAACGAAAACACCGACAGACCCCGATGAGCTTGCCCGACGTTTCTGCACGCCGGATAACTGTCTCGTGGTGGTACTACGCGACAACCGATTTCTGTTCCGACTGGAGCGTGCTCCCGGCAGCCACTGCCGCTGGCACAAGGGCAGCAGCTCCCGCCATCAGCATCTACAGGACTGGCTATCA
>SD1PG_0291
ATGGCGGGTGATGCACTGACATTCCGTGTGGCGTTTGTCGTTCGCTGGCTGCTGTGGGTCGTCAGGTTTGTGGTTATCTGGCCGCTGGCAACAATGGCCCTGATGGCTCTGTTTGTTTTATGGAAGGACAACACCACGCCGGGGAAATTACTGGTTAAGGAGATTAACTTCGTAAGACAAACAGCACCTGCCGGACAGTTCCCGGTCAGTGAATGCTGGTTTTCTTCCTCTGATTCTTCAGGCAGATCAGAAATACAGGATATCTGCCATTACCGCGCGGCTGATGCTGCAGATTATGTCAGAGAGACTGACCGATCACTGATGCAACTGGTCACCGCATTCTGGGCAACGCTGGCACTTATGTATATGTCGTTTGCGGCAGGCACCGGGAAATATCCGGTGCGACCCGGAAAAATGAAATGTATCCGGGTGGTAACCGCAGATGAACGTCTGAAGGACGTTTATACGGAAGACGCTTCCCTGCCGGGAAAAATCAGTAAATGTCCTGTTTATCTTCCTGATGACAGAACAAACAGAAACAACGGAGATAAAAATGAACATGCG
>SD1PG_0122
GTGATCACGCAGAACAACCGCAGAGGTCGCCCAAAGGGGAAAAATGAACCGGCGACAACATCTTCCCGCGTTGCCAAATACCGCCAGAACCTGAAAGAAACTGGCGGTGCGACGGTGACTGTTTATCTCGATGCGAACGAGTTGAAACAGATAGAGGCGTTCAAGAAACAACTATTGCTTCCGGCCAAGACCAGCCGCAGTGAAGTGATTAAAGGTATGACTTGCGTACTCGGTGGAGGGGTATATTTCACCAAAGGTCATCAAGTTGCTGCATCTTTAAACATTGAGGAAAGGCCAGAGTACCCCGAATGGCTTCCTGATATATACGATATACAG
>SD1PG_0183
GTGGAACAACAAAAAACAGGGGCAAAAATTCGCATTTCTCTCCCCACCACGATTTCCAGATTGAATTTAACACTTGCCGATGTACTGGATAACTTGAAAAAAATAAACGGTAAAAACGAAAAGTTACTCGGAGGGAAGACAGCCAGGACAATCGCAGCACAGTTCAGGATTGCCCGAGACACATCCGGATTGAAATGGGAAGGTGACCCACCGCCATTTCATGAAATCCGAAGTTTATCCGGTCGCCTGCACTCAGCAGAAAAAGGCAGTGATTTCACTCAGGTGCTCCTTGGACATCGTTCATCCAGCATGACGGATAAATACCGTGACGGACGAGGGAGGGAATGGAAAGACATT
>SD1PG_0235
ATGATCAAAATCTATCTATTGGCAGTAACCACAGGCCTTTCAGTGGCTCTCATCTACGGTTTACTGGTTCCGTCGCTGATTTCTACCAAGAGTGATTTAGCCGTCATGTTTGGAGTTATCGTTGGTTTTGGTGCTCCTGTAATCGGTCTTATTGCTGGTCGTAAGTTTATCAACTCATTAATCAAAGCAAAGGGGAAA
>SD1PG_0173
ATGTTGTTATGGTTTGAAAAATATATTTTCTTATTCGGATTTATACAAAAGCGGGTCGTCGGCGACTACTGGATGACTCGGCAACGAGTCGTCGGTGATTTATCGATGACTCAACACACTGTCGCTCTGGTGTTCAGAGAAGGCGAGTCGCCAGAGAGTCGTGAGGAAAAATACTGGATGACTCGCCGACGACTCCCG
>SD1PG_0164
ATGCTCGACCAGAAGCAGGAAAAAAGCACAGTTTCAGATTTGAACCGTGGCGGTCAGGTGCTGATGCATTTCATCCGAATGCTGCACCAGACTCTGAGCCGTTATTTTAAAATCGTCTTCTTCGTCTTTGCCGTTGCGACTTCAGCCGTGACTTACCAGATTACGGATAAGACTGACTGGTATATGGGCCTGAAATACGGCTACTCCTATACACTGGTAGAACTCATCGGTCTTAAGAAGGGGAAGACGACGCTGGAGCTTCCAGATGGCCGTAAAGTGACGGTGCTGGATGCGCAGATAGTTAGCTCTCCGACGATGCAGAATCACGCCGACACTTTGATATCCAATCTGATATTAAGCCTTATTATTTCCGCAATTGTCGCCCTCATTGCCGCATGGTATCTGTTCCGTTTCATCCTCAACAAAGGCAAGCAGGAGAGTAAAGACGAACATCGACGTGGTGCTGAGCTAACTTCTGCAAAAGACCTGATTGCCGCAGCGAACGATAGGGTGAAAGAAGACGGGCGATTATCCCGGATTTCTATCGCGAATGTACCTCTTGTTCGTTTTCAGGAAAACTCAGGCATTGCCCTTTTAGGCTCGCCGGGTGTGGGTAAATCCACCATCATCAGGGAACTCCTGCGGCAGCTTAGGGCGCAGCAGAGAAAGGCTGTTCTCTATGATATTTCTGGTGAATTTGTTAAGCGCTTTTATCGTCCTGGAATAGACGTAATTCTTAACGTATTCGATACCCGATCACATTCATGGGATTTTTGGGCTGAAGGGAAAAACCCGGCAATGTATGACCGTATGGCTAAAGCAGCCATCCCTGATAACAATGCCGGTGGTGATCCTTTCTGGACGGAGGCTCCACGACTGCTTTTTTCAGCATTGCTGGAGCAACTCGGAAAGCGCTACGACGTTCCTTCGGTTGAGCATTTGATGAATATCATTCTTCGTATGCCAAACGAGAAGATCGCCAACGTTGTCGCTACGACAGATGCCAGAAACGTGATGAACTTAGACCTCGACAAACTGGCCGGTTCTGTAAGAGCTGTTATCACCGCGTACACACGTAATTTCAAACACCTTGCTCTCCCAACCGGGCCGCGCTTTTCCTTCAAAAATTGGGCGCAGGATGAAGATTCAGATGCGTGGGTATTCATTACTGTCCGTGATGATATGAAGGATACTCTCAAGCCGATGATCACCATGATGGTCGAATCTGCCCTGTCTTCAATTCTGACTCTGGAACCCTCGCAAGAACGCTTAATCGGTACGAGCATCGATGAGGCTGGTACGCTTCAGGAGATTCCTTCGCTTCCTGATTTCATGTCTACGTGCCGAAAATTTGGCGGCTTCCCCATTTTGGGATTCCAGTCAAATGCGCAGACTGATGTTGTCTATGGGGAGAAGAAAAGCCAGATACTGATGGATGGGATTGGTGCGATTGCCGCATTTCGTATCAATGGTAGCAAGGGAGCTGCATGGCTAGCTGATCAGCTGGGCGACCAGGAAACCGAGAAGTCGTCAGAAAATACCAGCTACGGGGCTAATGATGTTCGTGATGCAACATCGATTAATCGTCAGGATAAAGAGGGGAACCTTATCCTCAAAAGCCAGATTACAGCGCTTCCTGATAACACCTGCTACCTGAAGTTAGGTCGTGGATTGCCTGTCGCTAAAATCAAATTCCCATATGACCACATGAAAGAATTGCATCCAGGCATCATTGAAAACGAAACCTTAAACGACACATCTTTCCTGTCTCAGTTGTCCAAAGATAACGAGATTTCGCCTGAACATGTCGTCAGCATCGTCAACAAAGATATCTCCAGAGAGAAGCGGGAATCACAGAAGTTTAAACAGGGGAATAAACCAAGCCCTGATGCGGGTAAAACGCAGGAGCAAGTTCTGGATGAAGTTATTGATAGTGCGGCCCCGGCGAACGGCACTCAGCCGACTTATTCCGCTGAAGTGACGAACCCCGTCGCACTGGCTATGTCGTCTGCAAAGTCCAAAGCACCGAAAAATGCGGTTGCTCAAGCGATGAGCGCCGCCCCTAAGAAGCCGTCTGATGCAGACGAGCAGGATGAGGAAGGTGATTTCTCTCATCTGGAAATTGATACCCAGGCCTCTCAGGATATCCAGAATGAATATGAAAATTCATTTAGCAACGAGCAGCCGAACAGTGAGAGAAATGATAGCAATGGAGCGGCGAATCGAAATATCGATAAGTCATTTGACCAGCCTGAATTCCCTGGAGGTATG
>SD1PG_0299
ATGTGCAACGGGAATTTGAAGAATTTCTCCAATGCGGGCGGCTGGAGCATGGCTTTCTACGGGTTCGCTGCGAGTCTTGCCACGCCGAGCACCTGGTCGCTTTCAGCTGTAAGCGTCGCGGTTTCTGCCCGAGCTGTGGGGCGCGGCGGATGGCCGAAAGTGCCGCCTTGCTGGTTGATGAAGTACTGCCTGAACAACCCATGCGTCAGTGGGTGT
>SD1PG_0167
ATGGCACAAATACATCCACGTGGAAAAGCTCAAAATAAACGAATCCAGTTCAACGCTCCGGCAGATCTCGTTGACGAGTTTACAGCAAAAAAAGAGCAACTCTTAAAGATTGGCCTCACCATCGATTTGACTGAAGATTTCATCAAAGCATTAAGGGATGGAATAAAGACGATTGATAAAAAACTTGGCGAACTGGGTAGTAATGGGGCTGAGGAAACTACAGAATCTCATAATAAACAGACAACCGCA
>SD1PG_0090
ATGAAAACCCCGCGCTGCGGGGTTTTCTTTGCACAGGGCAATGAAGACCGGGCTTCACCCGGTCTGCTGTATGGCATGCCCCTCGCGGGTACGGCCTGCGCTTTGCGTGATTTTGCGCATGCGCAAAATCATCCTTCGGACGAACGGCCTCATGCAAAACCAACAACCGTCATCGGCTGGCCCATCGGAGTGTTGCACGGCGTG
>SD1PG_0129
ATGTTTAAAAGGCCGAATACACTCCCGGCAAAACCGGTCAAAACTGAGGCAATCAATGACCATCAAAAGAAAACGTCTGACGCTAAATTCAACCGTGCGGCGTTAATTGCGGCAGTCATAATCAGTGGCCTGACTTACCAAAAGGTCGATAAGTTAGAAGAACGGCAAACAACGATCATAGTTCCATACGGTGCAAAAGCTAGTGACTTGCTTATTACCGGCGAAAGCGCTTCTGCGGAATATATGAGAATGATGCTTCGCCTGATTATCGCTGATTATGGTTCTGTCTCTAAGGCGACTATCGACAGTAAGTTTTCCTCCCTCCTGGGTCTGGTTTATCCAGACCGTGCTGAACCGGTGCGAGTTAAGTTAAACGAACGAGCTAAATATTTTAAACAGTTCAACACTGTTTCGCAGCTTATGGAGTTATTACCGGAACAACCTATTACTATTACCGAAAACCCTGAAGGGATTAACTACAACACTGCGGCCAGAAAAAAATACCGAATCCAATTCACTGTAGAGCAACGAAAGATAATTGGTGAGGAAGCAAAACCATCTGAAACAAAGAAAATGTATATCGACTATACGGTTTCACAGGGTCAATTCTGGATTCTTGACATTCAAGGT
>SD1PG_0313
ATGCCACTGCTGGATAAGCTGCGTGAGCAGTACGGGGTCGGACCGCTATGCAGCGAACTGCATATTGCCCCGTCAACGTATTACTACTGTCAGCAACAGCGACATCATCCGGATAAACGCAGTGCCCGTGCGCAGCGCGATGACTGGCTGAAGAAAGAGATACAGCGCGTATACGATGAAAATCACAAGGTATACGGTGTAAAGTCTGGCGTCAGTTGTTACGGGAAGGTATCAGAGTGGCCAGATGCACTGTGGCACGTCTCATGGCGGTTATGGGACTTGCCGGTGTTCTCCGGGGTAAAAAGGTCCGTACGACCATCAGCCGGAAAGCCGTTGCCGCAGGCGACCGCG
>SD1PG_0073
GTGACGGATATTTCACCGACAGAGCGCCAGGTGTTTCCGCTGACGGCAGGACGGAATGTATTTCTTGCCGGAATGGACTGGAAAACACTGCCCGCAAGCCATAAAAACCCCCGGACGTTTGCCCGCAGTCTGGGGGCAGTACGCTATATTTCCTGTGAGTATCTCAGTACGGAAGATACCGATCGTCACATCATGGTTGCAGCCGTCAGCCAGAATACACTCCCCAAAGGCAGCCGCAGGTATTTCTCTCTCGCCATGCTTATCCTGCCCCTGCTCGAGTCAGGAGGATACGCTATCGTTGAACTGTCACAGGCAAACGATACAGAACTTTATGGTTTTGTTTCTGCTGTTGACGGCATCCTGGTCAGTGACCTGGTGGGAACCCGGGAGGAAATCAGGGAGGCCCGGGAAATATTCCTCACCATTAACAGCGCGCCTGAACACGGCTGGACATGTTATGAACCGCCCTCGTTTAACGGACCTGACGGCAGAGGTCCCCTGCCACTGGAAACCCTGACAGGTGCAGGGAAATATCCGGCAGAGGCACGCCTTCACCCCGTATCCCGTGGGCCACAGCTTATTCCGGTATTACTCATACTCACCCTTCTGGGTACTGCATGGTATGGCTGGCAGTACTATGAACGCCTGAAGGCAGAAAAAGCAGCACTTGCTGAAGCAGCACAAAAAGCCGCAGAGGAACGGATCACACCCTGTCTCTTATACACATCTCTGAGCGGGCTGGCAAGGCAGACCGTGGACTGTTGGGAACAGCGGCAATCTGCGTGCATCATATACAAACATCGCCGGGACGACAGTGACCGCATTCAGCCAGCGGGTCAGGGAAATTTTCAGCATCCGGCCATTTATGGTTATGCCGGACGGGAA
>SD1PG_0019
ATGCCAAAACATAATACCAGAAAGAGAAAATATCTACTTCCAGGTAAAAACTTAATAAAAGGCAAGGCCGAAGTTAAAACCTTACATTTAGCCGATATGGTTATATGTGTAAACGGCAGTATTCTTCGTTTTGAAAGGTTTGCTTTTAAATCCTGTCCAGTATTGTTTCGAGGTTTCAGAAAGGTTGAAACTAGTCAGTTCACTGACATGAAACGAAGCAGTTTTGTGCGTCAAATATACTCTTTGCTAAGTGAGAACGTCACCTCTACCACAGCCTCTAGATATGAAACGCTAATAAAATACGTTAGGTGGGTGGATGATAGTAACGACACTGAATTAATCGATAAAGACATGTTTCACTGGGAACTAATTGATGGATTCATGACATGGTGTGGGAGGCAAAACAGTAAGGGATTACTTTCTCGACCTGTCTGGGGGAGGCACAGAACAAATATTTCATGGCTTTTAAAGCAATTAAATAGGACGCAGGATACCAAAAGACTTCCTAAAATATCAAATGTTTCAGGACACACGACACCCCACAAAAGTCTTGATATTGAGAGAGAATTAAAACCGATCACAAAAAGGTTGTTTAACTCGTACTTTAAGCTTTTAGAACACTATAATGCTGGCACAATGCCTGAAAAACATCCGCTTTATGATAAAGAATTGCTAGAACTAATAGCCCAAAAAAAAGGGATAAAAGGCAGTGACAGAGTTGCCCATTTTGCTGCGTTTTCAAGAGCAGTACAACCCAGCTCAGGGCATAAAAACAACCCCATCACAAAAATAGCAATGATGCTGTGCTATTTGTTTACGGGAATGAATACAACGCCTTTAGCTAAGATGAAAATTTCAGACGTTAATTTCAAAGAGGTGCAGGGTGGAAAGTACATTCTGGATTCCGTGAAAGGTAGAGCTCAACACCAAGAGCAAGATAGCGCACTTGGTTTCAGTAAACACGCAAAGGACTTCATTGAAAGCTGGTTAAATGTAGCTAAAAGCATGGCAAATGGTGATAGCAACAGCCCTCTCTTCCCCTACTATAGTAAAGATGGTCAGATAAAGCTTTACTCTGAAATAGGTAGTTCCCCCCATGCAAGCATCAACAAACTATTGACCAGACTGGACTTCCCTAAAATAACCCCTTCAATACTCAGAAAAACCAAAATGGACACTCTGTTTCAAGCAACAGAGTCTGTTTATCTTGTTGCAATGTCGGCAAACAACAGCATTAAAGTTGTTTCATCACAGTATTTACATGGGACATCTGGAGAGCACGAAAAAAAATTAAATGCGGCAATGGATGCTAAATTTTCCAACGCTAAAGGCGTTGATATCAACACCGCAGTTGAAGAGGCTAAATACAAACATTCAAACATTCTTGATCATTATGAGTATGAAGCACTGAGAGAGGGCTCTAACAGGTCTCATGAAGCAAGAACCCCTACAGGGATACGTTGTAATGATAATAAACAAGGTGCTGTAAAAACCATAAATAAAATGCTAGAGCGTATCGGAGTTGAAATGAACTCTGATGAAGAAGCTTGCACCAGCTTTCTTGATTGCTTTGAGTGTGAGCACCATTCATTGGTCTCTGATGTAACAGATATATGGCTAATGATGTCATTCAAGGAAACATTACAAGAGCTTGAAGTAACACCTGCAATTAACTCAATGCCACCTAAGAAAATGAATACACTATTAAACACCATTGAAACTATTCTAGGAGGATTTAGAGATAAATCTCCAGAAAATTATAAGCAAGCCTATGAGCTACAAAAACAAACATCACACCCCTTGTATTCGAATATCTACAGTCTAAATGATCTGCATGAGGTGTTTTCA
>SD1PG_0254
ATGACGACGAAGACACCAGCCCGATCGCAAGCAAAAACTCGCAAAAAAGCCAAAAACAAAAATTCCCCCCGCACCAATCCCACAACGCCTGTCGTAGAGTTCAATCCCCAGCTTAAAACCGTGAAAATCTTTAGTGATGGCTCTTGCCTTAAAAATCCGGGTGGCCCGGGCGGTTACGGTATCGTTCTCCAGTATCGTGGTGAGGAACGCGAGTTCTCAGATGGTTTTCATAGCACCACCAATAACCGCATGGAGATGATGGGGGCACTTATCGGGCTGGAGCGTTTGAAATATCCATGCAACGTTATTTTGCACTCTGATAGCCAGTATCTGAAAAACGGCATGACACAGTGGATGAAATGGTGGAAACGCAATGGATGGATGACTTCTGACAAAAAACCGGTAAAGAATGTTGATCTGTGGAAGCGTCTGGATGAGGCCGCAAGTCGACATAATGTTCGCTGGAAGTGGGTTAAAGGTCACGCCGGGCATCGTGAAAATGAAATATGTGATCGACTCGCGAAGATCGCAGCTTTTTCAGCAGCAGATATGCCTCACAAGAAAGATATTGGTTTTGTTTATAATAAA
>SD1PG_0294
ATGAGCGCATTTTCTTTTAACACCACTTATCAGCCAACAGGCGATCAGCAGAAAGACGCAATCGCACAAATCGGGATCATGCAGAATCGTGCTGTTCAGGCAAATCTTGCATATCAGAGCTGCCGGGATTCTGGTGCACTCTTTAAGGTGCTCCACCAGGTCAATAATGAGCTGCATGACTTACTGGATAGCCTGGAGAATCATACTCCTCTTGTCAGAAAACACGCTGATGAGTTGATCGCGCTGTTACTGCTTTTCACTCGGCAGGTTGGTCAGTCCCGAACTGACCTGATT
>SD1PG_0077
ATGGTTAAAAAATCACTGCGCCAGTTCACGCTGATGGCGACGGCAACCGTCACGCTGTTGTTAGGAAGTGTGCCGCTGTATGCGCAAACGGCGGACGTACAGCAAAAACTTGCCGAATTAGAGCGGCAGTCGGGAGGCAGACTGGGTGTGGCATTGATTAACACAGCAGATAATTCGCAAATACTTTATCGTGCTGATGAGCGCTTTGCGATGTGCAGCACCAGTAAAGTGATGGCCGCGGCCGCGGTGCTGAAGAAAAGTGAAAGCGAACCGAATCTGTTAAATCAGCGAGTTGAGATCAAAAAATCTGACCTTGTTAACTATAATCCGATTGCGGAAAAGCACGTCAATGGGACGATGTCACTGGCTGAGCTTAGCGCGGCCGCGCTACAGTACAGCGATAACGTGGCGATGAATAAGCTGATTGCTCACGTTGGCGGCCCGGCTAGCGTCACCGCGTTCGCCCGACAGCTGGGAGACGAAACGTTCCGTCTCGACCGTACCGAGCCGACGTTAAACACCGCCATTCCGGGCGATCCGCGTGATACCACTTCACCTCGGGCAATGGCGCAAACTCTGCGGAATCTGACGCTGGGTAAAGCATTGGGCGACAGCCAACGGGCGCAGCTGGTGACATGGATGAAAGGCAATACCACCGGTGCAGCGAGCATTCAGGCTGGACTGCCTGCTTCCTGGGTTGTGGGGGATAAAACCGGCAGCGGTGGCTATGGCACCACCAACGATATCGCGGTGATCTGGCCAAAAGATCGTGCGCCGCTGATTCTGGTCACTTACTTCACCCAGCCTCAACCTAAGGCAGAAAGCCGTCGCGATGTATTAGCGTCGGCGGCTAAAATCGTCACCGACGGTTTG
>SD1PG_0264
ATGACCAGCAAAGAGAACACACCACTAAAAGTCACCCCTGAACACATTGAACAACTCATTCAAAGTGAACATTATTTCACTGCATATGATGCCAGCCACGGGGATAACTTCATCTCTGTTTACAATTCAAAAACAGATATCGACAAATGTCATGAGTCGTTAAAACTCTTAACGTTCTGCGTTATGGTTCTCAAAAATGGATATACCGTAACGGGAAAATCTGCGTGCGTAAGACCAGAAATCTTCAACTTTGATGTTGGTCGCGAGTACGCTCGAAAAGATGCTATCGATCAAATCTGGCCACTGGAAGGCTATCTCCTGAAGCAAAAGTGGCATAAGGCAAAGCAA
>SD1PG_0066
GTGAAAGCAAACCGTATATTTACCGATAAGGCATCCGGCAGTTCAACAGACCGGGAAGGGCTGGATTTGCTGAGGATGAAGGTGGAGGAAGGTGATGTCATTCTGGTTAAGAAGCTCGACCGTCTTGGCCGCGACACTGCCGATATGATCCAACTGATAAAGGAATTTGACGCTCAGGGCGTGGCAGTCCGGTTCATTGATGACGGGATCAGTACCGACGGTGATATGGGGCAAATGGTGGTCACCATCCTGTCGGCTGTGGCACAGGCTGAACGCCGGAGGATCCTAGAACGCACGAATGAGGGCCGACAGGAAGCAAAGCTGAAAGGAATCAAATTTGGCCGCAGGCGTACCGTGGACAGGAACGTCGTGCTGACGCTTCATCAGAAGGGCACTGGTGCAACGGAAATTGCTCATCAGCTCAGTATTGCCCGCTCCACGGTTTATAAAATTCTTGAAGACGAAAGGGCCTCG
>SD1PG_0192
ATGAAAAAATCATTGGTTCTTGGTCTGGACAAAGACCAGAAGAGAAAAGAGAAGCCTGCGCTGGTTGCTCAATTAACTTTGCTGGACATCGTTGCCAATGGAACCTCTATTCGTCTGTTCCGTGAAACAGCGGTGTCTTTCGATAAAAACACCTTTACTCGTTATGTAATGAATGTTCGTCGCCAGCGTGGAAAAGGCTGGATGGCATTTCAAAGAATGTGGCCGGAACATCAGCTCGAACTGGCTTTGATGGAAGTTAACCGCGTGGCCCAGCAAGAAATTCAGAGAGCATCAGTGATGGCAATAGCC
>SD1PG_0058
ATGAAAAACGAACATGAAGATCCCGGCAGCTTTGGCGAAACGACGGCACCGGCATCCGGCAAATCCTTCCTGAAACGCCAGTATATGGGATACAGCCTGCCGGTCTGGGCCGGCTGTGCCCTCATCATCCTGGTCGCCATCTGGTACAAGTTTCTGCGGACACCCTCAGAGCCCCCTGCAGATGCAGGCTTTGCTGTCACACCGCCCGCTGCTGAGAGCTGGGCAGAGCCCATGACCATGACGGAGTCCGGGAGCGGAAACAACATGCCCGCACCGCCGGTTACCCCACAGGCAGACATGCAGCAACTTGCCCGTGATCTGAAAGCAGAGCTGGACAGACGGGATGAGGAAATCCGGCGCACCCTGACCATGCTGAAGGACAGTATCACCACCCTCAGTAACGCCATTCAGAAGGATGAGGCCTGGGCACAGGAAACCCGTCAGTTGCTTGAGGAGACCCGTAAGCAGGTGCATACCCTGCAGATGCAGGGAGCACTGCCAGCCCCGACCGGGAATAACAGACAGCCTGCGAAAACCCTGCCTTCACCTCTGCAGGGCATGAAAATCATGTCGGTGGAGAAAGGCATGGCCTGGATCCGCTGGCAGGGCAGTGCCTGGGCAGTACGGGAAGGCGACAGTCTGGGAAACATCACCATCACCCGGATTGACCCGTCCAGCCGGGCAGTCATCACCTCTGCCGGTACATTACGA
>SD1PG_0209
ATGAATCTGTGGCAAATGCTTTTGGCCCGTCGTGGTCTGATGGATGTCGCTGAAGCGCATGAGCGTGGAGGCGCTGGCGGTGTAGCTGCTGATAATGAGCAGAGTACACAAGATCCTGACAAACAGGGTGAACAAAAAGAGCAGCCGAAGGGCGATGACGAATACGCTGGCATGACTCAGGAAGAGTTACTGGCCGAACTTCGTAAAACCAAGAAAGCTGGTGCTGAACTGCTGAAGGAGAACATGAAGCGCAAAGAGAAAGAGCGCACATTGGCCGATCAGCTTGCTCAGTACGGTGATATCGATCCGGCTCGTGCTCGCCAGCTTTTAGAAGCTGAACAGGCCGCAGAAAACGCACGTCGTGAGGCGGAGCAAGCTGAACTGGAGCGTCGTGGTGAGTTCGATGCTGTTAAAAAACAGATGATCGAAGCACACCAGGCAGAGCTGGCACAGCGTGACGAACGTTATGCAGCACTGGAAAGTGAAAACGCATCACTGAAATCTCAATTAGTCGAGATGACCGTGGGCGCTTCCTTCAGTAACTCTCTCTTCCTACGTGACAAAGTTCTGATGACCCCGGCAAAAGCTCGCGTGATCTACGGTTCTCATTTTGAAGTGGGTGAAGACGGTAGCGTAGTGGGTTATGACAAACCGGCAGGTCACAAAGAACGAGCTGTTCTGGTTGACGGTGAAGGTAAGCCGTTGCCGTTTGAATCCGCGATTGAACGCATTGTGCGGGCAGATCCGGAAGCTGACGCATTGATGCGTAGCGAAGCCAAGCAGGGTGTAGGCTCACATTCCAAATCGACCTACACAATATCCCAACCGAAGAACAAGTCGACTATGGATAAGTTGGCCTCCGGTCTGGGGAAAATTGGACTTAAG
>SD1PG_0139
ATGATGTTACTGAAACGTCTGGCGCACCGCAGACCACTCTCACAAGACACACGCGCATACCTGAACACTACCACAATTGCCTTGTCGCTCATGCTCGCCTACAGCCTGTTTACCCATATATTGATCCCGGCAACGCACAGCGTTTATCCACTTGTCCTATACCGTTCCGGTGAAGTGGGCGTAGAGCAAAATCAGTATGTTCGCTTCTTTCGCAAAGACAGCTATTTACCCCGTGGGGAAGCACACCTGGTTAAACGCCTGGGGTGCATGGCCGGGCAATATCTTCAGCGCCAGGGAAACCAGTTTTATTGCGATGGCAAAGAAATCGCGCATGCAATGACACGCGATCAAAACGGTCACATCCTGCCCGTCTTCCATTTCACCGGGATTATTCCTGAAGGAAAAGCGTTTGCCGTGGGCGACACCATTAATAGCTACGACAGCCGCTATTGGGGCTTTATCGATATTGCAGCAACCGAACGGTTGGTTCCTGTTATT
>SD1PG_0272
ATGTTGTTTAAGGATTGCTTTATGTTTGCAAATATCGACATCAACCAAATTAAGAAATTAACTCAAAAAGAGTTTGATCAGTTTTATGAGTTAGAAGGTTGGTCTTCCACTCTGATCAATTCGCGGTGGGTGCTTGAGCTGATGACTCGTGATGACGCACCTGCTTTGATGATTTGCGACATGGGTGAAGATGCTGACTTTATGGATATGAGCGAATTTTGTGTGGACACATACAACCGCAGCCAGAAGTACTACTTCACATGCGATAGCGAAAATGACGTGATTTCTAAGGTCTATCTTCACCTCGTCCAGCATTGGGACGTTCAGGAGTTTCTTGAGGTATTCGCG
>SD1PG_0119
ATGGCCTATATGATGCGGGTAAAAGGATTTACCCGCTCACAGGCTGTAGAAGTGTTGACCGGCGCAGCAGTAAAAATGGGGTTACGCAAAAGTGCTACTTCGCCAGCTAATAATACTGTTGCTGAATGGGGAAGGGGAATAGAAGCACCGCAATGGTCAGTAGTAGCGGCGATGACCATACTGGAGCAGTTTGGCAAAGTACCTTTTACCGATCAGGAGTGGGCTTTCTGGGCATATGCAGCTGCGGAACGTGGAGTATCGAGTGACAGCTTCAAAGGAAAATGGATTGAGTGGCTAAAAAAAGCCCAGCTGTATAAGACGCATTATGAACAGCGCTCGGTAATACGTAAACAGTTTCAGTCTTTGTCTTCCCCTCAAACGGCAATGAAGATTCTATTGGCATTCAAAGGGAACGGCCTTCAGAGCTTAACCCTTGCCGAGCTTTTTGCAAATATTGATACCTCACCGGCTACGCTAGATCGGTTAGAGAAGCGCATTACAGATGGTGAACAATTCACAGCAGACGATATGAATGAGGTCATTGCTGAAAGCGAGCAGGCGAAGTCGATATACGAGTCGTTAATTCAATCAATTCATGAACTTAAGCATGAGCGCTTAATCACTCACCGTTCAAATGATAATATATTAATTACG
>SD1PG_0204
ATGACGGACATCATCATTAAACGCTACCGCCCTGAAGAGTTTCCGCGTCATCTGGACTTTCTGGAGCGAATGACTGTTACAAAGGGAACTGTAGAGGACTGGCACGCTCTTAAGTCGCTTCACTACAAAACAGACGGCAAACCTTTCGCGCCAACTTACTATCGCTGCGAACTTGATGACCGTCTGGTGGGCGTCGTGGTTATGGCTTACCCGAAACTACTGTTGGCACCTCGCCACCGCATGTTTCCTAAGTTGAAACCAACCACTAATACCACCGTGGCTAACCAGTACTGGGGTCGGTACGTGAATAACAACTTTGCGGTGATCAGTCGCTCAGTTGTGGATACTCAGTATCGTGGCGTAGGCGTCTCTTATAGAATGATTAACCTGGTTAGCAGGATGCATGACCGGCCAATCATTGAGATCCAGTCCTCGATGAGCAAATACAATCCCTTCGCCATGAAAGCAGGGTTTAAGTTCATCCGCCCTGAGCGACCGAAGAGCTATGAAAGTGCACTGCGTGTGTTCCAGCGCCATTTCCGCTCCGACCCGGGTGATAACGAGGCGATCGTCAAAGAGTTGTTCGCTATGAGCGAGTCTCGTCGTCGCCGTGCGCTGCGCGATTTGGTGGCGGACTACCATAAGAACAGTTCCCTGGCAAAAGCTGGGCGGAATCGTGGCACGACGATTCAGGACATTGCCGACAGTCTGGTGGACGAGGCCAGCATTGTGAAGCTGCTCAAGGACATTCACAACCTGAGCTTTACGTCTCCGTTGTATGGTGTGTACCGAAACCCTGACTTTGGCCGTCGACTGCCTGACACGCTGCCACTGCTGGCATTCGACAAACAACCTTTGGATAAACCGTTAGAAATTGCTTTACCGGCA
>SD1PG_0158
ATGAATAAAAAAACGCCCCTGACCGTGAACGCTGTTGCTGAATATCTCTCAAGCGTTACCCGCCGAACCGCCGTGTTCAAGAAGATGGATTTGCGCCTGCTGGGAATTGTAAGGGCTGACCTTATCCGCATCATTGAAATACGCGAAGAACAGCTTCAGGAAGAACGCCTGAAAGAAGAAGAAAGGCAGGAAAAAATTCGCGAACACCTGACCCTGTTACAGCAAGATGGCATTGAGCCTGATGAACTTCTGAGCAATTCACGCCCCAAAAAACGTCCCTCTATTGGTCTAATGCGTACCTTCCGCATTAAGGGAAAAACTGTTCATTACAAAGGTGTTGGTGTTTATCCGCGTGTGCTGCGTGATATAATCGATAATGAAGGGGAAGATGCCCTGCAACGTTATGAGATCACTGATAAA
>SD1PG_0054
ATGACCATCCACTACACTGCAACACTGAATAATAAACACCTGTCCCTGACCGCCCTGTACCCTGACGGTAATCGGGAGGTGATTGCCATCCTGCCGGTAACAGAACTGGGCGCACTGATTAACCGTAATAACAGGCTGATGCACCTGTCCTTCAGTTCCCCTTTTCGCGAAATAACCGAAACGGTGCTTGTTGATACCGTTGATGCAGAACGTCCCGGACATCACATCGGCAGAATGCTCTCAGCGATTGATGCCTGCCTGGATGCCGAATATGCCGGAAAAGGAAAACATCCCTCCCGGAAATATGGCTTCTGGCGGACACTGATGTGTGGCTTTATCGCCGGAATTGCTCTGCCGGCGACAGTTGCAGGTTACCACTGGATGAAGGCAGAGCCCCCTTCCACGCTGGCTTACCCTAAATCTCAGGAATGGAGAGCTGAACCAGTAACCGACACAGAGACACCACGCCCACATACGGAACATCATGTTAACAGCATCCCGGCCCGCCCGGCTCCCACACAGCAGGAACCTTCTTCTGCCCCCGCCCCGACGGCAGTGACGGAAGAACAACACGTTCAGGCCGCTGAGGCCCGCCGTAATCTGGCCACAGTACTTAAACGCAACGCAGACCGGGGGATGTTCACCATTAACCTGTCCACTGGTCATGAACGCACGCTGTACGCCTTCCTTGACCCCGCATGCATCAACTGCCGTCTGCTGGAACCCGCGCTTAAGCAACTGGCCCGGGAATTCAGCGTGGTGATTTATCCGGTCTCCGTGATTGGCGGGGAGTCCAGTACAAAGCGGACTGCTCCGCTGCTGTGTGAACCGGACTCACAAAAACGGGCGACCGGATGGCATCAGCTGTATTCCGCTGACAGTGGTATGGCCCCCACCGGCGATGCACCGGCCGCACAGGATGGACAGTGTCTGACCGCCGCACGTGCTGCCATCGATGTCAATAACCAGGCTTTCCGCCAGTTCGGTTTTGGCGGAACCCCCTGGGTGTTATCAGATACCGGCTGGCACCTGCCGTCCGGCATCCTGAAAGACGCCACTTCCGTTCGCCTCTTCCTGAAAGCAACAGATAGCGAGGAGTATCACAATGAGCCAGCACCACGT
>SD1PG_0206
ATGACGGTCGAAAAAGACGAGGTAAAAACTCGCCTGACACCAGCGGAGTGGGCCGAAGCTGAAGCCAAATGGACGTCAGGCGAATATACACTCTCAAAGCTGGAGGAAGAGTACGGCATTCGTCGTGAAACACTCTCCAGACATTTCAAAAAGCGAGGATTAGAGAAAGGCGCGGACTCTGTTGGGAAGATGGTTCGTGAGTCTCTTAAATCTGACGCAGAGCTTCGCGCTAAAGCCCGTGCGGAAAAGATAGAAGAACGTCGTACACGTTATGACGGCTGGGCGTATGCGTTGGGGCAGATGGTGATGGTCGAAGTCACTACGGCCAAACGTGAGGGTAAGCCTTTAGGGGCGATTGAGGATTCTCTCAAGAGCTTACAGAGAGCCAGTAATACCCTTGCAAAATGCTTTGAAGTTTCGTCCAAAGCATTGGGCATGGATCATGCGGAAAATGACGAGGAAGAAATTCCGAACCTGGTATTTGGTGAGCTTACGCCTTCCCAGGTGGCGAAATTACGTCAGGAAGACGACGAGCCTGAAATCATCGATGACGAATTGCTTGAGACGTTAGAAGAAGAAGCTCTAAGCGAATTTGATGCGACAGATGATGGAAGTGAAGGGGAGGACGAA
>SD1PG_0189
GTGCAGGTTGTACATATTGGTCATTTATTCCGTAACTCGGGTCATAAGGAGTGGCGTATTTTTGTTTGGTTTAATCCAATGCAAGAACGGAAATGGACTCGATTTACTCATTTGCCTTTATTAAGTCGAGCTAAGGTGGTTAACAGTACAACAAAGCAAATAAATAAGGCGGATCGTGTGATTGAGTTTGAAGCATCGGATCTTCAACGAGCCAAAATAATCGATTTTCCTAATCTCTCGTCCTTTGCTTCCGTACGCAACAAGGATGGAGCGCAGAGTTCATTTATTTACGAAGCTGAAACACCATATAGCAAGACTCGTTATCACATCCCTTTTTTTTTTTTTTTTTTTTTTTTTTTTTTTTTTTTTTTTTTTTTTGATGTTATGGATTCGTATGAAAGTATTTTTAGGCACTATCAACAAAATAGAGAAATTAAGAACGGCGTTGAAAGCTGGTGCTTTAGCTTTGACCCTCCGCCCATGCAGGGGTGGAAATTACATGTAAAAGGACGTTCTTCTAACGAGGATAAGGATTATTTAGTTGAGGAAATAGTAGGTTTAGAAATCAACGCTATGCTTCCTAGCACAACAGCTATTAGCCATGCCTCTTTTCAGGAAAAGGAGGCAGGTGATGGTAGTACGCAGCACATAGCGGTTTCAACAGAGTCAGTTGTTGATGATGAGCATCTACAGTTGGACGATGAGGAAACAGCCAATATAGACATTTTTTTTTTTTTTTTTTTTTTTTTTTTTTTTTTTTTTTTTTTTTTTTTTTTTTTTGAGTCA
>SD1PG_0277
ATGGGTCTGAAATACGATGCGCATCAGTTCAAACGTGCGGGGAATCGACTCAACAACAGCCAGAAAGCATTTAAGCGATATCTTATCCGGGACATGGAAAAGCTGGCGCGTTTGGTTGAGCGTCTCAGCCGTGCAATGGCCCCGCTGGAAACCGGATCTCTGGAGACAGCCATCTTTGCCAGGGTGATTAAAGAAGGTTATTCAGGGCTGCGTATTGAGCTTTCTGTGTCTGGAGCAAAACCACGTCAGGGGCATCCGGGCGTAGAAGTAGGTGACTATGCTAAGTACATGGAGCTGGGTAAATACCGACTCGGTTATCTTTCTCGAATGAAGAACGTGACAAACCCACCAATTGCCGGTGTTAAACCCCGTGTTGGGCCACACTTTCTGGAAAGAGCGGTGGAAATTAGCGAGAAGCAGTTCTCAGAAGCGATTCTTGAGGCTGCCAGAAAAGCCGGATTTACGAGAGGT
>SD1PG_0092
ATGGTTGGCACACCTGAAGAAGTTCTGGCATACCTGCAACAAGTTTACCCTGACACCGTGATTTCAGTTATCGTCTGGACGCGCAGTGAAGTGCGCGACGTGGCAGAACGCCACGGTTACACGCTTACAGATGAGGAAGCTGATTCCGTTCTCTACGATCTGGCGCACAATGAAAATCATGAATATGGCGAAAATGAACAATCAGCCTACGGCTACATTTGCGCCCTGAAAAATGACGAACCGGAAAACTATATATGCTAT
>SD1PG_0248
ATGTATGTCTTATGCGAAATTGAAGGTGTGCTGGCAAATACCAGCCATCGTAAATCTGTATCTGACTCGGATGCAGGCCAATTCATTGCCGGTGATGAACTCATTTTCCCCACCAGCCGTATGTTGCGTGGTTTTGCTCGCTCAGGGGCTGAAGTGGTGCTTATCAGTAGCCGCTCTGAAACTCTTGAAGCGCCCACTAAACGATGGCTGAAAGATTTTGGTGTTGATTACGACTGGCTTCACCTCGTACCGAATAGCACCAGTTATGAGAAGCATATTAAGCGCACATTAGCGGAGCATAAAGGCGATCTGCTTATCGCTGCGCTGGTGCACGATCCTCGACTCCGTGCCGCTTTAGCTGACTCTCATCATAGACCGGTCATCTATGAGGTGAGCAAA
>SD1PG_0249
ATGAAGATGATAGCTGCTGTTGGCCGTAACTATGAGATCGGCATAGCGAACGAACTGCCCTGGCGTTGTTCTACCGATCTGAAGCTATTTAAGAGACTCACCAAAAACGCCACTGTCGTTATGGGGCGTAAAACGATGGAAAGTCTCAAACGCCCTCTTCCAGAGCGTCATAACCTCGTTTTGACGCGCTCTCATGGCTTTGTACCAAATGGATTCTACCCTGCTGGTGTGGATGATGTGTTGCGATTACCAGAGCCTGTGTGGGTGATTGGCGGGGAACAAATTTACTCGCTATTCATGCCGCATGTTGAAGAGATTTGGCTCTCCCACATCGGCGTTGATGTGCCAAACGCCGATGCATTCTTCCCGGCAAGCATGATGCGTAATTTAGGCTTTGTGCCTGTTGAAACAGCTTATACCCAACGAGCCAGCGAGGAAGAGCCTGGCTTTTCGCAGATCGTATACAGAAGGTCG
>SD1PG_0106
GTGGAGATTCGACCGGAAACTCTGCGTAGTGCCGCTAACTGGACACCGCCGACCATCGATGAAATCTCGGAAGTTTTGAACCGGGCTGGCATCAAATGGGGCCAGTTAGCCGTGATAACCGGTAATGCCGAATCCGTTGTTGCAGGCTGGAAAGAAGGTAAAGGACAAATTAGTTACATGGCATGGCGCTATGTCTGCGAGAGCGCAGGTTATGGGCGTATTGAACGGGCT
>SD1PG_0268
ATGCCGAATCACACATGGTTTTGCGTACTTGATATCGATGGTATGGATACGTTGATCGACACTCGTCATTACTGCGAAACCGCAACAGCTACTCCTGCAAAAGCAAAGAAAATGGCTGCTCTGATAGAAAACTGGACTCCACCTGATGGTTGGTGCAATGGGAATGATCGAGATTGGCACGAAAAAATGAAGGGCTATATCTGCGATTTTTTACGTAAATGCAACGGATTCAGGGTGATG
>SD1PG_0109
ATGAAAACGATGACTGAAGACATTTTAGGCTTTACCTGGGATGCCAGCATATTGCCACCTGTCATGCCAGGCGACACCCGCCGCGCCCTCAGTATCTATAAACAGCAGCTTGCCTCTTTTGTCTGGGATGCAGCAAAGCTTGAAAACAACCCATTCACCTATGTCGAAGTGCAGACATTACTTGATGGCGTCACCGTGGGGGGGCATAAGTTATCTGATGCCGAACAGGTTACTAACCTGGCTGATAGCGGTAAAAAACTAATCGAACTGGTCAAAACAGGAAAATTTGACCTGAACAAAGAAACGATAATTCTGTTGCACAGTATTGTCGCTCGCAATGAAGCGCTTGAATGGGGCGTCTTTCGCGGAGAGGGCGAGGAAACGGGATACACGCCATATGTTGCGTTAGGTGAACTGGGTGAGCATCATTCACTACCAACGGAACCTGGCGCACCTCTACTCAACCGGGTGTACGCAGAGGGAGTTCGTTACATTAAAACGTTACCGCCATTCGAGGGCGCACTGGTGATGTTTTTGTTCGGTGCTTTGCAGCAATTTTTCTTTGATGGCAACAAGCGTACAAGCCGACACATGATGAACGGCTGGCTGATGAAACATGGTTTTGATCCCATCAGCATTCCGGCAGCAAAAGCCCAGGAGTTTAATGACCGGATGGTAAAATTTTATGTCTCAAAAAACGCCACAGACATGCTGAGTTTTCTAGATAGCTGTCGTCGCGTT
>SD1PG_0001
ATGTTTGCACTGGCTGATATCAACAGTTTCTACGCCTCATGTGAAAAAGTTTTCCGCCCGGACCTTCGCAACGAACCGGTCATCGTACTCAGCAATAACGATGGCTGTGTGATCGCGCGCAGCCCGGAGGCAAAAGCCCTTGGCATCAGAATGGGGCAGCCCTGGTTTCAGGTGAGACAAATGCGCCTGGAGAAGAAAATACATGTATTTTCCAGCAATTATGCGCTGTACCACAGCATGAGCCAACGGGTTATGGCTGTTCTGGAGTCGCTTTCTCCCGCAGTTGAGCCCTACTCAATTGATGAAATGTTCATTGATTTGCGGGGGATAAATCATTGCATCTCTCCGGAGTTTTTTGGTCATCAGCTCAGGGAACAGGTAAAGAGCTGGACAGGACTCACCATGGGGGTGGGCATTGCGCCTACAAAAACGCTGGCTAAAAGTGCACAGTGGGCAACAAAGCAATGGCCACAGTTTTCCGGAGTGGTCGCGCTGACGGCAGAAAACCGTAATCGGATCTTGAAGCTACTGGGGCTGCAGCCAGTTGGTGAGGTCTGGGGAGTAGGACACAGACTGACGGAAAAGCTGAATGCGCTGGGTATTAACACAGCACTGCAGCTGGCGCAGGCTAACACGGCATTCATCCGGAAAAACTTCAGCGTCATTCTTGAGCGTACGGTACGCGAACTCAACGGCGAGTCCTGCATATCCCTGGAAGAAGCACCACCGGCAAAACAGCAGATTGTCTGTAGTCGCAGTTTTGGTGAACGAATCACAGACAAAGATGCCATGCACCAGGCTGTTGTTCAGTATGCAGAGCGGGCCGCAGAGAAACTACGTGGGGAGCGTCAGTATTGCCGGCAGGTGACGACATTTGTACGGACATCACCCTTTGCAGTAAAAGAACCCTGTTACAGCAATGCCGCTGTGGAAAAGCTTCCATTGCCCACACAGGACAGCCGGGACATTATTGCCGCCGCATGCAGAGCCTTAAACCATGTCTGGCGTGAAGGGTACCGCTATATGAAGGCAGGTGTCATGCTGGCTGATTTCACACCATCGGGTATAGCGCAGCCGGGATTATTTGATGAAATCCAGCCCCGTAAAAACAGTGAAAAGTTAATGAAAACACTCGATGAACTGAACCAGTCGGGAAAAGGGAAAGTGTGGTTTGCGGGGCGAGGAACCGCCCCTGAATGGCAAATGAAACGGGAAATGTTGAGTCAGTGTTATACAACTAAATGGCGAGATATTCCCCTGGCCAGGCTGGGT
>SD1PG_0107
ATGAGTTATGAAGACTCAATCATTAACCTGGCGATGGACATCCTGGAATTGCGCCTTAAAACCGCGTCTTATTCATTTACCTGCTCAGATGCCGTTAAGCAGTATTTGCGCCTGTACCTTCAACATAAAGAAAGAGAATTTTTTTGGGCGTTGTATCTGAATTATCAACACCAGTTGAAGGAGCGCCTGAACCTGGTCGCGAAGATATCAACA
>SD1PG_0105
ATGTATTACTTCTATATTCCAGGCTCATATTCTGTGTTAGAGCCAGCGAAGGTTGACGGCAATCAAAGCCGTGGAATGTATTCAGGGGAAACACTTGAGCAGCTTAAACCTCAATACCCACAGGTCGTAATGTTGCATATGGATGAATGTTTAACGGCGATCCGTGATGCGGCGAGAATGCCTGTTGAAGTGATCAGCGAAAGCACATTTAATTTGTTCCACCGCTCTAAAATTATGGATGAGTGCTATTCGAATCAGGGATGTACGTTCAAATGCCGTGAGTTTAATGCAGCAGATATCATTACTTGTTTTGCATCAGTATTCATAAACGATCAGCCGATGTTCGTCACGTTCAGAGAAGTTGATTCACTGACTCATGACCAAATCCTTTCCCGCGCCCGTGATTTCATTGATTTCACGATGACGGTAAATCCAACCGTT
>SD1PG_0215
ATGACCAAGATCTTTGTGGTTGGCGGCACAAAGGGCGGGCCTGGCAAATCCACCGTTGCCCAGCAAATTGCCGTTTGCCTTAAAGTCAAAAAGAAGAAGAAGGTTTATATCACTGATATAGATATTCAGCGCACGACAACAAGCTGGTGTGAAGACCGTCGACAGAACGAAGACCTTGAGCTGATTCCTTTTGCATACGTTCAGGATGACATCATTAAGCACCTAAAATCGCTTCAGGGTAGAGCTGAGTATGTAGTGGTAGATGCTGGTGGCTTTGACTCCGAAATTCAGCGACAAGCGATGCTGATGGCCGACGTTATCATTATCCCGCTTCGTCCCAAGCGTCGTGATTTGAAATCTCTGCGTGACATTGATCCTATTATCGACAATGTTCGTAATGTAAACGATAAAGTGAAGGTCCGCGCGGTCATGAACCAGTGCCCGGCTTTGCCATCACAAGTGTCTCGCATTCTGGCGGCTAAAGAGATTGTTGAGACGTTTGGCATCGAGTCTGCGCCAGTCAATCTATATAACCGCAACGTCTATGATGATGCGGAAGAGTCTGGTCGTTCTATCTTTGAAATGACCGGTAGCGAGCGCGACAAAAAGGCGGAAGCCGAGTTTGAAGAATTTGTAGATTATCTGTTGAGTCTGGAGGAAGAAGAA
>SD1PG_0278
GTGTTTATTGAAGCGTTTGCAAGTTTGATGCAGAAGGCAAAGATTGGCACGGTCGGGACTGACATTTTCTGTCACTACTTGCCTGCCAATGTGAAATCTGGCGTCCTGCTTATTAACCCAAATACCGGCATCAGCATCGATCATGAGCTACAGGGCTTTTATCACGAATCATTCACAATCATTGTGCGTGGTTCGTCAATTACTACGACGGTTGAGAAAGCCAATAAAATCATTGAGATGTTTCCAGTAGAGGAAACGGAATCTGGTGGTGTTTATTTTCGACTTGTACGACCGATGGCGATGCCAATCATTTATCCCAAAAATGATGGGGCATTAATAGAAGCAGGCATTCCTGTTGAATTTGCTGGCTATTTATTGAAT
>SD1PG_0031
GTGCTCTCAACAGAGGGACGCTGCCCCTGCTGTCGCAGGACCGTCACCCACCGCTTCATTCTGGAAGATTCATGGCCATTACAGCAGATGGCTGACACCTGCCGGGATACGATCGTCCTGCTGGAAAAAAACCTCACCCGGGTGATGCGCCTGAAAAAACGTCCGGTACCGGAAAACGCTGACGAAAAAAAGAAACACACCCGAACCCTGCAGGATGCGGAGCGGTCCCTGGCACAGGCCCGCCTGTCGGCCAGACGACTGGCCCTGCGTCATGTGGAAAAGTCGCAAATCGTCACAACGGATGCACTCAGCGAAAATGAAAGTGACCTGCTGCAGCCGGAAGGCCCGCCCTTTCATCTCTGTGCCTTCTGCCACGCCTGGCACTGTCTGAACGGCTACGCTGCCGCACAGGGAGTGATGGTCTGGCTCCCCGATTTGCATCCGGCCTCGGTGGTTGCCCTCAATGCGCGGGCACTGCAGGAGATTTTCAGCGATAACCGTCAGCGGGTCAGGCAGGGACGGGCAGTCCTGAATGCCCTGGTACAGAACCGTCTGGCCGTTGAGGAGAAATTCCGCACCTGGCGTCCGGCGGATTTTGCTGATGCCCTGCGCCGCTGGCCGCCGGCACAGCGTAAAACGTTGAGGGAGAAAATGGACGGGGTGGCGCTCATTCTGCTGCCGGATTCGTTTCCTGACAAAAAGTACGTCATG
>SD1PG_0308
ATGAAAAACACAATACATATCAACTTCGCTATTTTTTTAATAATTGCAAATATTATCTACAGCAGCGCCAGTGCATCAACAGATATCTCTACTGTTGCATCTCCATTATTTGAAGGAACTGAAGGTTGTTTTTTACTTTACGATGCATCCACAAACGCTGAAATTGCTCAATTCAATAAAGCAAAGTGTGCAACGCAAATGGCACCAGATTCAACTTTCAAGATCGCATTATCACTTATGGCATTTGATGCGGAAATAATAGATCAGAAAACCATATTCAAATGGGATAAAACCCCCAAAGGAATGGAGATCTGGAACAGCAATCATACACCAAAGACGTGGATGCAATTTTCTGTTGTTTGGGTTTCGCAAGAAATAACCCAAAAAATTGGATTAAATAAAATCAAGAATTATCTCAAAGATTTTGATTATGGAAATCAAGACTTCTCTGGAGATAAAGAAAGAAACAACGGATTAACAGAAGCATGGCTCGAAAGTAGCTTAAAAATTTCACCAGAAGAACAAATTCAATTCCTGCGTAAAATTATTAATCACAATCTCCCAGTTAAAAACTCAGCCATAGAAAACACCATAGAGAACATGTATCTACAAGATCTGGATAATAGTACAAAACTGTATGGGAAAACTGGTGCAGGATTCACAGCAAATAGAACCTTACAAAACGGATGGTTTGAAGGGTTTATTATAAGCAAATCAGGACATAAATATGTTTTTGTGTCCGCACTTACAGGAAACTTGGGGTCGAATTTAACATCAAGCATAAAAGCCAAGAAAAATGCGATCACCATTCTAAACACACTAAATTTA
>SD1PG_0023
ATGTCCTGTGAGCTACCCCCTTTCACCCTGCTCAGAACAGAGCACGGCAACGTGATTGCCCGCGACAACCGGGATAATCAGGAGTTTGTGTTTGCAGAGTGTTACTCCACCGCTATAGCAGCACTGATTCTGGCTGCCGTCACCCTGTATACAGAGAGAAAAGCGTATGAAAAAGACCCCGCCACTCATCGCCCCGGTCCGGGAACGATGGCTTTTCCCGCTCCCGCAACCGGACACGGTATTCAGCGG
>SD1PG_0138
ATGAAAAACAGCACCATTTTACTTCTCGCCTCACTGGCAACCTTCGGAGTATGTGCGACAGGCAGCGAACCGCTCTCCGTTACGATCTCCCCTGAAATGTTGACCGCAGCCCAACACGCTAATGAGCAGGCCGTACAAACCCTTAATGGTAACGATCAGGAAATAGCCCGGCAGTTTGCATCCTCCATTGCAGAATTTTCAAAAAGCGATGCGTTCAGGAAAAAACAGGAAGCCGTGAAGTCACAAGTTTTCGCTGCTACCGGTATGCAGTCTGATGAGAAAAAGGAAGACGGCCCCAAGCTGGCAGGGAATCAACTCGTCATGTTTGTATCGAGCAGCATGCCACTGGTCACATTGCGGCAGTACGCACATGACCTGTCGAAAGTAGGTGGTGTCATGGTTATGCGCGGTACTATCGGCGGGATTAGCAAAATGGTCGATACCATCACGCTTACCCGCAATGTGCTCAACGCTGACCCCTCCTGTGAAGGTGCAAAATGCAAGATGTGGGGTACTGAAATGTTGATAGACCCTATGCTATTCCGCATCTATGGCATTAACAAAGTTCCGGCCCTGATATACCAGCCAGATATGAATATTCAGAGCTACTGCGACGGTCTAGAAAAAGTGAACAAGGCATCAGCCGTTGTGTACGGCGATGCTTCAATTCGCGCCCTGCTGGAACGTATGGATATCATTTCCCCAGATGAGAAGCTAAAAGGCCTCGTCAAAGTGCTGGAGAAAGCA
>SD1PG_0316
ATGGCTGAAGCGCAAAATGATCCCCTGCTGCCGGGATACTCGTTTAACGCCCATCTGGTGGCGGGTTTAACGCCGATTGAGGCCAACGGTTATCTCGATTTTTTTATCGACCGACCGCTGGGAATGAAAGGTTATATTCTCAATCTCACCATTCGCGGTCAGGGGGGGGGGGGGGGAAAATCAGGGACGAGAATTTGTCTGCCGACCGGG
>SD1PG_0010
ATGCTCTGTCTGAGCGGCTGTCATCTTCCCCCGGATAATACCGCACCGGCCAGGAAGTACGGTGCAGCTTCTGAAGTCGCTGTCACACGACATGCACAGTATCAGTTGTGGGAGCAGGGCACGTATTCTGCAGCCCTGCCTTCCCGCCAGCCCGGAGGCAGCCTGCAGGCTCACAGCGGGCGGGTTTCCTTTGACTGGGAAGGCGATGCTCTGGAGCTCCTGAGCGAGCTGGCCCGTCTGCGCGGACAACAGTTCAGTTACAGCGGCGTGCGTCTTCCCCTGCCCGTCTCACTCCATGTACGCGATATGACCTTCGCTGATGCCCTTCGTCTCACAGAGGCCCAGACTGCCTGGCGGGCAGTCCTCTCACAGTCAGCCGGGCGTTTACATCTTTCCTATATGCCAACGGAGAAAAAA
>SD1PG_0195
ATGAATTTTATCGCTACTGTAAACGCACCCGCACATGGCAATATCGCTGTAACGTTCTCTGACATTGAAAAACGAGTACTTGGTGCCTGGCGTCACAATGAGACGGTAGAACTGTCAGAACAAGAAAAATGCATTATTGCACGCGACATCATTGGCAATCGTCGTTACTCGCGGGTATTTGAGAAAGCATATGTGGTAAATTCTGGGTTCGGAACGTTCGTCTTTCCGGTGCGCTCAGGGCGATTCTGCCAGTCCAAGCTGATTGAGTTCGCTACGCAGATTTCTGTCTGGATTAAAACTCAATCGTCGTTCAAATTTTCCGACGATGAAGCAGTATCGCAGGGGATGCGGATCGCCAACAATGCGATTAAATGCAAAAACATTACGTATACCGCTGGCGTTGACACATGGAAACTGTTTTGCGCTAACTTTATGCTGAATGTATACGCAAGCAACCGCATCCACATCCTTGATGGCGTG
>SD1PG_0174
GTGAGTAAGAAGAAAAACACCACAACGCCCACGCCGCATGATGCCGCGTTCCGGTCGTTCCTGGCGAATCCCGACGTCGCCAGGGATTTTCTGGAGTTGCATCTTCCTGCGGAGTACCGGCAGTTGTGCGACCTGTCCACACTGAAGCTGGAACCCGCCACCTTTGTTGAGCCGGACCTGCATCAGTACGCCAGCGATATCCTCTGGAGTGTGAAAACCACCGGGGGTGAAGACGGCTATGTTTATACGCTCATCGAGCACCAGAGCACCGAAAATCTGTACATGCCTTTCCGCATGTTACGTTACAGTGTGGCGGCGATGCAGAGGCATCTGGAGCAGCACAAAACGTTGCCACTGGTCATTCCGGTGCTGTTCTATCACGGTGAGCGCAGCCCGTACCCGTACAGCATGAACTGGCTGGACTGTTTTGAGAATCCGGCGCTTGCGGCTAAAATATACACAAAGCCGTTTCCGCTGGTTGATATCACTGTCGTTGATGACAATGAAATCATGAACCATCGCCGGATGGCCGCACTGACGCTGCTGATGAAGCATATCCGTCAGCGGGATATGCTGATGTGTCTGGACAACCTGGTCAGAGCACTGCAGGACATCCAGGATGAAGAGCAGATTACAGTTCTTTTCAACTATCTGCTTAATGGCAGCGAACATGTAACGGTTGAATTTTTGCAGACGCTGGCGCAGCGACTGCCGCAGCACGAGGACAGCATTATGACACTGGCAGAACGTCTTAAGCAGGAAGGTATCCAGCAAGGTATCCAGCAGGGTATCCAGCAGGGTATCCAGCAGGGAGTTCAGCAGGGGGCGCTTCAAAAAGCACGGGAAATCGCCCGGGAGCTCCGGAACGCGGGAATGCCGGCAGCACAAATCTGTCAGCTGACCGGACTTTCTGAAGCTGAACTGAAGAACATCACTCAC
>SD1PG_0238
ATGAGAGTTTTAGTTCGAATCGTTACCAGCACTGTCTATGACGTGTTTCCGCTTTTTATGGTCAAAGCCGATGGCCTTAACGACGAAGAAACTGACGCGCTGATCCAGCGTATTCTCGTTGAATATACAGGTCATGACGCTGATTCAGTGATGGTTGATGATGATGGTGTTTGTTGGCATAACGGCAACTGTTGGTACGTAGAAGAGACTCAACAAATCAGTGATGAAGATGCCGAACATCTTGAGCGTATTTTAAGCATCAGCACTTTTGAG
>SD1PG_0309
ATGGTTAGCCGTTTTCAGGGTGCCGGTCAGCGCAGCATCAATGTCATTTTTGGCCTGTTCTGCTACGCGGGCATAACCTGCGGCTACCGCCACATCCTGCGCCGTCTGCTGTGCGTTTCCGGCTGCGGCCCCGGCGCTCTACTGCGCCTGCGCCACCATTTCATCCGGTTTCAGGTCGCCCTCATAGAAAGTCATTCAGCGTGCCGGGCTTTGAGTCCTCATATACAGCAATGTCGCCAACGTTGTACTCGTTGCGCCAGTCCTGTTTCAGATACACACCATATTTTCCAGTCCGCGCATGGAAACAGTATTCACCATCGTTTCCTGTCATCACATCAGCAACAGTGTGCATCACCACTTCCGGGGTGTTTACCCGGGATTTCAGAA
>SD1PG_0076
ATGTCACGTATTCGTGTCGTGGCGGCCCGTCTGTACGCCGCATTTATCCATGCACAACTGTTTGTAATGTCATGCCGGAGCAAACTGACTAAGTACCTGCTGCTCATTCCCATGATGTTGCTGCCCAAAGCCGTTCTTGCCGATGGAGATCTTGCCGATATGGTTCGCAATGTTGGTGAAGGTGCTAAAACAGCACAGTCATCATCAATCACTATTGCGCAGTTCATCGGCGTAATTCTGTTTCTCGGGGGCCTGATTGGCCTGAAAAAAGTTGGGAAACAAGGGGGGATGGGACTGGCTGGTTGCATTGTATCTATCGTCATTGGGGCGGTACTTGTCGCCGGACCTGAAATGATGAGTCGCAGCCAGAAACAGTTGGGGATTTCCTCAATTTCCATTGGC
>SD1PG_0311
GTGTATGATGGTGTTTTTGAGGTGCTCCAGTACTGGTATATGCCAGCGGGTTATTTTAGCGCTGTTTTCCTGACCGGTTATCTCACTGGCATGGGGTATATTTTTCTGCCAAAGTTTACCCAAACTGGGCAGCAACGTTATGCCCACGGTGAAGCTATCGTTAACTATCTTGCGCGTAAAGAGGCAGCAACACACAGTGGGCGTCGGCGGAAAGGGGAAACACGGAAACTGGATTACGCGTTGCTAGGTTGGGCTGTCTCAGCAAACCTTGGAAGAGAATGGGTAGCACGTATCACCCCATCACTCACAGCGGCTGTTAGCGCCCCGGAAATTGCCCGTAGTGGCGTTTTGTTCTCATTACAGATGCACCTGAGTCTGGGGGCCAATACCAGTTTGTTGGGGCGAAGTTATTCCGGTGGTGCTGCTGGCCGCGGCGCGGGTGGCGGAGGCGGTGGTGGCTGG
>SD1PG_0285
ATGGAACAGTTCAAGAAGAAAAAGCTACCGCTGTTTATTGCCGGTGCGGGTGGTAAAAAAAGCAGCAAAAGCTCCAGCCGTACACCGGTTGAAGCCGACGATACCGTAAATTCTCGTGCAATGGCCGCTATCCTCGATCTTCTTGGGGAAGGGGTAATTGGCGGCTTAGTAAATGGCGCAAGATCTATTTTTATCGACGATCTGCCGATTGTAAATGAAGACGGTTCCTCCAACTTCAGCGGAATCACATGGGATTTTCGCGACGGTTCACAAGACCAGACTCCAATGTCTGGCTTTGATTTCGTTGAAACGCCTAAATCCGTCAATATCCAGTTAAAAAAAACACATTATGTAACGGTTTCAATCGATAACGATGAAGCTGATCGGGTTCGTGTCATCATGAAGTTTCCTTCTTTGCGAAGCATAGATAAAAAAACTGGTGACACGAACGGTACAACCGTTGAGTACAAGTTCCAGATAGCAAATGGCGACTCAACATTTGTAGATGTGGTCGCAGAAGGTGAAAAAAGCGTTGGCATTAAGCTAACAGCAAAGAAGACAGGTGTTTATTACCGTAGCTATGAGCTGAAGCTGCCTAAGCCTGGACGCGCGTACAAGGTTCGTGTAGTCCGTATTACCGATGATAACAGCAGCCAGTATCTCTATAACGATACATGGGTGGACTCAATAGGTGAGATTGTAGATACACCGATGAACTACCCAAACTCTGTGCTGGTGGGTCTGAAGGTTAATTCTGAGCAGTTTGGTAGCACCATGCCATCTCGTTCGTATTTGGTACGTGGATTAAAAATTCGCGTGCCGTCAAACTACAACGAGGCCAGCAACACTTATGATGGTGTATGGGATGGCACTTTTAAGCTGTTGTCTTCTTCAAACCCCGCGTGGATTCTCTTTGATTTGCTTACCAATGCTCGATATGGCCTTGGTCAGTATGTGTCGGAATCTATGATTGACCTCGGCCAGCTATACCAGATCGGTCGATATTGTGACGAAGAGGTTGATGATGGCTTTGGTGGTAAAGAGAAACGCTTTGCAATCAATACGCAGATCACCAGTCGACAGGACGCATACCGATTAATTCAGGATATTGCCGGTGCATTCCGCGGTATGGTGTTTTGGGCTGGTGGCATGGTTAACATCATGCAGGATAGCCCATCAGATCCGGTAATGATGTTTACCAACTCTAACGTCAAAGATGGATTGTTTACCTATAAAGGTTCTGCGCGTAAAGATCGCCCATCCGTTGCGCTCGTAACCTACAACAACAAGGAGGACGGTTATAAGCAAAACATCGAGTACGTTGAAGATCAGGACGCAATGCGCCGTTATGGTGAGCGTAAGACAGAAGTCGTAGCATTTGGCTGTACAAGCCGAGGGCAGGCTCACCGAGTTGGTTTGTGGCTTTTATATACCGCCAGAATGGAGTCGGATGTAATTACATTTACTGCCGGCTTAGACGCGTCATTTCTGATGCCTGGTGAAACCGTTCTGATTCAGAACAAATATCGCGCAGGCAAACGTAACTCAGGTCGAATTGTGGCGTTTACCAAAAACAGCGTCACACTCGATGCGCCGGTGTCGTTAGCCAAAGGCGGCTGCTTTATTCGAATACTGAATCAGGAAGGCAAAATCGTTGAACGCGATGTTCTTGAAACTGGCGAAAACATAACAAAGGTTACGTTTTCAAAAGCCCTGTCGTCAGCGGAAACGCCTGTTTTGAACGGTGTCTGGACAATTACAGAACCAGATCTCGAACCTATGCGCGTTCGCATCGTTAACATCGCGCAGGGGGAAACGCCGGGTAGCTTTGACATCACCGCTGTTGAGAACAATCCGTCTAAATATGAGGCAATCGACAATGGTGCAACGCTTATCCCGCAGAATACGACGGTATTGGACCCGACTTACTCCAAGCCGTCTAATTTGCAAATCACCGAAGGGACTTATCTCTCAAGCCCTGGCAACCTGTCAGTAAAACTGACTGCAACATGGGAAGGGAAATCTCCAGAGTATTGGATCAGTTGGCGACGTTCTGATGAAAACAATGTATCGAACTGGCAATCGGCGCGTGTAACCGAAGAGCAATACGAAATCGTTAATGTCGCGGAGAATGGACGCTACGACTTCCAGCTGTATGCGGTTTCATTCAACGGTAAAAAAACAGAGATTATCAGTGCCGTTTATCAGGTGTTGGGCACAATGACACCGCCGGATTCCCCAACGTCATTAACGGCCGTTGGAGACTATCGTAATGTGATACTGAATTGGGTTAATCCAGATTCGGTAGACCTTGATCACATTAATGTTTACGCATCCCAGACCAACAATCTGGATACGGCGAAACTGATCGCAGAGTCTGCAAGCACCACCTTTACACATGCTGGTCTTGGGGATAGCGAAACGTGGTATTACTGGGTTCGAGCATCGAACAAGCGAGGTATGTTAAGTCCTCCGAACTCAAACTTGGGTACAGAGGCGACAACTCGCGATGTACTGTCGTTCCTGACTGGCAAAATTACATCTTCCGAGCTTGGTCAGGCTCTGCTTGAGGACATCAACAGCAAAGCCTCTCAAGAAGCAGTTGACGAGTTAAATGAGCATATCAACCAGAGCGTCGAATCTTTGGAGGGGGCGGTAAACGACGTTAAGGAAGATATAGCTGAATTAGATAAGCAGTTCAGCGATAACCTCGCGGATTTTGAAATAAAATTCAACGAGCGTAGCGATGCTTTGGAGAACGCACAAACCGAGCTTAAAGGTGAGGTTTCGGCAACGATCGACAAGGTCAATGAAGCGTTTGAAAAAATTGATGCTACTGATGCTGCAATTGTTGAAATCGAAAACACCGTATCTGAACACGATAAAGCTCTCGCTAATACAGTCGAGGCAATAAAGGCTGCAAGAGATGAAGCGGCGGCTCTTATTGCTAAGGAAAGCGAGGCTCGTGTTGAAGGCGATGCTGCAAACGCTAAACAACTGGAAGTGTTGCAGTCAACGGTAGAGGAAAGCTCCGCTGCCGTTGAAGAAATGAAAAAGACGGTTGCAGAGGTCGATCGTGCCAGTGCAGAACTGACTACGAACATTGAGGCGTTAGCCAAAACAAATATTGACCTGGCTCTTCGTCAAGATGAAGACCAGCACAAGCAGATGGTCAATAACGCGAAGATCGCAACAACACAGAAAACCTTTGCTGATGATATGTCTGCAATGGCCACGAAGGTTGAGGAAATTCGCGTAGAAATTGGCGAAGACATTAAGGCCAGTATTCTGGAAGAGTCCACCGCTCGTGCCGATGGCGATGAAGCGTTGGCAAAGCGTGTCACTCAGCTGCAATCTAAGTTTGAAGGAGATATCAGCGCGGCGATTAGTACAGAGCAGGAGGCTCGTACATCTGCCGATGAAGCTCTGACGACACAGATCACTCAGCTTGAGTCGAAAGTAAGCAACGATATCGTCGCAGCTATTAAGGAAGAGCAAGAAGCCCGAGCAACGGAAGATTCGGCTCTGGCAAGCCAGATCACCCAACTTCAGGCAAAGGTTGATGATGATATTTCTGCTGCAATACGTAGTGAGCAGGAGGCCCGAGCAAGCGGGGACTCTGCGTTAGCCAAACAAATAAACCAGCTTCAGTCAAAGGTTGACGGTGATATATCCGCTGCCATCACTCAGGAGCAGGAGGCCAGAGCAAGTGCTGACCAGGCGCTCTCACGAGAAATTAACAGCCTGCGAGCACAAACCGGAACTGATATTGCCGCAGCGGTTGCTGTAGAGACAAAAGCAAGGACTGATGCCGATAGTGCATTGTCTACCCAGATTACGTCTCTTACAGCAAAAGCTAATGATCTCGAGGCGTCTCTTGCCAGAGAAACAACGGCTCGTGCAGATGGTGATACCGCTTTAACAAAAGAGGTTTCAAGTTTAAAAGCACAGACAGCGAAAGATATTAGTGCGGCCGTTGCAGTTGAAACGCAGGCTCGAACTGATGCTGACTCGGCGTTGTCGTCTCAGATCACCAAGCTGACCTCTCAATACAAAGAGGATATTAAAGCGGCTGTAGCAACCGAAACGAAAACGCGTACAGAGCAAGATGCTGCATTGGCGACTCAAATCACAAACTTAGAGTCTCAAACGGCAGCCAACATTTCCGCGGCGGTAACAACTGAAACGACAGCGAGAACGCAGGCAGATAATGCTCTGAGTGGGCGAATCGATACTCTGAAAGCAGAGGTGGATGGAAATACCGCGACAATTCAACAGCAGGCAACAGCTATTGCTGATACCAACAAAAAAGTATCAACCGCGTGGACGTTGAAAATGGAGACTTCAACGAGCGGAGGGCAGAAGTATGTTGCCGGTATTGCGCTTGGTATTGACACCACTGGGCTATCTCAGTTTTTGGTTCAGGCGGACAGGTTTGGTTTGGTCAACTCTGTTAACGGGAAGATCACAACGCCATTTGTTATCGAAAACAGTATCGCCTATATGAATGGAGCGTATATCAAGGATGGCACAATCACCAATGCAAAAGTAGGCGATCTGCAATCTACCAATTTTGTTAGCGGTAGATCTGGATGGCGGTTCGGCAAAAATGGAACGCTTGAGATCAACGGTAATAGCGGCGGCAATGGGCGATTGGTTATAAATGGTCAGCGGATTGACGTTTATGACGATAACAACGTCCTACGAGTAAGAATTGGCCGTCTG
>SD1PG_0134
ATGAAACTTCTGGCGATGGGGGCATTTATGCTCCCTGTTTCATTTGCGCATGCGCAAATTCAGGCGACCCCGGATACGGGGAAAATCTCCGCAAGTAAGGATGCCGCCAACTCCATTTCTTCTACCGTAAAGGGAAAAACCAGCACAGCCTCACGTCTCAACGAATCACAGATTCGCCCGGTATCCGGGGAAAACAATATGCGTACCTATGACGGCAACACGGCATTTAACGGAAAGGCTGTCTGCAAAGGTTCTTCCGAATTCATGCGCATGCTTGTGCAGCCATCGAGCAATGGAAACCTGAAGATGCTAAATATCATGCAGGATACTGATATGAACGGCTCTCTGGACATAACCACATCTCCTGGTTGGGATATCTCCGTTGTGTGCAGCAACGGCTTTCAGACCTGCACTGATGCGAACAATGCAGCCTCTTGTACTTCATGGGCCTGGGTAGCCGATGCTAAAACTTACCAGCTGGGCCGCAAAAATGTCGCGATGAGTGAGCTGGGCGGCTGCTACTGCATAAACAACAGCTGCGGTAGCAATCTTGCGTGGAACAATCTCGGCCAGATTCTTAATGATCTCGGCGGCGGTGCGTCACAGGCCTTGTCACGAGCCAATCCGTGGTTCACGCTCAGCCAGATCAAAGTTGATGGTGTTTCAGCCTCGTTCGTTGGTGGTGATACGGCCTCCTGCTCCATTGGCGATTCTGAAGGCTTTTTCGGTACAACTGACGGCAAAAAAATTCTGTCTTACAAGGATAACTACAACGCCATGAAGACGGATGCCAACAGTCAGAAGACCACCAGTGATGCCTACCGCATGATCACAGAGGGCAGTCTGAACCCAAACGAAACGTCTGATGTGTACTCATGTGATATCACTCGCAACGTGAATCTGGATGAGCCAAAGCTGAATGAAATTATCGCCTTTGATGGAGGGCAAGGTTCCGTTCAACAATGCGGTACTGACTGCCTTCAACTGGTTTTAGGCCGTCTTGGCGATAACTACTGGAGCGGTACGTGTAAATACTTTGAAGTGGATTCTAACTTTTTCATCAAAGACCACACCCGCATCGCCAGCGCTACGCTCATTAACGCCGTTTTTGATGACTGGATGCAGCTGTGGGCCGGGGATAAAGTCGTCTGGTCAGGCCCGTATGGCAACTGGAACGATGCAGGCCCAGTGCCAGGAGCGTGCGAGCTAAGTAAGTCCTGGAACCAATCCCCCAACACGGATTTTAAGCAGTATCTCGATAAAAATGGCCCGGTAAAATTCAAAATCCGCGTCGAAGTTTCAGGTGAAGGCGAAGGTTATGCGCTGGTTCGTTTGAAGGCTGATCTTTCCTGTCGTGAAGGCGATGAGTATGTATCAAACACCTGCACCGCTTACGAACAGGATCAAAACTGCCAGCTTATTGATGAGACTGTGGATGGCGTGAAAACCTTTACGGGCAGCATCAACACCGGCCTTATACCTCTCCCACAAACCCAGGTTCTTCAGGGTAGTTTCTGCTCTGTCGCGGTCAAACGTGATTGGTTCAAAAAGAAGCGCTCATACCGTTGCAACCGCAAGACAGATTTCAATTTCGACAAAATTATCGAGCGTAAGGCCTACATTGATAACACCGTCACCCCAGGTGATTACAAAGACAAAATGTTCAATAACGGGAAAGTCACTTACGGATCTGGGGAACTCTTTTGGCCTGACATGCCGAAAGTCGGTGAGTGCATCAACATGTGCAAAACCCGTAAAGCGAAGCAAACACCTGACATGGCAATTTCTGGTCAGGTAGACAAGAACAATAAGGCAGGCGTGACGAAGTACGACAACTTCTATTACGAGTGTGACGCGACTAACCAATGCCCTGCGGGAGCCGGTGAGGAAGTCATTAAGGCCTGCCAATGCCTGAATGAATTCGCAGAAGCCGCTGCAATAATGCAGGTCGTTCGCCAAGCCGGGCAGGACATGATCTGTAGTTCCGGTAACGCCAAAATGCCTGACGGCAAAAGCAAA
>SD1PG_0166
ATGGCTATTATGTCTGAATTTGATTTTTATCAGAATGTCATTGAGAAACATAACGCGGTTCTTTGTTTTGGCTACAACGTTTTATTTGGTCTTGATGGTTGTTCCCTTGTAGTTGTTCGTCGTGATGAAGTTATTCCTGTCTGTGAATCATCTTCTCCAGTTCTGTTGAACGCAGCATTCGAAGCTTTTTCTAATTGGTTCAAAGAATATAACGATTCGTTTGAAGAGTCACAGGCAGAACTGGCCGCAGCTGATGCAGCTTCTGAACGTGCCATTAGCCGTATGTTTGATGATTGCGGCTGGATGGAAGCAGCTGCCCAAGATGCCTGGGAATATAACAAAGCCCGGTTAGATCGTCAGTCTTGTTTCTACGGTGATATT
>SD1PG_0060
ATGCACATACATCATCTTATTGGCGCACTGCTTATTGTGTGCGGCACTGTCACAGCTGCAGATAACCCGGGCTGGAAAAATGCACGAAGCCCGCAGACCGGCGGAAAGACCGCACAGGCAACCGGGAACACCCCGGCAGGCGGTCCCCCGCCAGCCGCACAACTCCCGGGAAACCTGCCGCCTCCCGGCGCTGCTCTTGTACAGGAAGGCGCATCGCTGGATTCTCCCCTGAATGCCAGTGAAATTCGTGAACTCCGTGGGATAATGGCCGATAACGAACGGGCCATCAGTGCCCCGCTCACCAGTGTGGTGCCCCGTATCAGTTCCCTCACGGTGAATCTGTCTCCGGGGGCCAGCCTGCCCCTTGTCCGTACCGCTCTGCATAACGTCAGCGTGGTGACCTTCACGGACGTCAACGGCAGTCCGTGGCCACAGTCGGATCCGCCCTATAACGCTGCGCCCGGTCACTTTGACGTGCAGTTCAACGGCAATATGGTGTCCGTCACCCCCCTGCGCGCCTGGGCTGCCGGGAATGTGACGGTCTATCTCAAAGGATTGTCTGTACCGGTCATCCTGAATATCACCAGTGGTGAAACGGACACCACTACCCTGAGTCAGGAAATCGACAGTCGTCTGGATCTGCGCATTCCCCGGCAGGGACCTGCCAGCCCGGTGGTGTCCATACCGTCAGAAAAAATTGCCCTGCATGACGCCACTCTGCAGGCCTTTCTGGACGGTGTGCCACCGGATGATCCCGCCATCCGCCGCCTGAAATTCTCCGGTAACGTCCCGGACACCACCATCTGGCAACACGGCGATGATCTTCTCGTGCGCTCACGGGCCATGCTGCGGGATGAATTTGAACAGACGCTGGCATCGGCTGATGGTACGCGGCTGTGGAAACTGCCGGTGACCCCCTTACTCACCTTCTCCGTGAATGGTCAGTCCGTTCACGTCACCCCGGAACTGGAG
>SD1PG_0007
GTGGACGAATATCCCATCATCGACCTGTCCCACCTGCTGCCGGCGGCCCAGGGCTTGGCCCGTCTTCCGGCGGACGAGCGCATCCAGCGCCTTCGCGCCGACCGCTGGATCGGCTATCCGCGCGCAGTCGAGGCGCTGAACCGGCTGGAAGCCCTTTATGCGTGGCCAAACAAGCAACGCATGCCCAACCTGCTGCTGGTTGGCCCGACCAACAATGGCAAGTCGATGATCGTCGAGAAGTTCCGCCGCACCCACCCGGCCAGCTCCGACGCCGACCAGGAGCACATCCCGGTGTTGGTCGTGCAGATGCCGTCCGAGCCGTCCGTGATCCGCTTCTACGTCGCGCTGCTCGCCGCGATGGGCGCGCCGCTGCGCCCACGCCCACGGTTGCCGGAAATGGAGCAACTGGCTCTGGCACTGCTGCGCAAGGTCGGCGTGCGCATGCTGGTGATCGACGAGCTGCACAACGTGCTGGCCGGCAACAGCGTCAACCGCCGGGAATTCCTCAACCTGCTGCGCTTCCTCGGCAACGAACTGCGCATCCCGTTGGTTGGGGTAGGCACGCGCGACGCCTACCTAGCCATCCGCTCCGATGACCAGTTGGAAAATCGCTTCGAGCCGATGATGCTGCCGGTATGGGAGGCCAACGACGATTGCTGCTCACTGCTGGCCAGCTTCGCCGCTTCGCTCCCGCTGCGCCGGCCTTCCCCAATTGCCACGCTGGACATGGCTCGCTACCTGCTCACACGCAGCGAGGGCACCATAGGGGAACTGGCGCACTTGCTGATGGCGGCGGCCATCGTCGCCGTGGAGAGCGGCGAGGAAGCGATCAACCATCGCACACTCAGCATGGCCTGT
>SD1PG_0168
ATGAATGAGAAAACGAAAGCTATTATTGCTTTGTACCCAAATTTGAAGGATGGCGTAGTTGTTGCGCCAGATGTTGTTTCTAGCGGTTCTGCCCGTGTTGAAATTCGCGAGAATGGTCATTTACATTGGAGAGCGTTTGACTTTGAACCGGGATTTTATGATGATCTTGAGAAAAATTTAAAATACGTATCAAAA
>SD1PG_0190
ATGTCTAATACCCATGTAAAAAACATCAAACTTGGTGCCTGTAAGGTGTCGTTTGGTGGTGTGGATTTGGGTTACACCAAAGGTGGTGTTCAGGTTGAAGTAGCCACTGAAACGCTGAAAGTCACCGTCGATCAGTTGGGGCAGACCGTAATTTCCGAATTAGTTCAGGGGCGCAACATTACCATCACCGCGCCTCTGGCTGAGTCTGTACTCCAAAACATGGTTGACCTGATGCCTGGTTCTACTCTGAGCGAAGATGACAGCTCTGTCACGATCACATCTGCACAGGGCGTTAACCTGATTGATGTGGCGAAGGAGCTGGTTCTGACTCCGCAGGACACCACCGACTATGTGTTGACCATCCCGAAAGCGGCAACCGCGGGCAACTTCACCATGACCTACCAGTCTGATGATGTTCGTGTGTTCTCTGTTCAGTTCAGCGCATACCCGGATGATGAAGGCGTTCTGGGCAAAATGAGCGGTCCTAAACCGGTAAAAACTGTGTCGATCTCACCGGAATCTCCAACCGTAAAAGCTGGAGAAACTGTGCAACTGACAGCCGAAATCACTCCAGCTGATGCCGCAGACAAAACCGGTGTTTGGGAATCCGAAGACCAGGAAAAGGCCACGGTAGATCAAACGGGTCTGGTACGTGGTGTGGCGCAGGGTTCTACAAATATCTCCTTCACCAGCAATAGCGGTGGTAAGAAGGCAACTAAGTCAGTAACGATTAACCCCGCAGAT
>SD1PG_0244
ATGAGTAAAAAAATCAGCGTAGTTGGTGTTGATCCCTCAATGAGCAACTTTGGGCTTGCTGTGGGCACTTTAGACCTTGAGACGGACGAACTTGAGATTCACGGCCTTACTCTTGTTGAGACTAAAGCGGGGAGTAACAAAAAGACCGTTCGTGTGAACAGTGACGATCTGCGCCGCGCCAGTGAAATATGGCGTGTTGCGAAGCCAATCATTGATAAGGCAAATATGGTTTTTTGTGAGCTACCGGTTGGGAGCCAAAACTCTCGTTCGCAGACGTCTTACGGTATTTGTATCGGTGTACTTGCGTGTGTGGATAAGCCATTGATCCAGGTTACTCCAAACGAAATCAAGCATTTTGTCGGCAATAAACTTACTACATCGAAAGAAGAGATTATCCAGTGGGCTACGAAAAAACACCCTAAAGCACCGTGGCTGCGTCGTAAGCAATCTGGACAGGATGTTCTCGTGAACAAAAACGAACATTTGGCTGATGCGGTGGCTGCCATCCATACCGGTATGCAAACAGATCAGTTCCGCCAGGTGCGCGATGTTCTTAAGTCTCTCATT
>SD1PG_0159
TTGGCTGGCCTCTATAGCCCGCTGTTTGGCCGTGAGGCAGGCAAAGCCGAACAGGAACCGTTTAGCCTCATTGTCAATGTCGATGAACAGTCGCTAAAGCAAGGCTTCATCTGGTACAGCCCGGAGAAAGACAAGGCATTTCGCATGGAGGAACTGAATTATTTCGTACTCGATCAGGACACCTTCCTTCCCTACAGTCCCTCTGGCAGCAACAAAATA
>SD1PG_0003
ATGTATTCGTATGAAGATCGCCTTCGAGCCGTGAGGTTGTACCTGAAGCTTGGGCGCCGGATGAGCGCCACACTACGGCAGCTGGGATACCCCACCAAGAACTCGCTGAAGGCCTGGTTGGCAGAATTCGAACGGAATCAGGATCTTCGCCGAGGCTATCAACGGATAAAACGGCAGTACACCGATGAGCAAAAGCAACGGGCAGTAGATCACTATATCGAACAAGGCTACTGCCTGAGTCACACAATCCGAAGCCTGGGCTACCCAAGCCGCGAGGCCTTGCGTGCCTGGATCCGTGATTTACGCCCTGAATTCGCTAGGACGGTCGTCGGCAGCAGCGCTCCCACAGTCGCCCGCTCTCGCCTCGAGAAGCAGCAAGCCGTCATTGCACTGAACCTGCGCGTAGGTTCGGCAAAGGATGTGGCCGACACTGTCGGTGTATCGCGACCAACGTTGTATAACTGGCAGCATCGATTACTTGGCAAAGTGCCCCTAAAACCCATGACAAAGAAGAAAGGTGACACCTCGCTCGAGCAGCGGCATGAGGCACTACTCAGGGAACTGGCCGAACTGGAGAGCCAGAACCAGCGGCTTCGCATGGAGAATGCAATTCTGGAGAAGGCGAGTGAATTGATAAAAAAAGACATGGGCATCAACCCCCTCGAACTGACAAGCCGAGAAAAAACGAAGGTGGTTGATGCCCTCAGAGTCACGTTTCCATTAGCCAATCTGTTGTGCGGCCTGAAGCTGGCGCGCAGCACATACTTCTATCAACGCCTGCGGCAGACGCGGCCCGACAAGTACACGCAGGTGCGTGAGGTCATTCGGACTATCTTCGAGGACAACTACCGCTGCTATGGCTATCGACGCATTGATAGTGCCTTGCGCCTTGGTGGCATGCGTGTGTCCGAGAAGGTCGTGCGTCGCTTGATGGCGCAAGAGCGTCTGGTCGTGAGAACACCGCGCCGCCGGCGCTTCTCGGCGTATGCTGGCGACCCGACACCAGCGGTCCCGAATCTGCTGAATCGCGACTTTCACGCGTCGGCGCCGAATACGAAATGGTTGACCGATCTGACGGAAATACACATTCCGGCAGGGAAGGTCTACGTCTCGCCGATCGTCGATTGCTTCGATGGGCTGGTGGTGGCCTGGAATATCGGCACCAGCCCGGATGCGAACCTGGTCAATACCATGCTGGATCACGCGGTACGGACACTGCGACCCGGTGAGCATCCGGTTATCCATTCGGACAGGGGCTCGCATTATCGCTGGCCTGCGTGGATCCGCCGCACTGAAAATGCCCAATTAACGCGGTCGATGTCCAAAAAGGGCTGCTCGCCAGACAATGCTGCATGCGAGGGCTTTTTCGGACGATTGAAGACCGAACTAATCTACCCGAGGAATTGGCAGCACGTGACGCTGAAAGACCTCATGACGCGAATCGATGCCTATATCCACTGGTACAACGAGCGCCGCATCAAAGTGTCGCTTGGCGGGCGTAGTCCCATCGAGTATCGTCATGCGGTCGGATTGATGTCCGTA
>SD1PG_0012
ATGGCAATCGTATACGAGATCAAAACAACAGAAATAAAACCATTCACGTATAGAACCCCTCTAATTACGCCTGATGAAAATGGTGAACTATCTATTAAATACTCTCGACAACAACCTAAGCATATTAAAAAGGTTGTTTTGTTGAATTTGGTTGGTAGAAACACTAATGGCGATATAGTCTCATACGAACCAATGGAACAAGTTAATCGCTTTTTACTAGCACACCACCTAAATGACAATAAGCAAGAGTCAGAACAATACAGTAAAGGCTTAGTTCACTACTTTTCATTCTTATTAGAATTACAGCGCTTGTGGGACTCTGAATACGACGAAGACCTTTACGAAGAATTTATTGATCTGCCTAGACCTAGCTGGGATAAATTCCCATTTAGAAAAAGTGATAAAGCTACGTACCAATACCGAGAGGCTCTAATAAAGGCTGTACTTGAGCCTGACACCCCAAACCATGCGATAGCCAGAACTACAGCAATTGCATATATGGGTGCTGTAGTTAAGTTTTACTCTTTCCACATCAGAAATGGCTACAAGTTTAACAATCCTCCCTTTGAGCACGAGGTTGTTTCTATACAATATCAGGGAGGCAGTACAAGCATCGGTGCCTACTTGAGTAAAAATATACACACAACAGATCTGCGGTTGAATTTAGGAAAATCTAAACGTAATGACGGTGGCGCACTATCATCAGCTAGACGAGATTTAAAACCCCTAACAAATAAAGAATGGCTTGCCGTAGAGGATATTCTCACCAATACACGTCGAGTTATCAAAAAAGTTGCTGGTGAAACAACTACTTCCAACTTATCAATTGAATATTGCCTGTTCTTTCTTGTCGCACGATACACAGGGCTTAGAAAGGAAGAAGTGGCTAGCCTTCACAAAGGTCAAGTGGCAAAGCCTGGTGAAGATAAGAAAGCAATGAAGCTTGGTGTTGGCGGTCAATACGGCTCATTAACAAAAACCGCTGGATCAGGTAATAAATCTAGGCAAACAATCATCCCCACCCGAATTATGCACCTTTTGTACGAATACACTAGAAGTGATAGATATAAGAAGCGTATCTCGAAATTCAAAGAACATTGTGAACTTAAGCGTCAAAAAGGCGAACTAGGATACTTTGATGGGGAGGATGGAGTAGATGATACAAAAGAGTATTTATTCATTAGCCAAACTGGTGTCCCACTTTTCACTAAACTTCCCGAGGCCAACGCCAGATGGAATGAAATTAGAGCCACTGTAAATATATTGTCTGGGTTTAACCTAACAGCAACTATACACAATCTTAGAGCTACATTTGCGGTATCACTTTTTAGGCTCCTTTTGAGGCGTGTAACTCCTGACAAAGCACTTGCTTTAGTGAGTGAGTGCCTTGGGCACGGTGAAGAGTCCGTAACGTTAATATACCTTAAAATCGCTCACGACGAACCTACAGGCGATGAAATTTATGAAGATATCCTTGAATTTATAGGTGCATTTGAAGATGCTGATATAAGTGGTATGGAGAGCCAA
>SD1PG_0008
GTGCTTACAGCAGCTTTTCTCTGCTTTGCATGGACAGCATTCTGGGTTCTTTTCCTTTTACATTATTTCCCAAAAGTTTTCTTTATTCTCGATCGTCAGAGTCTGCTCAACCTCATGGAGGCCACCAAAGACTCACCAGATGTAAAGCAGGAGCTGCTTAACCGCCTTTTTTCCGGAAAAAGAATGACCGGGCGGGATGAAATGGATATCTGCCGTCTTCTGAGAAAAAATGAAGAAGAAAAAATCCGTCAGAGTGAACTGAATATCATCAGGAATTTTATTGATGAACAGGGTGATGCTGCCAACTTACTGATT
>SD1PG_0117
ATGGCAGCCTATTTATCTCTGAGGCTGAATATGTTGAATGATACGACTGAATTCGTTAAGTATAGCAAACACCAAAGAACTATTGACAGGCAAAATTATATTACAGACCATTTAGTCAACATTCTTTACAGTTCACCAAAAGCATTTGTTTATATTTTAAAATTAGCTTGTAGCGACGCATTTAACCTTACAGAAAATGAGGTTCATCGCATCATTAATAATGTTACAAAGCGAGTTGAACCGGCAGAGCTTGAGCTGCTGTTACAGGACGTAGATGACAGCGCCACGATAGAGCTAAAGCATCGCCCGGAAGTGAGTAGTGAGGTAATGGCTCTCATCGAAGATGATGGCTTCCAGTTGGCTGTGCTACTTGCTCGGCATGTTTACGGCGATATGAGCGAAACCAACCGTGACACTGCCCTACGGAACGAAGTAACGGTTAAAACAGGGGCTGGTATCTATGCTACATCTTTTAATATTGGTGATAATTGTGTCCTTGTAACAACACAGCTTCCATCATACCAATCAGCTATCGAGTTACAT
>SD1PG_0207
ATGGCAATCCCGTCCTCGCTCAGTCTTGTGCAACTGCATTCTGGACAGATGAAAGTCTTCCAGTCTCCGCATCGATTTAAAGTTGTTTGTGCTGGTCGACGCTGGGGAAAATCCCGGTTGTCGATCTCCACTATTATTCGTGCGGCGGCAAAGGAAAAAAAGCAAAGGGTCTGGTATGTCGCTCCTACTTACCAGATGGCTCGCCAGATTTTGTGGGACGATCTACAGGAAGTTCTGCCTCGTAAGTGGGTTAGGAAAAAGAACGACACCACGATGACAATCGTGTTGAAGAACGGTTCGGAGATCGCCCTCAAAGGTGCTGATAAGCCTGACACTCTGCGCGGCGTAGCGTTGCATTTTGTAGTGCTTGATGAATTTCAGGATATGAAGGCTGACACTTGGTACAAGGTGTTACGACCTACTCTTTCATCGACACGCGGCGGTGCACTGATCATTGGTACGCCAAAAGGCTTCTCGGAATTTCACAAACTGTGGACTATAGGCCAGAACGTAGAGCTGCAAAGAAAGGGACAGTGGAAGAGCTGGCAGTTTGTAACTGCCGATTCTCCGTTTGTGCCTACGGCGGAAATTGAAGCTGCTAAGAACGATATGGACCCCAAATCGTTCGCTCAGGAGTACCTGGCCAGCTTTGAGAACATGTCCGGGCGCGTTTACTACCCGTTCGATCGTAACGTGCATGTAAAACCGCTTCAGTTCAACCCTCGGTTGCCTATATGGGTAGGGCAGGACTTCAACATTGACCCGATGTCTTCAGTAATTTTGCAACCTCAGCCAAATGGTGAGCTATGGGCAATTGATGAATTGGTGCTCTTTTCCTCTAACACGGCAGAGGTTTGTGATGAGCTTGAGAGACGCTTCTGGCGCTGGAAATCACAGATAACGGTATTTCCAGATCCGGCAGGTGCTTATCGCCAACATGCTCGCGGGGAGTCTGACGTCGACATATTCAAAGAGAAGGGATTCTTACGTGTCGATTATTCGAAAAAGCACCCGCCAATTGCGGATCGTGTTAATGCTGTTAACCGAATGCTGATGACTGCATCTGGAGATATCCGGCTGTATATCGATCCGAAGTGCAAGCATTTGATTGATTCACTGGAAAAAGTCATCTACAAGCCTGGAACACGAGATATGGATAAGACAGGTGGCATTGAGCATAGTGCAGACGCATTGGGCTATCCAGTACATCGTAGGTATCCAGTCAAAAACCGTGTTATTCTTGGTGGTTCTCGA
>SD1PG_0243
ATGCAGTCGATAAAACTGATCAATGGGCATACCTCCAATGGTGCGGCTCCACGCATTCTGTGGGGCAGCAACAATATTGACGGAGTACAATTCGCCGCGTTGCTTGGTCTAATATCCGAGACACCATTGATGCAAAGTTTGAAATCACTACCACCTGGATGTATTGCGCCGATCCTGATTAATCCTTTTGTTGAGGGGGGATATCTCCCCAACGTCGGGCCTGGGTTTATCGCAACCCATGAAACTGAAGATCTTAACATTGATAGCGAAGGGTTCTTTGGGGCAATGGATGCGCATCTCTGTATGGCTTTCACGAACCTTATTCGACTTGCCAATAAGCGGGTGGATAGTTTGGCATCGCCAGGTGATGCTTTTACTGGTTTCCTTATCCAAAGGAGGGATAAAAAGTACAGTGCGGACAAACTACAGTTTGTTGGTAAGTATGGAGAAATGGTAGAAATCGAACTTCAGCTCCCTCATGTTTTAGCAAACGATAGTGCAGACAGTCGGAGGCTGTTGGGCATCATGCGTCATTTCATAGCAAGTGGCGTTAAACATGCCGTAGATAAACGTGTCACGCAGGAAAATGAGTATTCAGACTTTGCAAACTATCCCCAACCAACGTTGCAAACGGCAATAGTAGCCAATTCGTTGGAGGCGAGATTATTGGAAAACCCTCTATGGGGAACATGG
>SD1PG_0255
ATGTTAGGTTTCTTCAAAAAGAAAACTCGTAAAGCTGTTATCGAAGTCAAAAAAATGGAGAACCGTGATGCGGTTGAGGCCACCGTGTGGGGCGCGTACATGATCTCCTATGCCGACGGCACATGTGACGCAAAAGAAATTGCCATTCTTGAGAAGACAATTGCAGCTCTGCCTGCGTTTTCTCCGTTTGCTGGTGAAATTGCCCAAATGAGCGCCAATATCCGTGCTCGTTACGAAGCGTCCCCTCGTTCTGCTAATGCACAGGCTATTCGTGAGCTGTCTGATATTGCGGGTACTCCAGAGGCGGTCGATGTTCTGTGTCTGTGCCTTGATATTGCCGATCAGGACGGCATTGGTGAACAAGAAGAGCAGGCACTGAAAAAGATCGCCCAGGCGCTTCAGTTGTCACTGGATGCTTATCTC
>SD1PG_0118
ATGAGCAAACTGTCTTATTCTGAGAAAAAGAAACTGCAAGAAAGTTTGAAGTATATTCCATTACCAATAATGTGCATTACGGATGACAATCTTTGGATTGGTTCTAATCTTAAACTACTACCTGATCGTTATCGGCAGGATATTGCAAACCTTTATACTGTAATTTTCTTCCGTAAACTGCATGACAGAACGATCCCTGTTCTTAAGCGCAAAGGTGAGGCACGAAAGGCCGCAAATGCATTCCTGCTTAATATCGTTGATTCTGTTCAAAATGGCAATACAAATGATAATGATATC
>SD1PG_0220
ATGATGGTTGAAGAGATTCGTAAAGGAGAATCTCTGTATTTCGAAGATATGACCGCGCTCATTAAGGAGGTTGAAGAACGGAATAAACAAGCCAGAACTATAAAACGAAAACGTGACAGTGTAACGATTAATAGCATGGTTAAGAAGAGCGCCACATCACAAACAGCGATCACTGACGTGTATGCGGCGTTGCTTGAAGAAACAACAAAAGAAACACATGAGCAAATCGATCAACATATGGAGGCAAAACAACAA
>SD1PG_0262
ATGCATGTCGCGGTAATCAAACCACTTCGTCTCGAAGAGTTCAGCCTCGTCTTTACAGCGCGACAAACCAATGTTTTCAGCGACCCACTTGTCCATAACAGCGGTATTCCACTCTGTCATGAAGTCGTACTGGTCGTTGTCGATGGTATCGAAAAAGATCTGGCTCATGTGGCTCACCTGGTAGGTATTTACTTACTTATCACGATGAGCGGA
>SD1PG_0102
ATGACCATTGCCAACGCCCTTATCAAGAAAGCACAAAACCACCTGAACGAGCTAACGCGCTATGAAGGCAAAGTGATGACAAAGCGTGAATTCGTCGTTACATTACTGGCTGAAGGTTACACGCCTGAATGCTATGCCATAAGCAAGATAGCCAGCCCAACGGGGAGGCAAATCAATCGCTGGAGCAATGAGCAGTACCGCGAGCACTGGATGAAACGCGCCCGTTCCGGTACGAAAATAGAGTATGTGCTGATGTCAGCACACGGATTTTTTCAAGTATCAAAAACCTGTTTTGACCTTGCGCTGACTCTCACAGAACAGGCTGATGCCCGACCGCATTTAAAAACATTTGTGGTGTTTAATGTTCCCGGCCAGAACATCCCTGGAATCAGCAGCACGACGTCAAAACCCTGCGTTACAGTCTATTCAGCAGCCATATCAAACGATGAAAGCCGAGTTAAAACCGTTCTTGATCTAGACTATCCCGGTTCCCTTGTCGTCTGGTATGGCATTGCCCGGACAGAGCTGGAAGCAATAAGGGCAGCAGGAAACTGC
>SD1PG_0223
ATGACGATCACTATCTACGGACGAGATAACTGCTCATACTGCAAACGTGCGGTCGAGCTGGCGAAGCAACTAAAGGGACATGGCTACGGTGATTATGAGTACATCGACATCACCACTGCCGGTATCGACAAGGAAAAACTAAGTGAAATTGTTGGTAAACCGGTAGAGACCATCCCCCAGGTGCTGATCGATGGCCAGCCGATTGGCGGATACACAGAACTGGCTGCATACGTCAGCACCCTC
>SD1PG_0143
ATGAAAAGACAAATTATTCTTCTTGCAGGGTTAATGGCCGTTAGTCCATTCGCCCTGGCAATGGACGCGGAATATGTGATCATGGGTGGATTTTCAACCATTGTGAATGCCTTCACCCGCATCAAACTTATCTTCAACGATAACCAGTATGCTTCGATGGTCACTGCGTTTGTTGTAATGGGGATGATCTCGGCATTGCTGCTCAAATCGGCAAAAGGGGGCTACGAATTTCTCGAAACTGGCAAGGCTCAGATGGGGATGGGCTGGCTGGGCCTTACCGTACTCGGCACTATCGTCTACTTCGGTCTGGTACAGCCTAAAGGCACAATCCATATTTATGATCAGAGTCGAAATCAGTACCAGGCGGTCAGCGGAATTCCTGATTTTCTCATTTTGACTGCCGGGGTCACGAACCAGGCCTATCAGGCATTTGTTGACATGGGAAATCGTGATACAGCCACAACAACGCGCTTCACAGGCGAAGGAACCCCCATCAAGATGCTGCTCGGCATTTTAAACCGTAACGGTGCGCAGTTTGATCCCTATCTGACCCAGAATATTAAAGCCATGTGGAACCAATGTTCACCAGTTGCGGAAACACGCGGTTTCGATCCCCGTTCGTTGAAATCCGGTTCATCCGTACTGGATGTGGTTTCCGCGCTGGCCCCACTGCGCAATCAGGCTGTCTATACCAGTTGGGTAAGCCCTTCCAATCCTGCTGGCGCGACCGTGACCTGTGACCAGGCCTATGTTTCCTTGAAAAGCGATCTGGGCAACCCTGCGGCATACGGCGCACGCGTCTCAGATATTTGCACCAAGAATGGCTATACCGCTGGCAATGCGGCGCAGCTGGCCGAGTGCAAAAGTCGTATGGAAGACGGTCTTCAGAAAATTTTCGGTGCAAGCACTCTTTCCCTGAATACCGCCATGAGCAACATACTGGTGTCGCAGGCAATCACGGATGCGATGCTTCAGAACAACCCGGACGTGGCAACAACCATGCTGACTAACCGAGCCATGATTAACGGCGGGATGGCCGATGCTGTTACCAACCCGGAATGGTTAAGTTTCATCATGGCCGGTGTGATTGCAATCATCCTGTCCGTTACCCCGTTGTTGTTGCTTCTGGTCTTTACACCACTGATGGGTAAAGCTCTAACCTTGCTGTTTGGCCTCTGGATTTTCATCACGAGCTGGCAGATTGCCGATGCCCTGCTTTTACAGGCTGGAACCGATGAAATTCTGACGGCCATGAATGATATCAAATCGATGGGTCTTGGAATCGATGCAGTCCAGATGGGGCCATCATCTACGATGAAAGCGATGTCTGTGATGGCTTCTGCGCGTGAAACTGCCCTCCAGATCGCGATGCTTATCGCAGGTCTGTTCGGTGTCAGCGCATATGGCCTGAGTGCCTTTGGTCAGAAAGCGATGAATCGTCTTGACCGCGTAACGGAAGAAACCAGCGATAAAGCATTCACACCGGAAGGCAAAGGCGCGCAGATTGATGCAATGAATCGCGGTCACGCAAATCTGCAAACCGCTGCGGATATCGGCGGCATCGACCGTATGAGCAGCGCCACATCCTTTAACCAAAGTTCAGCAATTGAGAGTGGTCTGACACAAATCTCGGCGCTCGGCGGTGCTCCTGGCGTAGCGGCGCAACGTTCTGGCGCAGTAGAGGGTGGCCGTGCATCCGGTACAACACGCGGCTACGAGAATGGTGTCACCAGTGGCGGCTTTGCCGCAGCGTCCGAATCGTCTATGGTTTCAGCACAGTCGAATATCGGTGAAGCACAGGGCATCCAAAGCGCGGCCAACGCATCAAACATGTCTGTGACAGAGCAATCCGCTCTTAACAGCGGCGTAAACCACACCATCCAGACAGCAGATGCGAAGTCAAACCTGAATCATGGTGGCGGTCAGCTTTCCACGCTGTCAGAACAGCAAGGGAAACTGCACGGTACAGAACGTGAAACACAGTTGGGCCATGCCGCCGGTACGCGTCTGGCTGCAAGCGCTACGAACAGATCTGTCACTGAGTTTACCCAAGAGAAAACTGCAACCAGCGCGATCAACGAGCATGCTTCAGGACAAGGCCAGCTACAGGCTTCAGGCGGTACGCTGGGTGGTCTGCATTCTCGTTCCGAATATACCGCAGCTGCTGAAAGCGACGAGCGCCAGGGCCGCGCTGACGCATTGCATAATGCCTATGACGCGGAAGGTGGGATCGCAAGCGGCGTAAGCGAAGCGCAGACTGAGCACCTTACCCAGAATCTGCACGATATGCGCGAGCAGAAAGCCAACGTTAACGAAATTAGTCAGGCCACCGGCGCTACCGAAGGACAGTCGCGCGAGATTCTCTCGGCGGCTCGTTCTGCTGAGCAAATGGGTACGCTGGAAGGTAATAATTTCAGTCCGAAGCAAATGCAGGAAAACTCTGCCTGGTCTACATCTAAGGGCGCAAACATTATTCAGGGCGAAAGAGCAGCTTTTGCCGAACGTGGCGTTAAGATGCCCGAATATGCGAAGCGTCATGGTGAAACCGATATGCAGCAGGCGATGTCGGGTCAGGATAAATTCGATACGCTCAGCCAGGCTCTCCACGGTGATAAACAAGCTGCCGACGCGCTGGCCGGTGCTAATACAACGCTGGCCGTCAATCAGACAGATGCAACCAACCTTCAGGAGAATGGCCTCATCACCCAGACACAGGCTGAAGCAATTCCTAAGAACGGTGTGGGTACGGTTCATATGTCGATGCGTGACACACCTGACGGCCAGAGTGCAGCAACAGCGACAATTCAAACCGGAAACAGCACGGTCAGCGACAATAGCTTTACCAGCAATTCCGATCAGACCTTCGGTTCAGCGGCTTCAGCACAACAAAACCTACAACACGCACCGGCGATTGAAAGCTTCATTGCCGCGTCTGAGCGCACTAATACTGGATCATCTTCACGCCTGTTGGGTGCTGAAATGGCAAAAAGCCTGTCGCCGTTTATCACGCAATCAGGTGATGGCCGCACACAGCAGGCTATCGACGGGGGTGCCAGTATTGGTAGATCTGGTTTCCTGCGCGAAGTTGGGAAGGCGCTTGGCGTTAACCTGAGCGCCGGTGTTAATATGAACAACATCAATGGTCATTCTACCGCGACCGATCAGATTGCCGCAGCTGCCGGGCATAAAATTCAGCAGTTCCGCGACAGCGCTACTGAGCAGGCCGATGCAGCACATCTTAGCGGTAACGCAAGAGAGCAGTTCATCAATCAGAACGTTGCGCTACAGTCTGAGGCATTCTATAAACCCCTGCTTAAAGCTGCGCAGGATACCGCTGAAGCTCGTTCGACAGGCTCTATTGTCAGTGATATCTCTACGCCACAGGCTGCACAACCTGCTGCTGCACAACCTGAGAAGGGTTTCATGCGTGAAGGTATTAGTAGTCCCCAGGAGTATGCAGCTCGCATGAAGCAGAACACCGGGGATAGCACCTCAACAGCTCAGCCCAGCCAAGCTGAAGCCACTCCGCTGTATCAGGAACCACAGCCGACGCCTGTTCCTTCCCAGCCTGGCCTGTCGGGCAGCACACGGAATGAAAACAGTCAGACTACTGGTTCGCATGTTGATAATCACCTCACTGCGCAACCGGGCCGGACTGAAGCCACTCCGCTGTATCAGGAACCACAGCCAACGCCTGTTCCTTCCCAGCCTGGCCTGTCGGGCAGCACACGGAATGAAAACAGTCAGGCTACTGGTTCGCATGTTGATAATCACCTCACTGCGCAACCGGGCCGGACTGAAGCCACTCCGCTGTATCAGGAACCACAGCCAACGCCTGTTCCTTTCCAGCCTGGCCTGTCGGGCAGTAGTCGAAGCGTGCACAGCCAGGCTACTGAATCGTATGACGGCAATCACGACAACATGGGTTCAAACAGTATTCACCCGCCAGTGCCCAGTAGTCAGAGTGAATCCGGAATTCCGGTTCAACAAAACAACGGTGTCAGCAACAAAAACATCCCCGGT
>SD1PG_0063
GTGAACCACGCCATTCTGCAGGCTCTTCCTTTATATGCAAAAGTGAGAAACCTGATGGCAAAAAAAATGACCCCGGCGCAGCGACGCCAGCACTACGACGCCTGGCGCGTCAGCGGCATGTCCCGGGCCGCGTATGCCCGGCTACACGGCATCAACAACAAAACCTTCTGGCATCTCTGCCGGGCCCTCTCCGCTGACGACGCCCGTGGCACCGCTCCGGCTGATAACAGACCGGCTGTCCTGCCGGTCACCCTCTCCGTCAGTGACACTGCCACCCTGAAACTCCAGCGCGCCTGCGTCACCTCCACCCCGGCCGGCATCGCCGCCATCATCCGGGAGCTTCACCTGTGC
>SD1PG_0181
ATGATTAAGATATTCTGTGATGATGGTTCTACAGCGGTTAAGCTGGCATGGTTTGAAAACGGGGAACTAAAAACCCTCATTAGTCACAATTCTTTCAAGGAAGGCTGGAACACATCAGGATTTGGCAGTGAGAAAACTTATAATTACTTAGTCGATGGAGAGAAATATGCGTTTGATACACATAACCCATCAGCAATAGTCACAACCAATATTGAGTTTCAATATAGTGTAGAAAATCGTCTCGCTGTACATCACGCACTACTACAAACAGGAATGGAGCCTGGGGATGTAGAGCTTTGGGTTACATTACCTGTATCTGAATATTTCACTACAGATATGCAAGAGAATTCGGATAACATAAGAAAAAAAATAGAAAACCTGAAAAAAGAAATTACACTGAATAAAGGCAGCGTATTTTCGATCAAGAAAGTTCATGTATTACCCGAGTCTCTACCTGCAGCGTTGACCTCTCTCGAAGAGGATAAAGTCAGTGATCTTGAAACGTCCCTTGTCGTCGATCTTGGTGGAACAACTCTTGATTGTGGCGCTATAGCTGGCAGATATAAAAATGTAACACAAGTATCTGGAGAACCTGGTCTTGGCGTAACTCTGGTAACAACGGCGACAATGAATGCCCTGAAACAGGCAGGAACGCATACCAGCTACTATATTGCAGATCAACTGGTTAGAAACAGAAATGCTGATGATTTATTCGAAATTGTTGTTAATGACAGCAGTAAAATAGATGATGTGAAATCAGTAATTGAAAACAGTATTACAAGACTTTCAGACAGAGTTATAAATCATTTACACTCGTACAAAGGGATAAATCGTATATACATGACTGGTGGTGGTGCGGAACTAATCTACCCTGCAATAAAAAAAGCATTCCCCTTATTAAAGGATAAAGTAAAAATTTTACCAGATGCGCAATTAGCCCTTGTTATTTCTATTGCTGAAATAAATCGA
>SD1PG_0298
ATGCCGCGAATTTGGCTTGGCCGGAGACTGGCGCAACCAAGCCAACCAGGTCGTCTTGCCGTTGTCCCGGCGCTTGAGCAGATCGTCGAGGCGGCGGCGATGCGCGTCCGCCAGTGGTTCGGCCAAGGCGTCGTAGATGCGCCGGTTAGCACGGGTGATCGCCTCGGCACTCGCCCGCTCGACGGCGTTGAGGGCGGGCAGAATGACCGACTGCCGCCGCAGGTGCCCGATCAAGGCGCTGGCCAGCACGATGCCTTTGTCGGTTTGCATCGCCAGCTCGGTCAGCATCTGGACGGCCTGCCGGTAATGGCTCATGGTGAAGGGCCGGAAACCGAACACGGTTTGCAGCTCGCTCAGGTGCTCGCGCCGGGTCTGCTCCCGCTGGCCGTACTCGTTCCAGCTTTCGACGCCGACCTTGAGCTGGTCGGCGACCAGCTTCAACAAGGGCGGGAACGG
>SD1PG_0170
ATGGAAGATTGTTCCGGCCGTTTAGAGTTTAATCAACTTTTAGATCGTGAAACCGGTGAAATAAAAATAAAACTAACAAACGCACATTTTTGCCGAGTAAGACATTGCCCCGTTTGCCAGTGGAGAAAATCACTTATGTGGAAAGCAAAATTTTATAAAGCACTTCCCGGAATCGAGGCAGAATATAAATCTGCCCGATGGATGTTTCTTACACTGACGGTTGAAAACTGTGAAATAACAGACCTAAAAAATACTCTTTCCCATATGAATAAATCATTTAAAAAAATGATTAGTAGGAAACATTTCATAAAATATAATTTGGGTTTTGTTAAAACAACTGAAATAACAAGATCGAAGGATGGAAAAGCACATCCACATTTTCACATATTGCTTATGATGAATAGTAGTTATTTTAAATATGGTTATTTGAAAACCAGTGATTGGGCTGAACTCTGGAGGGATTGCTTAGGTGTATCGTATACACCGATCACTGATGTAAGAACGGTTAAGGTCAAGAACGGCGGCGATGCCAGTCGTTCGGCTCTTGCTGATGCTGTAGCTGAAACCTTGAAGTATGCCGTCAAACCAAGCGATATGACTAAGGATCGTGAATGGTTTCACGAGCTGACAAGGCAAGTTTTTAAATTAAGGTTCGTATCAACTGGTGGAGTATTGAAAGATTTATTCAAGGAAGAAACTTCCGAAGAAGATTTATTATTACTAACAGAAGAAGAAGAAACAGACAAAGAACTTGGATCGTTATATTTTAACTGGTATAAAACAAAAGCAAAATACAGAAGAAAAATAACAGAA
>SD1PG_0302
ATGAAGATTTCGGTGATCCCTGAGCAGGTGGCGGAAACATTGGATGCTGAGAACCATTTCATTGTTCGTGAAGTGTTCGATGTGCACCTATCCGACCAAGGCTTTGAACTATCTACCAGAAGTGTGAGCCCCTACCGGAAGGATTACATCTCGGATGATGACTCTGATGAAGACTCTGCTTGCTATGGCGCATTCATCGACCAAGAGCTTGTCGGGAAGATTGAACTCAACTCAACATGGAACGATCTAGCCTCTATCGAACACATTGTTGTGTCGCACACGCACCGAGGCAAAGGAGTCGCGCACAGTCTCATCGAATTTGCGAAAAAGTGGGCACTAAGCAGACAGCTCCTTGGCATACGATTAGAGACACAAACGAACAATGTACCTGCCTGCAATTTGTACGCAAAATGTGGCTTTACTCTCGGCGGCATTGACCTGTTCACGTATAAAACTAGACCTCAAGTCTCGAACGAAACAGCGATGTACTGGTACTGGTTCTCGGGAGCACAGGATGACGCC
>SD1PG_0017
ATGAACATGAAAAAAACGCTGCTGGTCATACTGACCGGCATCACCCTGGCATCACCGGTGGCAGGTGCCGCCACCTGCCGGGCGGGGGCCGCTGCCGAAGCCGGCAGCAGAGCCGCCTGGGAGCGGGCGCGCACAGCCAGCCAGGCATGGTCACAGCGGGAGAATGACGTCGCCTCCTCCCTGCAGTCCTGCCTGTCCCGCATCAAGGACATCAGTATCACTCTTCCGCAGTTCCCCAGCCTGGACAAGCTCCTCCGCGACCTGGAAAACCAGGTCTGTGATGCCGTCGTGGATCGGGTGAATGACCATCTTCCGGGGAATATCGACCCCTGGAAAGACTACAACCTC
>SD1PG_0137
ATGCGAAACCTAATTCTTAATAAGACTCTGGCTGTACCGACCATTTTCTTCTTTTTGCTGTGTATCAAAGGCGGTGACTTAGCTGCCTGGGTGATGGGAAATACAAATCTCGCAACCTGGCTTGAAGAGAACAAGCTGGGTATCACCTTTAGCGGGTCAGACTTTTCCATTCTCCCTGCGATCGCCGTCATTGCCGGAATGTGTTCGTTCAGCCTGTTAATTCAGTTCGTCATCGAAATGGCCTTCGATGTATTTGATGCTTTCACTGCTACGCCAGTGGTTACTGAAGCTGCCGAGGAAAAAAGCACTAAACCAGTCATCAATCTGGCTGAAAAACAGGAACCTACTGTGACACTTCCGACGACTGAAAGTGGCGAAGATAAGGAGAAACGC
>SD1PG_0250
ATGTTTAGTGAAATGTTGCTTGAAGATGAACTGGATCGGAAAACAACAGAGGCTTTGATTCGTGTAGCGGACGAACATTCCCGGTCGCTTATGAGCGATCGAGAGGCTCGTCTGGCTATTCGTGCCATATTCGAAACTGCGCAGGGGCTTGTTGGTACACAAGTGGGTGAAGCCATTAACATCGCCATGTCTCAGTTCAGTGAAGGCAGTAAAAAGCCTCTGTTTCCTATGCATTTGATGCTGGCTGGTGGCACGGTGCTTTATATCTCTGTTTGTCTGGATAGCAACCAAATCAATATTCTCAACACTGTGTCAGGTAAGTGGAAAGATCCGATTGTCTGTGAAACCAGTGAAGAAACTTTGAAAAAAGCGGCTCAATTTGTACGTAGCGCACTACTTAAGGGCGCTAAGAAGTTG
>SD1PG_0078
GTGGTGCTGAATTTTGACGATCGGGGTACCGTCACCCATCGGGCGATATTGGGGGAAACCTGTACGGTGCTGGAGATGGCCGCAGGAACCTGGCATGCCGTGCTGTCGCTGGATACCGGTGGCATAATTTTTGAAGTAAAACACGGTGGCTATCAACCCGTGGCTGCCGATGACTATGCGCACTGGGCTCCAGCGGAAGGAGAACCAGGAACCACGGAGCTTATGGCCTGGTATGCGCAAGCGCAGGTGGGCGACAGCACTTTTGCCGTC
>SD1PG_0135
ATGGATTTTCTGAAGAAACTCATTAGTACGACCCTTATTCTCTGCCAATTGGTTATGCTGATTGGCATTATGCCGGTACGTGCCGCGAATCCAATAGCCACCAATTTTGTTTGTGGTCAGGATCTGAATAACAATGATTATCTTGGCGATGAAGGGGAATATCAGGCCTGTCAGACGGCGACCATTAATCATACCACGGCTGCCAGTCCATATTGCCTGCAAGGATATACCATGCAAGCAAATGGGTTATGCATGAAGTATGAATACGCCCCTCTGGGTAGTCAATGTCCTTCAGGCTATTTCATCCAGAATGGTCGATGCATGCAAGAACAGTATTTGCAAGCGCAGGCGTATTGCCCTAGTGGGTATATTGTCGTGGGAAATGGCTGTCAACGAGTAACGTATACCAATCCAACTCAGTCATGCCCTTCCGGCTCAGTGATTCAAAATGGAAGATGTATAAGCCAGGCTCAAGTAGCACCTTCCCAAAGCTGTCTCCCCGGTACTGCTGCGACAACTTTTGGTGGCGCACCTGCCTGTGGATGGGTCTGGAACAATGGATACCCAAACCCTACGCTTGGAACTGGCATCCCTATTCTTGCGTGTACTCCCGTTGGACAAATTCCGGGTATGGCAAGTTGCTTTATCAGGCCATCTTATATCTGTAATCAGGGATCTTTACAGGGAAATGTTTGTATCGTTAATAAGGACAATGGCGCTGTAACGCTGGTTTGCCCTTCAGGCTCACAGTTGGTTAACGGCCAGTGTAAAAAAACGGAATCAGCGAACCTGAATTACCTTTGTCCGACAGGTACATTGACTGGTAATCAGTGCAAAGTGGTTACTGACGGTGGCCCTGTCAAGGCTGTGTGTAATCCTGGCTATGTGGTTCAAAACGGCCAGTGCGTTAAATCAACACAATCTCAGACACAGTACAGCTGTTCTCAGGGAACCCTCAGCGGTAAACAATGCGTCTGGAATACCCAAGAGAACTACTGCCCTATCGGTGTTAATCAGTCATGTCTGAACAACAATGGTGGCGCATCCTGCTCCCCCAATAAATGTATCGATATCGGCGTGAATAAGCCGGTTGATGAAGGCAGTATTGATGGTTCGATGCTGGTTGATGACGGTAAGAAATCGGAAGATGGTATCTGTATGGATCAGATGTTCATTTTCAGTGGTCGTGCTCAGGATTGCAAACTGGCTGGGATCGATACTGCATTTAAAAACTGCTGCAAAAGCGAAGGTAAAGTCTTCACGGATGGTGTCGGTGCGATGGGGAATATAACCACTGCGGCCAGCACTATCTCTAAGGTTTATGGGGCGGCACAAGAGGCCTATACCTATTACACGGTTGCAATGCAGGCTACCGGCGATGCTGCCGTGGCCTCATCAATGGCCGCTCAAGGCTTCGGTAATGCGATGATTGTTGCCTTTGACCCGACAAGCCTCGCGATTTCCGTCGCTATTTATTTCGCGATGCAGTATTTGATGAAAGCCTGCGATCAAACTTCTATGGAAACGGCCATGCAAGCTGGCTCCGGTTACTGCCATGAGGTCGGCACATACTGCAAAAAGAAAATCCCATTGCTGGGCTGCGTCCAGAAGGCAACCTCTTACTGTTGCTTCAACTCGAAGCTGGCGAGGATTATTCATGAACAGGGTAGACCACAGCTTAAAAACTTCAGTGGTTGGGGAAATTCCGGTTCACCACAGTGTCGTGGGTTCACCCCGGATGAGTTTGCTGCCATAAACTTTGCTGAGATTGACCTCAGTGAATACGTTGAAGACATGGTGAAAAAAGCAACGGACGAAATTCAGAAAGATGTTAATCAAATCACTCAGGACTTCTACGAGAAGACAAAT
>SD1PG_0024
ATGAAAAAACAGGTCTGTCTCCTGCTGTCCGGGCTCCTGCTGGCAGGCTGTGCCGGACAGCACCATCGCCCCCCTGCCGGTATGGCAGGCAATTTACCACCGCCGGATCTCCGGGCATGGCTGACGCCCACTGACAACCAGGATGACGGCATTTCAGACACCCGTCGCCAGATGCTCACGGACGCCGGACGAACGCTGGGATTCCGTGGCGGAAAAGCACAGCGCTCATGGGAACTGATTCAGGCACTGAATGCCCGGGAAAGTACACTGAATGCCCTGTATGACTTCCGTCCCCTTATCAGCAGGGAAGGCTGGCTACCCCCTGTTATTGATGAAGCGCAGGATGTTGCTCACATTCAGCCTGACCAGATAAGAACCGCGTCCCGTGTCTGGACCATCCTGCGCCCCGAACGTTTTGTCAGTAACCCGCCGGGCTGGCGTGACTGGCTTCTGCGGGGGCTTTCCACTACCGCCACCCCGGGAACTGAGGGCCGTGTTGTACCGGAAGACCGCGCACAGCGCAGACTCTGGGAAAACGCACTCCGCCAGGGCTGGCAGGAAGGCCGTGACAACGCTGACCTCACCCTGGAAGCCAACCAGAAACGCCTGACCCGGGATTACCGGGGAATGATGCTTTATGCCCTGCTCTGGCGTCAGGGCATGATCACACGCCCGGATGTGACTGAACAGCGGCAGACCGTCACCGGTAACGGCAGGAAACTCATCACCGGAGACCACGTCCGCCGTCTGAAGACACACGCGGAATTCACCCTGCAGAAATCACGCTGGCGTCCGGTCGTCAGCACGGAAGGAGCCCCCGATGAAATTACCCGA
>SD1PG_0208
ATGGAATTGAACGACAAACAAATTAAGGATCTGGTGGCGCGACGCCACCCGGAATACGAAAAGAAAAAAGAACATTGGGACTTCCTCGCCAGCACTTACGCTGGCGGGCGTGGTTGGTTTACAGACAATATCTTTCGTTACTTTAAAGAGGGAGATCAGGAGTTTAAGGAGCGAGTTGAACGTGCTTATCGCTTCAACCACACTCGTGAGGTGGTAAACCTCATCAACAAATATCTCTTTAAAGAAGACATTCATAGAAATATCGAAGAGGCACCAGAGCAGATCCGCAATTTCTGGAAACGTGCGACTCGCCAGAATGCCTCTATTGACTCATTTATGGCCGCTATTGATTTGCAGTCGTCTATTTACGGTCGCATATGGGTTGTTGTCGATAGCACGATGAGTGGTGATGTTGAGTCAGTAGCTGACGAGAAAAAGAAAGATGCTCGCGCCTACGCCTACTGGATTTCACCTCAGCAAATGCTGGATGTGGCATGGGACGACGACGGGAATATGTTGTGGGCGTTAATTGTGGAAGTCGCTCGTGATGACGCAGATCCTTTTACTTCTACAGGTCAGGAATACCAACGTTATCGTCTGTGGACACAAAACGAGTGGTATCTGTTCCGTGAGGAAGTGAAGAAGGGCGCTGGTGGAGCAGGTCGCCGTCAGGCAAAAGTTATTTTAGAGGATAGCGGTGAGCATAATCTCGGCGTAGTTCCTGTGTTTCCTGTTGATTGTATTGGAGAAAGTGAATCACCGTATTTCAGCCCATCGTTGATCGATGATATCGCTTATCTTGATCGTGCGGTTGCAAACTATCTGTCAAACCTTGATGCCATTATTCAGGATCAGACATTTAGCCAGTTGGCTATACCGGTACAGTCGCTTTTACCTGGTGATGAAAACCACACTAAAGTGCTTGAAATGGGCACAAAGCGAGTATTCACCTACGATTCTGAAGGTGGAAACCAGCCGTTTTATCTGTCACCAGACCCGAAACAAGCTCAGATGATCATCACTACGATTAAGACGGTGATTAACGAAATCTACCATTCAGTTGGTGTAGCTGGTGAGCGAACGAAGCAGGACAACGCACAGGGAATCGATAATTCATCTGGTGCCGCAAAAATGTATGACTTCCAGCGTGTAAATAGCTTGCTTGTTACAAAAGCAGAGCGTCTGGAAAGGGCTGAACGCCAAATCATGCTACTGGTTGCGAAATGGATGGGGGTAGATCTGGACGAAGACCACTCTTTAATTGCGTATCCAGAAAGTTTCGATATTCGTGGCCTTACTGATGAATTTTCTGTTGCCGAGAAACTGTCATTACTTCAGGCACCGGACTCTGTACGTCGTCACCAGATGGAAATGCTTATTGAGAAGATTTTCCCGAACATTACTGAGGCGATGAAAAAGGAATTTGATAAAGATCTCTTGAATTTTCCTCCAAAAAATGATCTAAATACCCTTGAAAATAAGTCAGTACTTACTTATGATCGTGGTGCAGCCCAAGAAAGCGGGCAAGATCAACCCCGAGGGAATGGGGACTCATCTACTCAAGAGAACGAG
>SD1PG_0234
ATGGCAAAAGGAAAATCCGCACTGGCACTTGCTCTGAAAAAGAAAATCGGTAGCAACGACGAAATTCAGAAAGTAACTCATTGGATTGATACAGGCTTTCCACCGTTAAACAAAGCTATTTCTGGTCGTTACGATGGCGGCTTCCCATGTGGTCGTATCGTCGAAGTATTCGGTCCTCCAAGTGCAGGGAAAACGTTCCTTGCAACAGCAGCGATGATCTCCGCTCAAAAACAAGATGGTCTGGCGGTATTCCTCGATCATGAAAACAGTTTTGACGTTGGCCTGGCTGTCGCCAATGGCCTGAACGCAGATGAGGATGACGGTCAGTGGGTATACAAGCAGCCAGATACCTTCGAAGACTCTGTAGAGTTGATCGGCACAATACTTAAATTGGTTCGTGATGAAGAGCTTATCCCCGAATCAGCACCAATCTGTATCGTGGCTGACTCTCTTGCGTCTATGGTTCCGAACTCCAAAGCCGAGAAGTTCGAAAAGATGGCTGAAGGCACTGCCAAAGACAAAGATCAGCTAAACATGAACGACAATACGGCACTGGCTCGTGCGACGAGTGCGAACTTCCCTACTCTGGCTTTGTGGGCACGCAAATACAACGCCTGCATCATCTTCTTGAATCAGGTTCGCACAAAAATCGGTGTAATGTTTGGCGACCCTACTACGTCGCCAGGTGGAGATTCACCGAAGTTCTACGCTTCTGTACGTATCCGTCTTGGTGCATCGGTGATGAAGGATGGTAAAGAGAAGATTGGCCAGGACGTAGGCGCAGAATGCATCAAAAACAAAGTTGCACCACCGTATGGCAAATGCACCTGGAAATTCTACTTCGATCCTACTCGTGGCCTCGACGTTATCGAATCGCTCGTCGAGTACATGCTGGAAGAAGGATACCTGCCAAAGAACGCCAGCGGGCGAGTTGAAATTGGTGACAAGAAATACACCAAATCGCAGATCGTCGAGATGTATCGGGAGAAGCCACTGGCTGAAATCATTGCGGCTTTGCAGGCAATCGACGACCGAAGAGCAAAAGACAACCCCACCGAGTCAGTAGAAGAG
>SD1PG_0100
ATGAAATCATCTGCCGTAAAATTTATTGCTACCCCCTATGAACCCGGCGTATCTGTTCGCGAAGATATCGCCAGTAATCTGTTTAAAATTGTTGTCTATGGGCGCACGGGTTATAAGGAACCTGACAGCCGGTTTGATTGCTATTACCTCGATACCAGCTTAGATATTACCGGCATTTCTGATATTACGTCTGCCGTTCTGCTTGCCGATCATCTTTACCGAAATAATGCTTGGGAATACCGAAACCCGGACATTGATTATTCAGACGAATTTTTTGACGGTGAGGATGCAGGCCCACAGTCTTTTAATTTTCAGTATCTCGAAATCCTAGACCGATACGGCAAACGCGTCATGAGCGCCAGTTATTGCTTTAAAAAGGCTGGGCTACAATGGGAAACCTGTATTGTTTCAGAGGCGAGCAAGAACTTTGCTTTATCACAAATGAAAGTGTTAGCTCACCAGGCGTCAGAAGAACGGCGCGGTGATAATTATGATTCTGCGCGATGGTTAGACCTTATCGGTGAAAAACTCCTATCCCGTGTTGTGACCTCTCGATATAACCGGCAGGTAATCATTGATGAACTAGAACAGTCTTCCAGTTTGCCCCCGGAAGCGTTAAGCCAGCGCCTTTATGAGGCACTGGATAATTATAGTGTACTCATTTTC
>SD1PG_0128
ATGCAGACTATTTGCAAAAATAACTTCGCCGCGCTTTCACTTCACTTCACTAAGCCTGCCAATAAGGCCAATCCGGTTATGGCAAAGCTGCGTGAAGTAATGGAAACGCGCCAAGCGAAGATCGTTACAGCATTATTTATGTTCCTGACCTTACTTGTGTTTAGCCAGGGCGTATTTGCCTTCACCACACCAACCACCGGCTCGTTTGGTTACAACGTCTACGACATTGCCATTAATAAAATCGCCAGTGGCCCAATTGGGTTCGTGGGTGGCGCATGGTTGATCGCAATGGGTTCCACGAAAATGAATGAAGGCTGGACTCGTGCTCTGCCGTTCATTCTTGCCGGTTCCTGCCTGATCAAGCTGGATGAGATCACTCAATCTCTCGGTGCAACCATTTTC
>SD1PG_0074
TTGTTCAGCGGGAAGAACAGGTTACAAGTCCTGGCCAAAACATCAGGTGGTGCTGGTTTTGGTGCTCTGGTCGGAGAAGAACTGTCTATAACTGACACTATAGAAACCGTTGTGACAGGCAGTGTAAGAGCGAACAACGGGGTTCTTTCTCCAGTGATGGAGAAGCGGATGATTAATCTGTTAATCATCGTTCTCAGGGCAGTAGTTGCCGTTGCAAACGCGCTGATTGCTGTTCTGGAACTGATCCGGGAACTTATCGAC
>SD1PG_0315
ATGCAGCATGTCCCTGAAGGCGTGATTCAGGCACCAGAATCACCCGACGCCCCGGAGGCGCTGCCGGGGTGTCGTTCCATTTCTGATGATGACCTGTGCGCCTGGTGTACCCGTCTGCTTTACCGTCCCGGAGAAATCAGTCTGTGCAGACTGAGTATACAGGCAATGGCATCTGGCCATCCGTCTGTGACCGGAACGGTTACGCGTACGGCTGTCCGGAGTTTCAGCCGAATATCATTCATCCCTGATATTACCGGGTCTCACGGTCAG
>SD1PG_0283
GTGTCTGAGTTAGTTCATGTGCAGCTTGGCGGCCCTATGGCCAAACATTTTGGCCGCCACTGGCATCTAAAGGTGCGCAATACAAAACAGGCTCTGGATTTAATTGAGGCCAACAAGCCTGGGTTTAAAGCATGGATGAAGCGCAATATCAAAACCTATGACCGTTACCACATCCAGATCACCAATAAACAGGGCCACAAGTGGTCTGTTGACGAAAGTGAATATCAGATGATGGGGCAGTCTGACAACATTGCCAAAATCCGCATTACACCTGTTCCGCGAGGAAGCGGTGGATCTGCTTTTGGGTGGTTTCAGACGGTAGTAGGGGCCGCTTTGTTGGTTGTATCGGCGGTAGTGATGCCTGCTTTAGCACCTCTCGGTTTGTCACTGATGATGGGCGGCATATCACAAATCATATCGCCGCAAGCCACTAACGAAAGTGTGAGACAGGCAGATAACTCGAACTCTTATTATTTCGACGGCCCTCAAAATACAGAAAACCAGGGCAACCCAGTACAACTTATCTATGGCGAGGAAATTCTGGTTGGCTCACAGGTTGTGAGTTCTTCAATCACGATTGACCAGCTAATG
>SD1PG_0013
ATGAGAAACGTTGTTAGTGACGATAAAATCAGTGATTTTCGAGACTTAGTTAACTCAAACTCTAGCTTTGTGTATCAAATATACAAAGATAAAGGTGGTAAGAATCTTTTTAACCTCGTTTGCTCTGCTATGGATTGGATCTCTGTCTCTGTTCGCCACTTAGAAAATGCGCCTGAGTTTGACAAGAACATAGATAGTAGATGTATGCAGGTCTACTCTCTGATCTCTTCAATAGACCTTATTTTCGAGTCAATAAAACAACTCCATCGAGTGTTTATAACTGATAAGAAAGATCCGTTTTATGGTGAAAAGAAATGTTTCAAAGATCGCCTCTTCGCTAATGAAGATGATAATAATTATTTTAAAACTATCAGGGCGTGTTTCGGTGCTCACCCCGTAAATCTGAATCAAGAAAACTCAAAGCGTTTCGCAAGTTGGCCATTTCAAAGTCATTTCAACACTGGCGATTTGAGTGTTCATTTGTACAGTCGAGATGTGGGTAAAGAAGACCTAACGTTAAACCTCAATATCAATGAGCTGTTGGAATTTCTCAGAATTCGATATGAGTATCTTGATGTTATTGCTGATAGGATTGAAACGCTGTTTGTTGAGTATCAACACAAACTTTCAAAAGAAAAAATTGAGACTAAATTAGATCCTTTAGAACAACTCTATGTTCTTCGTACTGAGTCAGAAAAACGATTAGATAACGATTACTATAACGGGGAGATTGACGACCTGATTATGATTTTTGAAGCGGAAGTAACTGACGCTGACCTTGTACCATTGGCTGATAAGTATAAAGAATCCCTCCTACCTCTGATTGAAGAGATTAAGACGAACCTTCAAGAAATGAACATCGTTGACCTAGCAAACGATAGTGAGCTGAGAATAAGATCTGAACTTGATAAAGAGTTACGTTATGAACTTGGTAAGTTCTACACTTGGGTTCACGGTGGCAGGTACGATCCGCTACTTGAATACTATTTTGAAAGGTTTAACGCTTCTACTGACGGTAAGTTCAAGTTCACCAAAACTGATGACATCAAACTTACGTTTCTTAAAGCAAAGCTCATGCTAACTGAA
>SD1PG_0290
ATGGAAAAGAAATTAAGCAGTAAATACATTCATATGTATATGAGTATATCCCGAGTGTTCATTCGTTTGACAGGCAATGTATTAAAACTGTTTCCTTTTGCTATGGTGATATGCCCTGTGGTGTGGTTTTATCTTTGCCCTGAACATATTATCTCAGACATTGTTAACGACTGGCAGGATGCAGATACACTGGAAAAAATACTGCTTGTCAAACTGTATCTGAAGACGGTTCTTATTCTGACAGTGGTAAGCGTTGTTGTCTTGTCTCTTTCGTCAGATAAGTTTATGTCTGTTAAGCGCAGGAAA
>SD1PG_0226
ATGAAAACCACTATTTCCAGCCTAATCGCTCTTGAGATCGGACACGTACAGAAATTAGCTGATGAGTGTGTAGCTGACATCCTCACCGATCTACCGAATGAGCAGATTCAGGTTGGTGTGAATGACACAACTGGATTTATATTCGAACTTAACAACAAACGCTTCACGCTTCTCAATACCGGCTCCGGGTCTTTAGCCGTCAGAATCTGT
>SD1PG_0025
ATGAAAAAGACAAAAACTCACACCGGGCTTCTCATCATTAAAGATAAAACCCGACGTGTCAGCCTCTACGAAACGCCAACGGCATGGTGTATCAGGGGGCAGGAGTGCTACAGCAAAAGCACTGGACGCCGCTGTGGCAGGCCCGACAGTCTGAGT
>SD1PG_0050
ATGCGGGCACTGGAGTTCATCTGCGATGTGGAAACGGATTTTGGTAAAAAGAAAGGGCAGTCCGGCCTGTATTTTCTGGCGACAGACTGTATCGCCAGCATACGCAGCAGTGGTCAGCTCTCTCCGGCCCTGAAGGACTGGGTACCCAAAGATGAAATTGCCCTGATCCGTAACGGTGAAGAACGAGGTGATATCGCTGAAGCCATGTTTCAGGTCGTCAAAACGGCAAAAGGACGACAGGAGATGATTAGCAGTCTGGTGAGTGTCTGCCTCTATCCGCTCATCCTGCTGACACTCTGTGTGGTGAATATGTATAACGTTCATACCCGGGTTATTCCGATGATCAGCGCCTTTGCACCGGAAGAACGCTGGTCAGTACAGATGGTCATTCTGGCCAAATCCTCCGGACTGGTTATCGGTTATGGTTTGTGGCTGCTGGCAGGACTGCTGCTGCTGGCAATTCTCATCAGGATGTCATTCAGTCTGTATACCGGTCCCCGACGACGGTATCTTGATCGCATCCCGCCATGGTCCCTGTATCAGACTTTCCATGGCGTGAATTACCTTTTTAATATTTCATCCATGCTGCAGATAAATATTCCTTTATCTCATGCCCTTACCAGAATAGAAAAACATGCAGAACATAACCGATGGTTAAAATCACGAATAAGTGCTATCAGAAAAAATGTCTTATCCGGTCAGTCACTGGCACTGGCCATGAAAAACTGTGGTTATGACTTTCCGTCAAAATCCTGTGTGAATAATCTTCTTTTAAATTCAGAAAGGGAGGACAGTGTTGCCAGTATGGCGCTTTATGCAGACCGCTGGCTGGAAGAAGCAAAAAAGAATGTCAGAAAAAGCGGCATTATTATTACTGCTATATCAGGTCTGCTGGTATTTCTCTTCATCATCAATATGGTCAGTGCCATTTACGGCATCAGTGACATGCTGAAGCAG
>SD1PG_0279
ATGACCAAATTACTCGATCTCGATTCCATTCTGCCTCCGAAGAAAAGCATCAAATTTGGCGGTCAGGAATATCCCATCGTTGAAATGACGGTAGGTCTGTTCGTTTCCATCAAGCAGATGGAAGGCAAAGATCTCATGAACATGTCTCCTGTTGAGCAAGTGACAGCTTATGCAGATCTGGTTCGTAAGGTTATCCCTTCAGTACCTGACGAAGTTCTTGAAAAACTGACTGTTCCGCAACTCCAGCAGATCTTCACCTTCGCTATGGAAGTGATTGATGAAGAAAACGAAAAAGCGGCTGGCGAAGGGGCAAAG
>SD1PG_0275
ATGGCGCAGATCGACTCGTATCGTAGCGGTGAAGCTGTTTCCCTTTCATTTGCCTTCAACGTGCTGGATATCGAATCTGCTACCTACACAGTAAAGGACAGCACCGGGGCTATTCTCGTTGATGGCGAGCCGCTAGAAATTACCAGCGGTCAAATGTCGATTCCGGTTGTCGTGTCGGCTGAATATAACCAGCTCTCTGAGAAAGAACGCGATCTGCGGTACGTCATTGTGAAGGCTGTTGCATCGGGTCTGACGCATGAAGAGCGGCAAATGTATGTTCTGCTGAATAGTTTTGAACTGTCGATACCAGAACAGTCGTTTGCAACTGTCGCTGATGCTCAAATGCAGGCGATCGATATGCTGAATGGGGACACTTTGCTGTCGGATGGTGAAGGCTTAATGCGCAAGCGTCTCATTGAGGCTACCAGACGAATTAAAACTTTACCGTTCTCAATCCGCAAAATTCTACGTATCGACTTTGACCGATACGATCGCCCTCAAAATATGCTGAATGTGTATGACATTCCGTGGGGAGCAGATGGAGCGTACCGGCATGATTTAGTCGATTGGGAAAAGATGACGCAGGAGAAGTTTGAAGAGTTCCCTGACTACTTCAAAGAAGCGTTGATGCTTGCCGTTGTCAACGAAGCGTGTGAGATCGCAAATGGCAATGATGTTGCCGCAGCACGAGAGGATGGCATTTTGTCAGAGTCAATCGGTGAAACAACCAACATGTACCGTACCGGTAAAGCTGCAAACGTTCATGTGGCTCGCAGTACCTGGCGCTTGCTGGTCAGTTACATCAACAACCGTATGATTGTTCGCCGTGCG
>SD1PG_0293
ATGACGATTGAAAGCTTTTTTATTGGCACCCGCCGCTCTGATAAACGTTACGGGCCTCAGAGCAAGGATATGCAGGTTTCTGAATTCATTTCTCTGATTTCTCCCAAAAATGCCCCTCATAAGGTTGTGTTACCTGATTTTACTGGTCTGGCAATTCGGCTTGATGCACAAATCAGGAACCAGTTTCATCAACTGAAAGAGGATGAGCACTTCCTTCGATATCGGCAGTTGTCGGAAAGGTGGTATCAGGCGGGCTCTATTAGTGACAGAAACAACCGCAGTAAGCGTTTTGAGAAGATCATGGATGACTCACTTGATTTTTTGCTTTACAGCCAAGACGTCATGCCTAACATCAATCCAGATGATCTCCAATGGCATGATTACGAAAAGGCTAGCAGTAAGGGTAAAATGTACTGTGTAGCGCTTCTGTTCCATGTCATTGCACGGGCTGCATATGAACCCGAATCTGTGGGTAAAGATCCGACACTTCCAGAATATTGCCGGTGGATGAAAAATTGGATAGAGAAAACATTAGGTCATGATTTTTTAGATAGAATGATGATCTATTGTGCGCTGTTTGCCCCAGCGTATTTTCCCGCGTTACAACGTCTGAGCGGAGAGAAAGAAACGCGTGATGTCCATGAATTCCTGGCTGAGCATGTTCGCACTTTAGCTCAAAAAAATTCTTCAGAGGTAAATTATAGAGATCAACGGCAATTCACGTTTGGCTACACCATGTTCACGAAGCAACAATTTGAATTTCTGGACATGATGCGCGATGTCCATTACCGGATTGATTGTATTGAACAGCTCCTTCTGGACCTTATAGAACGTAAGGTTGTGGATTTCACTGATGCATCTGTTGCAGGCACGTGGATTGAGAAGCAAATTCAGCGGCTTGAATCAAACGACGTAAAGCAG
>SD1PG_0002
GTGTATAAATACACGGCACAATCGCTCCGCCATAAGCGACAGCTTGTGGCAGGTCTGAAGAATACTTCATATAACGCAGTACACTGGAGTCAGTTAGCACCCGAAGAGCAGATCCGTTTCTGGGAAGACTATGAAGCGGGAAGGGCGACCACTTTCCTGGTTGAACCGGAAAGGAAGCGCACGAAGCGCCGTCGCGGTGAGCACTCCACCAAACCCAAATGCGAAAATCCGTCCTGGTATCGTCCGGAGCGCTATAAGGCGCTGAGCGGGCAGCTCGGGCACGCCTACAACCGTCTGGTGAAAAAGGACCCGGTGACCGGCGAGCAGAGCCTGCGCATGCACATGTCTCTGCATCCTTTTTACGTGCAGAAACGAACGTATGCTGGTCGCAAATATGCTTTCCGTCCGGAAAAACAACGCCTCCTCGATACCATCTGGCCGGTTCTGGTCAGCTTCAGTGATGCGGTCACACATACCGTAGGCATGAGTGTTTCCCGTCTGGCCAGAGAAATCAGCCCGAAAGACAGCAAGGGGAAGGTTATTCCGGAACTGGAAGTGACGGTCTCCCGCCTTTCCCGTTTGCTGGCCGAACAGGTACGTTTTGGTGTGCTGGGTGTTTCAGAGGAAACCCTGTGGGACCGTGAAACCCGCCAGCGTCTGCCACGTTACGTCTGGATAACACCGGCAGGCTGGCAGATGCTGGGCGTCGACATGGTGAAACTTCACGAACAGCAGCAGAAGCGGTTGCGTGAAAGTGAAATCCGCCAGCAACTCATCCGGGAAGGCGTACTGCGTGAGGATGAAGATATCTCCGTACATGCGGCCAGAAAACGCTGGTATCTGCAGCGCAGCCAGGATGCACTGAAACACCGTCGTGCAAAAGCGGCAGCCAGTAAGCGCGCCAGACGTCTGAAGAAACTGCCTGCCGACCAGCAGATTCATGAGATGGCAGAGTATCTCAGGAAGCGTCTGCCGCCGGATGAAGCCTATTTTTGTTCCGATGACCATCTGAAGCGACTGGCCATCAGGGAGTTGCGTCAGCTTGAACTGACGCTGGCTGCGCCACCGCCGCAC
>SD1PG_0053
ATGAGCGAAGCACAACCCACCTCCCCTGTCTCACCGGAAGCGGATAACAGCGGAGATATTTATAACCCCGTGCTCAGAACCATCGCACAGTCAGAACAACGGGCCGCGCTGGTACCCGGTCTGGTCAGGGCGTTGCTGTACAGCGGCGCAGCACTCTGCATCAGCCTGGTGGCTAATGGCATACAGTACTGGCATGCCACCGGCGTGACGCGCGAATACTTTGCCACTGACAATGGCCGACTGGTCCGTCTGGCACCAACCAGCCAGCCGGCCTGGAGTCAGAGCGACGTCATGAACTTTGGCAGCATGACGCTGAGCGAAGCCTTCAATCTCGATTTTGTCCACTACCGAAAACAAATCACGACACAGGCCCCCCGCTTTTCCGAAGCCGGCTTTGCCGGCTATGTGAATGCCCTTCAGGCCTCGAACATTCTCGACACTATTAAAAAGGAGAAATTTAACCTCACAACCACTATCGGGGCAGGTACCCTGGTCAACCAGGGACAGATGGAGAACGGCGTCTGGTTCTGGAAATTCCAGTATCCGGTCAGGATGCGCCTGGTCGGTCAGACCAGCACCCGCCCCGAACAGGCCTTCACCTTTGAAATCACTGTCCGGCGCGTTGACCCCCGCATCAAACCCGGCGGCATGGAAATCAGCCAGATGGTTTCCCGTAACGCCGCAGCAGGAATC
>SD1PG_0221
ATGAAAAAGTTGATCGCACTTAAGCATAAGCTGGACGAAATGAAAGCTATGGGAACCAATGCAAAAAAAGAGGCATTGGCCAACATGGATGACTTTGAACAAAGCATGATTTCATTGATGCTCAACCCTTTCATCCGTTTTGGGGTAAAGAAATACAAAGTGGCAGAGCCGCTTAGTGAGTCCGTCCCAAGTGACGAAAAAGCCATTGATGTACTGAATAAGCTGGCCTCTCGCGAGCTGACGGGGAACGCAGCAATAGAAGCTGTTGAGTCTATCGTGGCGTCAATGTGCGCCGATGGGCAGGACGTGTTCCGTCGTTTCCTCTTAAAAGACCCGAAAGCAGGTGTTGGGATTAGCCTATGCAACAAGGTTTTTGAAAATCCCATTCCGAAATTCGAGGTGCAGCTGGCGTCACCGTATAAAGAAAAAGGCGACAAATACCCCTTCAAGCCAAATCCTAAAGCAAAATGGCCGATGATTGGCAGTCTTAAGCTCGATGGTTTGCGAGTAATTTGTGAGGTTATTGTTGACGAGGAAGAGGTGAACTTCCTTTCTCGTACTGGTAATCCAATCACGTCTCTCGATCACCTAAAGCCAGCCATGCTCGAATTAGGCAAACTTTCAGGCCACAAACACATCTTCTTCGATGGTGAAGGAACAGCCGGTTCATTTAACCAGTCCGTATCTGCATTGCGCAAAAAGAACGTGCAGGCAATTGGCGCTATTTATCATGTTTTCGACTTCTTCCTACCGGAATGGCGGGCACAGGCTAAATCCAAAGAGTATGCAAAGACAGGTATGAAGCTGAAAGAGCGCCTGGCTATTCTCGTGGCGTTGTTCAAAAACGATCGCAGTGAAGACTACGCGCAAGACATTCACCTACATCCGTTCTACATCATCCATAGCCACGAAGACTTCATCGAACGCTTCATGAAACGCCTGGACGATAACGAAGAAGGGGAGATGGGCAAAGATCCGAACTCTGTTTACGAGTTTAAACGTACCCGCAGCTGGTGGAAGTTAAAAGACGAAGATTCAGAAGATGGTGAAATTATCGATTTTGAGCCGGGCGACCCGGACTCTGGTTTTGCCAACACGCTTGGAAAAATTGTTATTCGTCTTGAAAACGGCGTCATCGTTCGTGCGAGCGGCATTAAGCATAAATATCTGGACGAGATCTGGAACAACAAAGAGAAGTACCGTGGTCGTATTGTCGAGGTTCATTGTCACGAGAAAACGCCTGATGGCAGCTTACGCCACCCACGACTGAAATGGCCGCGTTGCTTACGCGATACCGAAGATCGAATCGGAGATAAAGAA
>SD1PG_0081
ATGCCGTCTCCACGCATCCGTAAAATGTCCCTGTCACGCGCACTGGATAAGTACCTGAAAACAGTTTCTGTTCACAAGAAAGGGCATCAACAGGAGTTTTACCGGAGCAATGTTATCAAGCGATATCCCATTGCCCTTCGGAATATGGACGAAATAACAACCGTTGATATTGCTACATACAGAGACGTTCGTTTAGCAGAAATCAACCCCCGAACGGGTAAACCCATTACAGGTAATACTGTACGTCTTGAACTCGCCCTTCTGTCATCTCTGTTCAATATTGCTCGTGTTGAATGGGGAACCTGTCGTACTAACCCGGTTGAACTGGTTCGCAAGCCGAAAGTATCCTCGGGACGAGATCGCCGGCTAACGTCTTCAGAAGAACGTCGCCTTTCTCGCTATTTCCGCGAAAAAAATCTGATGTTGTATGTCATTTTCCATCTTGCCCTTGAAACAGCCATGCGGCAGGGCGAAATACTGGCCTTACGTTGGGAACACATTGATTTGCGCCACGGTGTGGCTCATTTACCTGAAACCAAAAACGGTCACTCACGGGATGTTCCTCTGTCCAGACGTGCCCGTAACTTTCTTCAGATGATGCCCGTTAATCTCCACGGCAATGTTTTTGATTACACCGCATCCGGCTTTAAAAATGCCTGGAGAATAGCCACACAACGACTTCGCATCGAGGACCTGCATTTTCACGATCTACGGCATGAAGCAATAAGCCGCTTCTTCGAACTGGGTAGCCTGAATGTAATGGAGATTGCTGCAATATCAGGACATCGTTCCATGAATATGCTGAAACGGTATACTCATCTTCGTGCATGGCTACTGGTCAGTAAGCTTGATGCCCGCCGGCGGCAGACACAAAAAGTGGCAGCATGGTTTGTGCCGTATCCTGCCCATATCACGACCATCGATGAAGAAAATGGGCAGAAAGCGCATCGTATTGAGATCGGTGATTTTGATAACCTTCACGTCACTGCCACAACGAAAGAGGAAGCAGTTCACCGCGCCAGTGAGGTTTTGTTGCGTACACTGGCCATTGCAGCACAGAAAGGCGAACGTGTCCCATCTCCCGGAGCGTTACCTGTTAACGACCCTGACTACATTATGATTTGCCCTCTGAACCCGGGCAGCACCCCGCTG
>SD1PG_0043
GTGACAGATATTTCACCGACAGAGCGACAGGTGTTTCCGCTGACGGCAGGACGGAATGTATTTCTTGCCGGAATGGACTGGAAAACACTGCCCGCAAGCCATAAAAACCCCCGGACGTTTGCCCGCAGTCTGGGGGCAGTACGCTATATTTCCTGTGAGTATCTCAGTACGGAAGATACCGATCGTCACATCATGGTTGCAGCCGTCAGCCAGAATACACTCCCCAAAGGCAGCCGCAGGTATTTCTCTCTCGCCATGCTTATCCTGCCTCTGCTCGAGCCAGGAGGATACGCTATCGTTGAACTGTCACAGGCAAACGATACAGAACTTTATGGTTTTGTTTCTGCTGTTGACGGCATCCTGGTCAGTGACCTGGTGGGAACCCGGGAGGAAATCAGGGAGGCCCGGGAAATATTCCTCACCATTAACAGCGCGCCTGAACACGGCTGGACATGTTATGAACCGCCCTCGTTTAACGGGCCTGACGGCAGAGGTCCCCTGCCACTGGAAACCCTGACAGGTGCAGGGAAATATCCGGCAGAAGCACGCCTTCACCCCGTATCCCGTGGGCCACAGCTTATTCCGGTATTACTCATACTCACCCTTCTGGGTACTGCATGGTATGGCTGGCAGTACTATGAACGCCTGAAGGCAGAAAAAGCAGCACTTGCTGAAGCGGCACAAAAAGCCGCAGAGGAACGGATCACACCACCGTGGCTGAGTATGCCGGAAACCGGAGATTTTATCCGGGGATGCAGTGACGTATGGTCACGCCTGCCGGTGTCGGTCGCCGGCTGGCGATATTCACTCGCCGAGTGTGCTGCCACCGGGAACAGCGGCAATCTGCGTGCATCATATACAAACATCGCCGGGACGACAGTGACCGCATTCAGCCAGCGGGTCAGGGAAATTTTCAGCATCCGGCCGTTTATGGTTATGCCGGACGGGAATAGCGGTGGTTTTGCCCTGCCGGTCACCTTCAGTATGCCTGAAACTCCCGTTGCCGTTGAGGCATTACCGGAAAACACCCTCCTGCAGGAACGGCTGACCACACTCGCCCGGTCGATGCAGCTGAAAATGGACTGGCAGGAAGTCAGCAACAGCTTCACCGATGAAGACGGAAATACCATCCAGCCCCCCTGGAAGGAGTATGACCTGCAGATACTGACGACACTTCCGGCGCACCAGGTGGCAGAGCATTTCAGTGAACCCTCCGTCCGTTTTATCTCCGTAACAAGGCAACTGGAAGAGGGTCGTTTCCGTTATCAATTCACAGGTAAATATTATGTCCAG
>SD1PG_0232
GTGAATTATCTCTTCGTAGATGGCAATAGCCTGGGTTATTACCACCAACAATCTGACAAATTGCACAACGGCGAAATGGAAGTACAGGCTGCTTTCGGCTTTGTTAAGAACGTCCGTCGTTATGCCTCCATCCTCCATGCCCGACCTATGATTCTTTGGGATGGATTTAGTGACAAGCGTCGCGACTTTTACCCGGACTACAAAGCAAATCGCGACGACGATCCTGATATGAAAAAGATGAAGGAAGGCTTTGCTATCCAGAAGCCATACATCCTCAAAATGATGACCGCGCTTGGAGTTACCCAACTCATTGCAAAAGATGCAGAAGCGGATGATCTGGCCGGGCTGCTGGTATCCCGCATGGCACCGCAGCCAACCGTTGAACACATCTATCTGTTAACAGGCGATAGCGACTGGCTTCAGTTAGTTCGTGAAAACGTAAGCTGGGTAAGCCTGCGTGAAGACGCCAAAAACAAGCAGGTTAATTTTGAGCAATTTGCGGAGCTGACAGGATTCGCCACGCCTCGCGCATTTTTGGAAGCAAAAGCATTACAAGGCGATAACTCGGACAACATTAGCGGTGTTGGTGGCATTGGTGCTGGCGGTGCGAAAGAGCTGCTGCATGAATGGGGAAGTGTCGCAACGATGGTACGCGGCATCAACGACGGCTCAATCGTGGTTAATAAAGGGCGTCATAAGACCGCCTTCAACAAACTAGCGAAGAATGCCTTCAACGAGAAAACAGGCTGTCGAATGCTCGAAGCGTTCAAGAGAAACATCACGCTAATGAACCTGATTGAGACGAAGTTTCCGCCTACCGAAATCGAAACAATCAAAGGCAATCGTGACGTGAAAGCATTCGAGCAACTGTGCTACGAGCTGAATTTCCGTTCGTTCCTTGAAGACCTTGAAGTGTTTGTTCTTCCATTCGAAAGGTATTGC
>SD1PG_0188
ATGACGCCTAACGCCTGGCATTTTTTTTTTTTTTTTTTTTTTTTTTTTTTTTTTTTTTTTTTTTTTTTTTTTTTTTTTTTTTTTTTTTTTTTTTTTTTTTTGCCAGATTTGGTAACTATAATTTATGTTAGAGGCGAAGTCTTGGGTAAAAACTGGCCTAAAATTGCTGGGGATTTCAGGAAAGTAAACATCACCTTCCGGCTCGATGTCTATTGTTTTTTTTTTTTTTTTTTTTTTTTTTTTTTTTTTTTTTTTTTTTTT
>SD1PG_0154
ATGAGAGTTTTAATGAAACACGCGCAGGAAACTTCCATGCAACTCGATAAGTTTTCAGGCCAGAGTGCCATGTTACTGCCGGTAATGGATCTCGACTGGTCGCGTCTGTACGTCATGCGACAAATGGTTTCGGCCAACGGGAACGCGCCACGTTATTTACTCGCCCCCGAAGTCGCCGTGTTGCTGAGCTACATGCATGATTTGCGTGAACGGTGTTACTTCGACACACTCTGGAACACCGGTGCTCGTCCAAACGAAGGACTGGCGCTGACTCCCCGTAATTTCGACTTTGATGCAGTTCAGCCTTATGTAACTCTGCCAACACTCAAACAGCGTACCCGTCGCCCTGGAAGACCAATGAAGTCAGATCCACCGGTGCGCTCAGTGACTCTCTGGGATGCAGACTATCGCGCCAGAATGAAGACACTTATCTCCACCTTCGGGATTAAGAAAGATGAATTGTTATGGCCGGGCAGGAAAAAAGCGGATAAAAGTGTTTCGCCTGTCTCCCCCGATACCGTTTCACGTTGGTTAAACAAGGCTATTAATGACGCAAGGCGTGACAACGTAACGTTTTCTGTATCCCCTTTGACCCCGAAAACATTTCGCCATAGCTTTGCCATGCATATTTTGTTTAACCGGATTCACCCCAAAGTGTTGCAGGCGCTTATGGGGCATCGGTCCTTTAAATCGACAGAAGTATACACCCAGTTGTTCCTGTTCGACGTGGCCGGACAGCACCAGGTTAGTTTTGGGTTTAACGCTGAACAGGCTCGTCAACTGATTAGCGGCCAGAAATTCCCAGGACTTTTTCATCAGACA
>SD1PG_0286
ATGAGGAAGAGAATGCGAACGATCACCACACGTGAACAGTTATTAGTGAACGGAAAAGTCAGGGAACGGATTGCCACACATATCGTGACAGGCGCTCACGGGTATGAAACGCTTTGCACAAGTGGTTATAACTTACAATACAATAAGGAACGGGTACTGATTGAAAACTGCGAAAAGGTGGCTGATGGAGAACTGCCTGTCACCTGCCACACCTGTTTTTCTATATGGCAGGATGTACACCGGTTCAAACCTGGTGACTTTGACACAGAATCAGGAAAGGGAAATTGGCACTGTTGCAAAGTTAGCGATGAGGCAGCCTTTTGTCTTATTCAAAGGCCTTACTGCGACCAGTTGTGCAGGTGCGTATCTGAAATGGCAACGAAGGTCATTCTG
>SD1PG_0088
ATGAAAACATCTCCTTCTGCTGAATCAGGTCGCCGGGCCGACCGGTTGCTCCCCGGAGGGGCGAAAGCCCCTTCTGCCGTCCACTTCTTCGGGGTTTCTCCCCGCAGTGGACCTTTCCGATGGGGCGTCCGTCACCACGTCACGGGGCAGCTGTCCGGGGGCGGACGCAAAATTTTTTGCCGGGTTTATGGC
>SD1PG_0044
ATGCCACAGCAGGGGATGTGGCATGAAAAAACAGCAGAGAAGATAAATAATATGTTGAGGGGCAGGGGCGTATTTCTGTGTGATTACACCCGGATAAATAAACTGCTGGCGGCGAATGAACCGGGCAATCTCTTTTTCATCTCCGTCAGGCGGAATATCGTCAGTCAGCGACCGGATAATAAAGTGCCGGAATGCATCTGCGGAGAACTGATATCCGGCAAAACGTCACCGGCACCGGTGTGTGTCACA
>SD1PG_0269
ATGGATGTAACGATCGTTGTTCATTCGCCTGGTCGCATCGGTTCAACACCATCAGTTGAGGTTCAGTCAATTCAGGCGGGTTTTGATTGGGATGCCGGGCAAGTGATGATTTTTCCAGCACAGCCACTGACCACGCTAACACCAGAGCAGGTTGCTGATATCACTGATAGTGTGCGCAAAGGTCAGTCTTGGCACGCGTATCAGGAATACAAGAAGCATAAAGAGCAGTTGGAAAAATTGTCGATGGAGTTGGAAGCCGCTAAACAGCGGGAAAAAGATCTGTTTATGGAAAATGTTCGACTTAAGTCAGGTATAGCCGGTCTGATACACCTCGGTATTCGATATGCGGATGTTGAGGTCATGAAAATTGCTGGAGATGCCCAGCTTTCTACTCCATGCACTGACAGCATCATAAACAGCATTGCAGCAGGCATTTTCACCAAAGAGGGGGCAGCACGA
>SD1PG_0104
ATGCGTACCTTCAGAAAACTAACGGCACATCGTTCACCGCGAGATGTGTTGACGGTTTTCTGCCGGATTGCTGCCAACCGCATCGACCCGGCTTTAGCCGGGAGCACTGAGTGCCAGGAGAGTGCTGGAAAACTGACGGGCGACTATTCGCCAGCAGAGAAAGACATGCTGGAAGCGTTGATAAGGCTTTTACCACAGGTTCTACAGGAAAACCCCCGTGACTTTCTGGGGGAATGCGTAATGAGCCTGGAGCTGGGCAATTCCGCGATGGGGCAGTATTTCACGCCAGGAGCGCTTGCCGACCTGAAGTTTGAATTACTGAAGCAGGATTACGCGAGCGAAATTCGAAAGCACGGGTTCATCATCCTTCAGGAACCGGCAGTGGGTTCAGGGGGCTTGATCATCAAAATGGCGAATGGTCTGGTCGATGCTGGCTTTAACCTATCCGCTGCACTGTTCGTATCCTGCGCGGATAACGACGCCTTTGCTGCTGACATGGCATTTATCCAGCTATCGCTCTTGGGTATTGCCGCTGAGGTGAGCACAGGCGACACGCTGCGCATGGAGTTCAGAAAGACGCGCTATACGCTGGCGTACTGGATGAATAATTTTAATGAGCGCCTGAAAGTAAGGCGCATGTTTGAAGGGGTGGTCTTAACTGGCCGCGAAGTGAATTGTGATACCCCACCAAAACGT
>SD1PG_0062
GTGAAAACAAAGCAGGAATGGCTTTTTCAGTTAAGAAAATGTACATCAAGAGATACTCTTGAAAAAGTTATTGAGATTAACCGTTACAAACTGCCTTTATCAGAATCAGAGGCATTTTATTCTGCCGCAGATCATCGCCGAGCAGAACTGGTGATGAATAAACTTTATGATAAGGTGCCTTCCGGCGTCTGGAAGTACATACAC
>SD1PG_0021
ATGAAAGACGACAACAGCATCGACGAAAAAAAACCGGCCCCCCGTCTCCGCCGCATCGGTGATATAGGGATAAATCTGTTCGCACCACTGGCCGAAACCCGCTGGATGCTGCGCAGCTGCCGCCATATGCTGGACCAGCATAAAACGCGCCTGAAGCGCCTCATGCCCGACCGGCAACCGGAGAGTCCGGTCTGTATGACCTGGGAGGAAGCGGTCAGGGCCAGCGGACTGACGGTCGACGAACTGGACCGGCGTCTGCGACGTCGCAGGATGTTCTGGCGGACAGGATTCTGGCTGATGATGATACCGGTACTTCTGCTGTGTGGTATGGCCCTTGCGGCCACCGCACTGCCGGTCATCACCCTGATACGTATCCTGGTCTGCCTGTTACTGATGAGTACCATTGCAGCACTGTGTGCCTCAAAAGCCCTGATTGCGTCATACCGCCTCTGGCAGTTGAATGAACGTCGGGTCAGCGAGGACGAACAGGGCACATTCCCCGATTACCTGCAGGCCCGGCACGGCTGGAAACAGGCCACATGGCTGGCCATTACCCACCGGCAGTAC
>SD1PG_0282
TTGGCGGATTTATTGGAGCTACGCGGTATGGGTAATAAAGCAATCCCTGAGCTTGGCTCTGACGTTATGCAGCAAATCTATCTCTGCGCCATAAATCGCTACCCTAATGAAGCGTGTGGCTTTCTGGTTAGAACTAATGGCGACAAATATCGCTTTATGGAAGCGCGGAATGTTTCGGAGAACCCGCAGAACACTTTTGTAATGCACGTTGACGACATTATGGCGGCAGAGGATGCGGGTGATGTTATCGCAATCTGGCATTCACATACTGATGAATCAGCAGAAGCATCTGATGCCGATCGTGCAGGCTGTGAAGCGACGGAAGTTCCGTGGATGATTCTGGCTATTCGCAAGAATGTTGAGGGAGATGCCCCTTTCCATTTTAGCGAGATGAATGTGATCACACCTGATGGTTTCGAAATGCCATACCTGGGTAGACCGTATGTATTTGGCGTATTCGATTGCTGGATGTTGTGTCGGGACTATTTGAAGCGTGAGTTTAACGTCGAGCTTAACCCGAACGCACACCTGCATATTCCATCGTGGTACACCGGCGATAACGACATTCTCGACCAGAACTACCGAAACGAGGGATTGGTACGGCTTGCACCTGGAACAGAGCCTCAACGTGGGGACGTCTTCTTTATTCAATACGGGAAAATGCCAGATCACTGCGCGGTTTATATCGGCGATGGAATGATTCTTCATCACCAGATCGACCGTCTTAGTTGTCGTGCTTATTACGGCGGAATGTATCAGAAACATACGACGCATCACTTGCGTCACAGAGACTTGCTCAAGGGAGATGAGACGTGTCTGAGT
>SD1PG_0037
ATGGGATGGGTTACGGGTTTCATTATGGTCATTATGGCCATTGGTAATTTCTGGTTCCACAGTCACCTCAGCCGTACTGTGCACCATCAGCAGACCGCTGAAATCACACAGCAGGCTGCAGACTTTATTCGTTATATGAATGCCATCAACGATTACCTGTATCAGCACCCTGAACGACGTGCTGCCGGTGGTCAGCTCACGTCAGCACAGCTCGGTCTGCCCGCCACGAAAAACGTCAGCCACCTCATCAGTCAGCAGCGCGTTTTTGTCTGGGCAAAAGAAAAACCCGGCCTTATGGGTGCCCTCCTGGAACAAAGTGGTGATTCGGCCCTGCTTGCCAGAGTGGAAAACGGTCGCCTCCTGGACACCCGTGGGCGGCGTATTTCCATCACGCTCCCTGCTGTGATCCCCGATCAGGTCATCATCTGGATGAAT
>SD1PG_0097
ATGGAAAATCTCATGAAAGATGCATCCGTAGTTTTAACTAAAGAAGCGACCACAGATTTAGGCAGAATTTTTTTCCAAACTATGCTGTTTCAGCATTATTGTGATTATGCAAATAGTGCTTGCATTGAATTTATGAAGCGGTTTTCTGATGATTATGAAGAGGGCTTCTGGCGTTATTATAAAGTTGGTCAAAATAGTGGGTTCATGTGTCCTGACACGGATAATTTTTATTACTTCGAATTATCTAATTATTTTTCTGGTAAGGTGTCTTCTGAAGCGGCGGGTATTATTGTCACGCTCTATATTCTTCAGACCTGCTTCGATGATGCATATAAAAATAAGGACAGTGAGCTTTGCGATCATTTCCGTGAAGCGATAGATACCCTTAAAGATTATGCCGCCACGATAGATGAATCAGGTAGTATTTTCAGGGCGATTGAC
>SD1PG_0257
ATGAATACAGCCCTTTCCATCATCGACGATGCCAACTCAAACACTGCTATCGACTATCGGCAGGAAATGAACGTCATCCACGAAATTGTGGCCGAGTGCGAGAAAGAGATCGCCTTCATGTATCAGGTACACGACTTCGTTTATGGCGACGAACGCCACAACATGATTAATCGCCTGCTGAGACTAAACCATCGACCAGATGAAGATCGCTCGCGTTTAAATCGAGGTTGGTTGGATAAAGTCGATCTGGAATGGGTGAAACAGAATATTTGGGCCGAGTACTGGAGGAAGGTCACGGACATGACTAACGTTTTGCTGATCATGCCAGCTTCCCGTCGAGATGAGTGGCGCGAGCAGTTTATAGAGGGCAAACAGGAAGTCATCAAAACTGACAGAACCGGCTACCAGATGAAGGTTAAAGAGTTCGTTGGTGTACCGGAGTTCAAAGCAGAAACGGTCATACCCACGATGCTTAATTTGCTGAATGACAGGCACAAATATCTCTCTGAGCGCGTGTATGGCTTGTTTAAGGCGCTGAGTCCTGCGCACAAGACAAATAAGACAAACGGTTTCAGCGAGCGTCTGATAATCGCTGACTGCATTTCTGATTTCTGGCGGGACAGCGTTAGCGTGAACTATCGCAAAGAGGACTACATCGACGATCTGCGTGTCTTGCTTCATTTCTTCGCGCACAAAGAATTTATTACCATCAACCGCACTGCTGAGGTGCTATCAGCTGCGTATCGAGCAAACGACTGCCAGACCGGTGACTGGATGAACGTCGATGGAAATCTGATGCGCGTGAAGATGTTCAAGAACGGCAACGTTCACTTTGAAATACATCCTGACGTGGCCTGGAAGTTGAATGAGGTGCTGGCTTACAGTATGCCTGCTGCAATCCCCGCGCCATGCCGAACTGCGCCAAAAACACGGGCACCAAAGCAGTTCGGGTTAATCCAGAAGACGATCTCCGTGCCGGTTCGCACTGCGCTTCGTGACGGGCGATTGAGCAAAGACAAAGGCGTATGGTACTTCTCTGATTCAGCTCTCCAGAAGTCGCAGGTGGAAGAGCTTGAGCGCACACTGAGCTTCATTGGCGGCGTGCAGGAGAAAAAGCACTGGCAGTTCCCGTATGACATCGGCCATACGCTAAATACGATTGTGGCTACCGGTTTAATACCGGATACAAAATCACACCAGTTCTACCCTACCCCACGCTTGATTGCTGAGTACGTTGCCAGAGCCACTGAATTGAAGCCTGGTGAGAAGCTGCTGGAGCCTCAAGCCGGACGTGGGGATCTTCTGGCCTATATTAACGCCGATCTGGAAGATGTTACCTGCATAGAAATCGCACCTCTCTTCGCTGATATCCTGCGTGGAAAAGGGTATACGAACACGATTTGCTGCGACTTCATAAAGTGGTCTGAGGACAACGCAGGTTATCAGTTCGACAAAATCGTTATGAACCCGCCGTACTCGCTTGGTCGTCATAGAGAGCACACGCTGGCTGCGCTGGGGCATCTGAAAGTCGGCGGGCGTCTTGTAGCAGTATTGCCGGGCACTGCGCCAATACTGGACTGGATGACGATGGATAATTACGTTTATGCCAGAGGGAAGTCGTTTACCAACGAGTTTGAAGACACAGGGATCACAGTCAGCGTATACGTTTTCAAACGCGTTAAA
>SD1PG_0133
ATGCTGAATACAATTAAGGCGCTAGCTGAACGCCATTTATTCCTGCGTAATGAAGTCACCAAATCTGATGTTCTCAACATGGCCGTGCGTGATCAGCCGAGCGAGTATCTGCCTTACCTGGGGTTCAAAAAGCGCCTGCCCGGTGAAGATGCTGATACCAACGTTTTTCTCAACTTTGATAATACGTTGGGCTGGATTTGGGAACTGAAGCCACTGGCCTTTATGGGAAATGACAAGCTGGATAAGCTGCACGGCATTGTGCGCTCCCAATTCCCGAAAGGTACGGTATGCCAGTGGATTCTGTATCCAGACCATAACCTGAGCAGCCATATCGAAGAATACTGCAATGTGCGCGATGGCAACGATCCAGTAACGGCAATGAACATGGCGTCAATGGAAAGGTTTCTGCGCGACGGCGCAGAAGGAGTCGGGAAGCTGTTCAATATACCACTGCGCAATTTCCGTCTGTTTTTCACCATTAAGCATGAGCAACGCATTTCAGAAGAACTGCTGGTTGCGATCCATGAATCTTTCGGCATTGCCGGAATGGAACCCCGTCGCTGGGAAGCCTCAGACCTGATTAAATGGGCAGGTGAATTCTTCAGTGGTAAGCCTAATAAAGGCCAGTATGACCCTGAGCGCCAGCTGCGTAAGCAAATGCATGCTTCTAACATCGATTTTTCTGACCCAGGCTCCTTAATCCACACAGGGCATCGCTATGGCGTTTGCCTGTATCCAAATGTGGTTCCACAGCAAAAGAATAATCCTTTACACACGAATCAACTCTTTGGCGGCTACATGGGGGTTGAGGATGACATGCGCCAGATTAAGTCACCGTTCCTCTATACCCTGACCGTCGTCTATGACGACCTGCGCAAAAACATCACCGACAAGGCAACACAAACGATGTTTCAGCGCGTCGGTTCAGGCCTGGCACACTCACTTCGTCAACGTATAGATGAATATTCCGTCATGCAATGCATGATGGCTAAAGACAGCAAATTCCATTATGTCATTCCGCAGTTGTGGGTATTCGGCAACACAGAAAAGGAAGCGTTCGAGGCCGCAGCGCAGGCCAAAAACTTGTGGGAAGGCTTTGACTTCCAAATCATGTATGAAACCTCGATCAAGAATGTGATGTTCTACACTGCTCTCCCATTCGGCTTTTATAACATCGAAAGCAATATCGACAACATCGATCGTCATTTCTATCTTGATAATGAAAATATCACCCGCTTCCTGCCGGTTCAGGCAGATTTTCGAGGCGGTGGTCGTCCGGTGCAATCGCTGATTGGCCGCAAGGGGCAGCTCGTGTCGTTGGACATGTATGACCCGAGAGCAAACGCACATAACTTTGTTGTTATCGCTGAAACAGGTGGAGGAAAATCATTTTTCCTCAACAGCATGGTTGATGATTACGCCAGTATTGGTGCGAAAGCCCGAATCATGGATCTGGGTAAAAGCTACGAGAAGCTCACGCGTATCCGTAAGGGCCGCTATATCGACTTTAACCTTCAAAAACCGATCTGCATTAACCCTCTTGATTTCATCGCTAACGACGATGAAGACCTGGCTCAGAATATTTCAGCAGCGCAGATCGTTTTCAGCTCTGCCGCTTATGCATTCACCGGTCAACCAGTGAATGAACTTCAGGCCAACTTGATAGACCAGGCTTGCCGGTTCGCCTACAACAAAGGTGACGGCATAAGAGGAACGGATGCCGTTACTGATTTTTTAGTAACCGGTAAGTTCCTGGAATCGGAATACAGTGAAGAACACAAAAAGAGCGTCGAAGAAATTAAAAGCACGGCTTTCCATATAGCTTACCTGTTAACCGCATTTAAGTCCGATGGCGCATTTGGCAAGTTCTTCTGCGGCCCTACCACCTTCAACATCAAAGATGACGATTTTGTCTGCTCTGACCTTGAGAAGCTCCGTTCAGTGAAGCAGCTGTTCTTCCCGATGGTCATGAATCTGATGAATGCGATCACGATGGACTTGTATCTCTCCGACCGTTCACGCCCGAGCATCATCCTTGTTGAAGAAGTTGCCTCGATGTTGCAAAAGACCGGCTTCGTTTCGATGGACGGCCTTACTCAGATGATCAATGAAGGCTACCGTCGCGCTCGAAAATACCGTGGCGCGATGGGCATCGTACTTCAGTCGCCACTGGATTATGAAGTGTTGCCTGGGCTTGGCCCGGTTGTGAAGGCCAACGCACAGTGGCGCTACTACCTGGAATCACGCATGTACGACGAGGCTGTGAAAAAAGGTCTGCTACCAAACATCACTGAAGGATTCCCACTGAATCTGTTGAGCAGCGTCCGTAATGCCCGTCCTCGCTACGGTGAAGTCTTTATCGACTGCCCGTTAGGTATGGGTGTAGCCCGTCTTTGTGTCGATCAATGGCGCTATTGGGTTAACACCTCCGATGGTAAAGACGTAGCAGCTTTCGACCAGTTGATGGCTGCGGGTATGGAACCCGTTGATGCTCTGATCAAGCTCTCCGGCGTGAATCCGACTGCATTGAGGGCCGGA
>SD1PG_0011
TTGGCAACAGCGCAGACATCACTGGATCTGCTTCCGCAATATGATACAGATATCGAATCCCGGGCAAACGAACTGTGGAAAAAGGCTGTGCACACTATCAATAACACAACCAGGGAAGAACGCCGGGTATGTTATATCACACTGAATCGTCCGGAAGAGGAACACTCCGGTCCTGAAGATATACCTTCAGTGAAGGTGATTCTGAATACCCTGCTCCCCCTGGAGATACTGTTACCGGTCGCTGAAAATAATAAATCGCAGACAATAAATAATGATCATCCCCAGAAATCATGTGGAGCACAACCAACAACTGACGAAAAATAC
>SD1PG_0193
ATGACCGTTAAACGCGAAAAACTGACAGTTGATGTTTACTATGCCTCTGAAACCGCCGAAGGTAAGAATGTGGCAAAAATCACCGTTGTTACGTACAACACCGAAACTGGTGCCGAAGTCCAGGCCAGTACGATCGTGCGTAAAGGTGATGCCTCCGGCGGCGAGTACGCGACTCAATACCAGTCTATTTTCGATGCAACTGACCCGCTGCTGCTGAAAATCGAGAACTACTTCCGCCAGGTTGATGAAGAGGTGTTTGAACCAATGATGAATATGGTTAACACCGTATTCGCCTCCAACCTGAATACCAACACTACCTGGATTGGTCAGTACGGCCTGCGCATTACCTCCGGCATTCCTGCCGACACCTTAATCCCTGAAAGCGTATTCGCT
>SD1PG_0198
ATGGCTAACATTATCATTTCTAAAAAATCCATCATTGAAGCTGCTGCCATTGTATCCGACGAGCTGCGCGAAAAAGCAGATCTGGCAACTCAAACATATAACGAACATTATAAAAATGGTACGCACACCAAAGCAGATAAAGCAAATATGCAAGCTGCGACCACTAAACTTGCTTACTTCATCAACAACGTTGTAAACGCTGTAGAAGACGAAAAATTATGCTCTGTTTTCTACTATGCGATTAAAGCAAGCAAACAAGCGCCAGAAGTATTTTTCCGTGATGCAATGACTAATAGTTATTCTCTGGAAAAACTGGTTTATCTGGTTAAATCCATTAAAGCTGGCAAATGTGTTTATTCCGTCGCTGATATGTCAGGATCTCGTGTATTCGCTTTAATCGATATGATTAACGACGAGATCGACACGTTCACCAATGGCGCTGTTTTCGATTTAATGAATGAAGCTAAAAAAGCGTGTGAAATTAAATTGGACGCTGGCTATACTCAAGCCAACCAGTTGATCAATCTTTGCGAACGTCTTGGACTTGTTGAAAAAGTCAAAGGAGCTGGGAGCGCGAAAGCTGGTACTCAGCAATATCGCTTCATTAAAAATGATTTCTACAATTATTTAGCTGATGCTTTTAAAGCG
>SD1PG_0178
ATGGAAAAGGTCAAGGCGATTTTCCCGCATCTTCGCGCTGAAGGCGGCGGTTTTCTGCCTCTCAGGGTCGGTATCTCCCGCGATATTCCTGCCTGGCTGGCTGAGCACCCTGAAGCCGGACTCACCCGGGATGAATGGGACTGTGCCGTATCCTGTATCACCTCCCGCCGTGTCTATCTGTTGCGTACCGCTGTCACCGGTGCCACCCGCTATGACCTCGACGGTAAGCCTGCCGGGCTGGTTTCTGAGGATGAGGCAAAAAATGCTCAACGCTGGCTGGCCATCCGGGACCGACGGTGGGAGAAAAAACAGGTCGCTCTGGCCGGGATGACGGACGGGGAAGACGCAACGGCAAAA
>SD1PG_0069
ATGTCTGAATCCCGCAGCAATTTTCCAGCACGACATGGTACTCCATGGAATACTGAAGAGTTACAGCGTCTTCTCGTATCCATAGCGGAGGGCGTCTCGCTAAAAAAACTTACTCAAACACATCAACGATCGTCCGGGGGAATACGTGGAGCAATCAAACGCCTGCTTCCTTCTGAGTTTCTTGAGTTCAACGATATAAACACGGTGAATGATCTCAGCAATTACTTCAACAAGATTCCTCGCCAAGAACACAATAGTATCATCAATAATTTAATATCATTGAGCACTGCAAAAACAATTGCTCATGATAAAGTTGAAATACAAAAGAATAGTTTTAAACAAAATACCCCACTCCCCCTCTGCCAACCCAATACAGATTTTAAAGATTATATAGCCGATGAACATGATGTCATTATGCTAATTCATTCTGCTATCGAAAGTTTATCTAATAAACGACATCAATATATTCTTCTAATGCGACTCGGCACAGATGATTCACCTCATTCTCTGGCAGATATTGCCGTCAAATTAGGAATTTCCCGTGAAAGGGTAAGACAACTTCAGGAACGAGCCCTTGGCTTACTAGCTGCTAAATCTCGCTATGAAGGGACACCTGGAGCTTGCCTTAAAGCCCTTATTAACTCAATAGGTAATTCACCATATGATATAGCAGTATGGATTTATCGTATTGTTCATCGGGATTTCGTTACATCCTCTGAGTTAGCCGCCAAATTCATCATTTTTGCCGCAGGCATTCCTAAAGCAAGACGAGATGAAATAAAAAATTCGCTCTCATTAATATCACAATTACAAAAGCAGAAGTTACGTGAACGAAGAGCAGAATTAGCACACGCTCACGCTCAGGAAAGAGCCCGAATCAAGAAAGAAAGAGTTGAGTTCATATTCAGTAAATGGCTAGACAATACACATTGGCCAAAATATATCGCACCTCCTCCCCCCGTAGAACAGCTATGTTCACAGAGAGCGGTTAATGATACTGACATATCTGGATTCTTTTACTCTCAAAAATTAGGTCGTACAGTCCAGTACGAATCAGGGCTTGAGTTTAAAATAATGAATCTATTAGAATGTTGCGATCAGGTTCTTTTCTATCAAGAACAACCATTTTCTATTCCATATTGTTTTAAAAACAAATCAAAAAAATACTATCCAGATTTACTCATTGCGACAGTTGATGGTCGGTGCCTACTTATGGAAGTGAAGCCAACAGACCGAATGACCTTGAGTCTCACGAGAATAAAAAGTAATGCAGGTCGCAAATGGGCACATACTCGAGGATGGGGATGGTTGGTCATTAGTGATAGGTTCTCGTTACGTCAGCTGGAAGAACATGCCATCTCAACAAACACATGGAAACTTATAGAGGCTGAACTGAAAACATCAAGGATTTTAGCATGGCGTGAAATGATGGAGTTACGTACACGATACGAGATTCATCGTTTAGATCTTATTGCATATATCATTCAGTCTGGTGCTGAAGTGGATAACTTTTATCGAATTACCCCGAAAATATCTAATAATACATCTAACCAGAGACAACCAAATGAGAGCGACTGTCATAAT
>SD1PG_0064
ATGACAGATGATATCCTGAACTCCACACAAAACCCCGATGAACTGCGCCGTATGGTAACAGCGCTGCTGACGGCACAGGCATGCGAATATGAGCAGCGCATTCATGACCTTAATGTCGCCATGCAGGCAGAAAAGTTGACGCTGGAGCAGCGCCTCCATGACCTTAATGCCGCCATGCAGGCAGAAAAAACCGTATATGAACAGCGCATCCGCGAGCTGGAAGACGCCCTGAAGCTGGCACAGCAGTGGCGCTTCGGCCGCAAAAGTGAGCGCCTGCCGGCCAGCCAGAAACCACTGGCTGACGAGGACGCGGCCAGCGATGAGGCTGATATCACCCGGCAACTGAGCGACCTGCTGCCGGAGAAGGAGAAAACCGGGAAGAAGCCGGCCCGCCAGCCCCTGCCGGCACACCTGCCGCGCCAGGAAACCGTACTCATGCCTGAGACCGGCAGCACCTGTCCGGACTGCGGCAGTGAAATGCGACATATCCGCGACGAGGTGAATGAGGTGCTGGAATATGTACCGGCACACTTCGTGGTGAAACGGACCGTGAGACCGCAGTACAGCTGCCCGTGCTGCGACACGGTGCACAGTGCCGTGCTGCCGTCGGCAGTCATCGACAAAGGGCAGCCGGGCCCGGGTCTGCTGGCGCAGGTGGTGACCGCGAAGGTGCTGGAACACCTGCCACTGCAGCGGCAGCAGAAGATATACGCCCGTGAAGGGGTACAGCTGCCGGAAAGCACGCTGACGGACTGGTTCGGGCAGACGGCGGCGGTGCTGTCGCCGCTGGCGGCAGCCCTGAAACGTGACCTGCTCAGGCAACCGGTGCTGCAGGCGGACGAGACGCCGCTGCAGATACTGGATACGCGGAAAGGGAAAGTCCGGAAAGGGTACCTGTGGGCATACGTGAGCGCGGCGGGCAGTGCCCGGGACATCGTGGTGTACGACTGCCGGCCGGGGCGTGCGGGGCAGTATGCGTGTGAGATGCTGAGCGGGTGGTCGGGGACTCTGGTGGCTGACGGTTATGCCGGTTACCGGGCGCTGTTCCGTGACGGGCAGGAAGGGGCCCCTCCGGTGGCCCCGGGTATCCGTGAGGCGGGGTGCATGGCGCACGTGCGCAGAAAGTTCATGGAGCTGTACAAAATGAACGGCAGTCCGGGGGCGAAGGAGGCGCTGAAACAGATACGGGCGCTGTATATCCTGGAGCGGAGCATCCGGAACCGTCCGGCGGAGCAGAAACGGCGATGGCGGCGGCGGTACGCGAAGCCGCAGATGGAGGCGTTCCACAGCTGGCTGAGGGCGACGGAAAAGACGAGCGCGCCGGGTGGCAGGCTGCACGGTGCGGTGAGGTATGCCCTGAAGCGTTGGCCGGCGCTGGAAACATACCTGAATGACGGACGGGTACCGCTGGACAACAACCGGTGTGAGCAGATGATGCGTCCGGTGGCGCAGGGGCGGAAGTCATGGCTGTTCGCGGGTTCGCAGCGGGGAGGAGAGCGGCTGGCGGAGCTGCTGACGCTGCTGCACACGGCGAGGCTGAACGGTCTGGAGCCAGTAGCCTGGCTGCGTGATGTGCTGGAGAAGTTGCCGTCATGGCCGGCGTCCCGGCTGGATGAACTGCTGCCTTACCGCCGTCCGGCGGAC
>SD1PG_0028
ATGATGATGAAAAAGCATATTACCCGTACTCTCATCGCGTCTGCCGTTTTATTTTCCTTTAATTCGACTGCAGCAACGTCATATTTTGAAGCCCGCAATGATGCGATGGGAGGAACGGGGGTTGCCTCCTCTCACTATGGTGTGGCACCACTGGCAAACCCGGCACTGCTGACAAAATCCGGTGCAAAAGATGACTTCAGTCTTCTGCTTCCGTCCGTGGGTGCGCAGCTGTCCGATCCGGGTAATATCGCCGACAACGCCGACAAAATCAGCGATGACTGGAAAGCCTTCGACCGTGCCGTCGACAGCCACTCCGGGGTACCGCAGACAGCGGCCCGCCTGAAAGAGAGACTGCAGGACTTCCGGAACACCCATGCCAGCGCACAGGCCGGGGTATCTGCTGTAGCGGCCCTTCCCGGTGATACCCTCGCTGCTGCACTGATGCTGAAAACGCTCGGGACTGTCAGCGTCGACGGTAAAGTCAGCGATGCCGACCTGAACTATCTGGAAAGCATTGCAGACAGTGGCAGCCAGGATGTGGATAAAAACAGACTGACCTCACAGGCTTTTGCCCGTGCCGCACTGATCACCGATGTGGGCGTTGCGCTGGCCACTGAACTGGAAACGGCCGGACAAAAATGGTCACTGGGCTTCACACCAAAATTCCAGCGTGTTGACCTGTTTAACTACAATACGCTGATCAAAAACTATGACAGCAGCGCATTCAAAGGTGACCGTTACCACAACACCCAAAACGGTATTAACGCTGATATCGGTGCCAGCATGGACCTGGATGACAACTGGACGCTGGGTCTGGTCGCACAGAACCTGATCCCACGCAGCATTGAGACCAAAGAGGTACATGGTGTCACTGAAACCTTCAGGATCCGTCCGCAGGTAACAACCGGCGTATCATGGCACAACGACATGTTCACCACGGCACTGGATGTGGATCTGACCCCGGCCAGCGGCTTCACATCAGACAGCAAACGTCAGTTTGCCGCCGTAGGTGCTGAGTTTAATGCCTGGAAATGGGCACAGTTACGTACCGGTTACCGCCAGAATCTGGCCAGCAACAACGGCAGTGCATTCACTGCCGGGATTGGGCTCTCACCGTTTGATGTGATTCACATTGATGTCGCCGGCCTCGTGGGCACCGACAACAACTACGGTGCCATTGCTCAGTTACAGTTCACCTTC
>SD1PG_0085
ATGGCTGGCCTGCAGAGCTTCTTCCCACGTGAGGTGGAGTTGCGCCTTTTTATTATTTACCTGACGAAATCTGTCCAGCCTGCGTTTTTGTTGTTCCAGCATATGCTGTACAGAATTCGTTATCAGGCGAGTCTCCATCAGAGGAACAAAAATGTTAATAATTCCCCGGGTGGCTATGCGGGTTATGGA
>SD1PG_0259
ATGGTGAGGGGCCACCCTCACCAATTCAGGATATTCACATCAAAAAGGAGATTAGATGTGCCAATTGTCGGTGTTCCCGGTTGGATTGGGTCTTCGGCTGTCAGTGTGACAGGCCAGAGATGGATGAGTGCGGCTCGAACGGCGGTGCAACTGCCAGCGGCTGGTTCAATGTCTCAAATGGCCGGGCGATCTAAAGAAGTTCAGTACAGCATCGGTGCGAATCATAACTACAACAAAGACACACTGATCAACTATTTAAAATCCCAGGGGGCGACGCCAGTCGTTGTTACCATTACAGGGGATCTGGTGTCGTCCAGTAGCGGCGTGCCATGTTTAGATTTCCCGAGTTCACTTACCAACTCTTATATCAGCCTTGTAATCAACGCAGGTGTGACTGTCTATGGACGCGGTGGCAATGGTGGTAGTAACGCTGCCGGTGCTGCTGGTGGTAACGCAATTAATAATGGCATCGGTACACGCTTGCGTATTACGAATAATGGTGCAATCGCTGGAGGTGGTGGCGGCGGTGGCGGCGGTAACAGGGGTAAACTAATATTTGGTGGTGGCGGTGGTCGCCCATTCGGTGCTGGTGGGTCTTCCTCTCATATGAGTTCCGGTGCAACTGCTGGTACTATTTCCGCTCCTGGTAAAGGATCTGTTGGTGAGGGGTCTCTTAGTGCATATACAGGCGGTTCGGGTGGTAATGTCGGTGCTGCTGGAGGAAGATGTAATACTCAAGGTAACGGTACAGAATATAACGGCGGGGCAGCTGGTAAAGCCGTAACTGGCAACGCGCCTACATGGACTAAAGCTGGGGCAATTTACGGCGCTCATGTG
>SD1PG_0266
ATGGTGTTACCACATTCTGGCTATGGCATTGCCATGTATAACAGCGCAGGCGCAATGGTGTATCACGGTGAGATGATGCCCCTTGATGCGAAACTTATCACTATTTCTGACCCTCAATTTACAATAGATATGGGGTATCCATGTGCGGTAATGCCTGCTATGGTTGGGGTATATAACTATAGACGAACCGATTACGACAGACCTGTCTATGTAACAATGACAGGTGCAACTGGAAACCAAGTATATAACGGTCAATGGTATTCCGGTAATGTCACATGGGATATTAAGAAGATTTATACAAACAAAATTCTGGTGATAAATACCTCCAAGTATGAT
>SD1PG_0314
ATGTTCTCCGTTTATCTCTCCGACCCGCCGCAGACGCAGCATATGTTTTGTGTATCCCCGGCGGCCCGGGTCGCGCACACGGGTCTGGCAGGCGAAGAATGGCTGAAAGCCTTCCCGCTGCAGGCTTTCCAGTACGGTGATGGTGGGAATGTACGCATATCGTTTGCTGCGGGAAGTATGCCGGTCTTCACCGAAAATACTGGGAACATAGTGCATCAGTTCTTCGTGTGTCAGCGGACGGTCACGGCGTATCTGGTTCGCATAACCAAAACGACTGGC
>SD1PG_0082
ATGTTAATCCAAAATATTGATGTTAACGCTCTGAAGAAAAATGAGAAAGAAACGTCTCATGACAAAGGCTGGGGTATTATGGAACAGGGTGCAATAGCACTTGTTGTAATTATCGTACTTGCCCTTGTTTTTGGTGGATTGTATATGTTGCGTTCACGAACCGGTGTGGCAAATGAAAGTTCGAACATACAGACAATCATCACAAGTACTCAGGGGCTGCTAAAAGGTAGCGATGGATATACGTTTACCAGTGGAACCAAAATGACGGGTGCTCTCATTCAGATGGGTGGCGTACCCAAGACTATGACAGTGCGTGGTACTCCATCATCAGGTACAGCAACGCTCTATAACTCATGGGGCGGTGCCGTAACTGTTGCTCCGGCTTCAACATCAGGTTTCAACAATGGTTTTACCGTCACCTATGAAAAAGTCCCACAGGATGCCTGTATCCAGATTGCCACACAAATCAGTCGTACTGGTTTAACTAACGGTATTACCCTGAACAGTACGACTCACAATGATGGAAAAGTCACTACTGAAGAAGCCAGTGCGCAATGCACAGCTGATAATGGCAGCACCGGTACAAACAAACTAATCTTCACCATCAATGGC
>SD1PG_0086
ATGGAAATGTCGCAGTTAAAACAACCTATTTTCCTGAAAAAGATAAAAAAAGTCATCAACACAATCCCTGGGCTTGAAGAGCAAATCTTTGCATGCCGAAATAAAAAACGCAGCGACAATCCATTATTATTTATCGACAGAAAAGATGAAGAACGCATACTAATGAGTCGTCTCCAGAGCCAACAAAAAAATGAAGAACTGGCTTCTAAACTAGAATCTTTATTTCATGGAAACGAATTATCGTCACCACACAGTATTTTGTGTTTTATATACTGGCGCTATACAAAGAAAATTTATCGCCTAAGCGAGGACATTATCAGTGATGTGGCTAACACCTATGTTGATAACATTCCTGCACAGATCCTCAAGGAACTCCCTTCATGGAGTATCTATGTTTCAGCCGAAAATCTGCATACTATACTTCCTACGTCCTACCCGATACATGGATTTTTCTTTTATCCATTTTTGGACAATAATGGAAATATTATCCGGCTTTTCATTATTGATGATCTGAAACAAAGTCAAGGAACTACAGGGCTAAAAGAAAAGGATGTTGACGTCGTCAATAATATCATCAGAATAAAGGACTCTCGTGAAGGACTTCTTGACTCCAGAAAGATGGAGTGTATCGATGGTGAAGTCGTCGTAACAGTTAACGAAAAGCTCAAAGATTTCAGAGACAGGGAGTTTAATCTTCTTAACGCACAGATATCAATGGTGCTTTATATCTGTTCACAGATCAATGATATAAAAGAAAAAAATCAATTTAAACGGTCAGAAAAGCACAAAAAGCATGTTCACACTCACCATGAACTACCAGCACAAAACATTCGGGAGTGGGACGTTGGTATTCGAATGGGGCAAGCCATACGGCAATATCGCCAAGCAGAACCCACAGGGAAAGAGCGGACAACAATAGGTAGCAAACGTCCTCATATACGCCGGGGACACTGGCATACATACTGGACAGGAAGTAAGAAACCAGAACTAGCCCATGAGCGTAAACCTAGATTAATATGGTTACCTCCGGTACCAGTTAATTTAGAAGACGTAAACAAACTACCGGTGGTAATAACACCCATTGATAAA
>SD1PG_0136
ATGCAAAAATTAATGACCCTGCTGTTTAGCGCGGCCCTGTCTTGTGCTGCCAGTGCTGCCACGATTGGCAACACTATCGGACAGATCTATGACATTGCAGAACCCGACGCGCTCAGTGAAATTGAGAATCGTGTCCGGGCTGTAGACTGGTCGAAGGAAATGAATAAGAACCGCGAATCGTGGCATGCGTTTCGCGGCGTTCCACTACCGATCGCGAAAGAAACGCGAACCCGGACATTTGTCCCGTTCTATACCTCTCTGATTGATGTACCTGATAAAAATGGCCGCATCCTCTATCCAAAGGGCTATACCTTTAATCCCCTGCAACACGTTCACCTGCCGCAGCGTATAGTTGTGATCGCACCGGGCCAGGAGGAATGGCTAAAATCCCACGTTAACGATACCGATATGGTGCTGTACACCCACGGCGATGTGATCACGAAAGGTGAGTCCATTGGCCGCCCAGCATTCATCCTCGATTCAGCCTTACAACAACGCCTTGATATAAAAGTTACCCCGAGCATCATAAATCAGGAAGGCGCTCATCTTGTCATTAACGAATTTGCCTGGAATCCTGACAAGAAGAAGTCCACGGCGCTGCTCAAAGCCATATCTGATGACATGCTCAGCGCAACCTCAGATGTTCTGACAACGGCATTTAACGCACTCATCCCAGCCGCTCGTGCTGAGTGCAAAACCTCGTTTCTTAACCCTGTGACAGATATTGGCTGGTCATGCATTTTCCCGATGCGAATTGCCGGTGTTCAGATTGTTGGTGGCGAGGAAAATGCCAGCCCGAGTGACAGCCCGGTGTGTGTTTGTAAAGGCGGGGCTGTACCAACTATCGGACTCAAAACGTCTTTCTGGGAACCAAAACGTATTATCGATACGGTTTCCGATCCTTACTGCATGATGCCACTCGGCACAACATTAACCAGGCCGAAGCCGGGAACTCTCGCCGGTGGGATGAACGAGAACAACACCTCAAAACGTGCCTTCCAGCAAGCTCATTACTACATCTTCCCAGCGTGGAAAATCCTCAACATGTTCTACGACATTCCTTGTCTTGATGATGAAGGCTATGACGTAGCGATGATGACCGAGATCCTACCTCAGTGGAACAACGATATTCTCAGTCTGATCGTAAATCCAGAAGCCCTGCTGTTTGCAAACCCTATTTCAACCATCACCTGCTCAGCTGATGCCGCAGCGGCATCCTTCGGCATGCCCCTGAATGTGCTGTTCTGGTGCATGGGATCGTGGGGAAATGCCTACCCGCTCTCTGGCTCAATTACCTCCACGGACTATGTGGAAGCCAACGCAGGTATCGCAGCCAGAACGATTTACATGATGGGTCGTCTCGGTCTGCTCTGGAATACCTCTGATGATGGTTGCTACCGCGAACTCGCCCCAATCTGGCGAAAAGACCGGTTCAAATTACAGATGATGCGCCCGGCGCGTAGCACGGCCTGCCTGCCTCTTGGCCGCGAAGGATTGTTGTGGACAGGCGGTAAGCACGATCCACGCAAAGACAATTTCATGTGGATGATGTTCGAAAAGAAAGATTGCTGCGTCCGGTATCAGGGTTCAGTGATG
>SD1PG_0169
ATGTCATATCAGTTTATACATATTGAAGATTACTCAAGAACAATAGCAAAAAAGAAAAAGAATGATGGAAAGGAAAAATATAATAAAGAGACTAAGGGAAGATCTGTAAGGGATATTATTGCAGAGGCTAAAAGAGAAGAAGGAAACTGCCCACATGTGGAAAATCCTACTGAACCTATTTTGTTATATGGTAAAAATTTAGATGAGGTTGAAAGGCTTGTTTATGAATATCACGATAAAACAAAGTTAAAAGATAAAAACGGAAAAGAAAAAAAACTCCGTTCGGATGCAAATATATTACTTGCTGGGGTTGTTAGTTTAAATAAAGACAATTCGGATATTTGGGATGATTATAAAAATGATGCTATTGCTTATTTATCTAATAAATATGGTAAGAAGTTAGTTTCTGTAATAGAACACACTGACGAAGCAAATCCACACTTTCACTTTTATGTTATTCAAGAGCAGGGGAAAAGATTTGATTTAATACACGACGGGAAAAAAGCTTTATTTGAAAACAAAGATAAAATTAAGCATGAACAGAATATTGCTTATTTAAATGCTATGAGGGACTTTCAGGAAGATTTTTTCAAGGTGGTTAGTTCTAACTATGGATTGTCAAAGGATGGTCCGAAACGTGCCAGAATGAGCCGTTCGGACTACTTCAAGCTGGGCAGGGAAGTGAAGCTGATTAATCAAGTAAAGGTAAAAGCAAAAAAGGATGCTTATAAATTTGCTATTGATGAGTTTAGGAATGAAAACTGGTTTAATAAAATAACAACGAGTTTTGACTTTAATAGAAAATCATTAGAGGAAGCGACAAAAAGAGGTGATAAATATAAAAAGTCCCTTGGTAGTAAAAATAAAAAAATAAAAGATCTTGAAGGTATAGAAACTAAATATAATGACTTGAGGAAAGATTTTAAAGTCAGGGTAAACAATCAAACGGAACTATTACGAAATAAAAATAGTGATCTTGAAAATGAAAATAAAAAAATAAAACAAGAAAATACGGATCTAATATCTGAAAATCAAAACCTAAAAACCACTCTGGAAGAAACTCTTCCAATATATGAGACTTTAAAATCAAAGTTAGGTGATAAGTTTGAAGAGTGGAAAACTAACTTATTTAAAAGCGTAAAAACGAAGATCGGGTATAAA
>SD1PG_0046
ATGATAAAATATATCTTTTCACTCACCATTATTTTTTCCGCTTCTCTCTGTGCTGCACAGATTCAGGGGCACGTCATCCGCGTTCTTGATGGTGATACGCTGGAAATATTACAGGACAAAAAGCCTGTCAGGGTCCGTCTGGCTAATATTGATGCACCGGAAAAGAAACAGCCCTTTGGACGCTGGTCAGCCACTCAGCTGAAGGACCTGGTGGCCGGAAAGCCCGTAACCGTGCAATACGCGCAGACAGACAGGTATGGCCGTATTCTCGGCCGGGTCTATACCGCTGACGGCACAGAAGCAAATCGCTGGCAGGTCCGTAACGGCGCTGCCTGGGTGTACCCGGACTACAATAATGACTATACTCTCCCGCCGCTCCAGCGTGATGCCCGCGCCCTGAAGCGGGGATTATGGGCAGATAAAAATCCGGTACCACCATGGACCTGGAGAAAACAGAATAAGAAA
>SD1PG_0052
ATGCTCCAGATAATCCCGGCACTGCTGGTCGCCATAACCGTGGTAATACAGTGTCTGGCCGTTCAGATGAGTCGCTATCGACTCTCCCGGATGAATGCCCGCCCCCCTCACCATGGGCTGGCGCTGATGAGCGGGATGCTTGCAGCTGCCGCCATTATCCTGCGTCTTTATCAGAATGACAGCGCTGTCGGGGTGCTGTTTATGACGATAATGACCGGATGTATGACACTGATGACCCTGACGGATGCTGCATCCTGCCGTCTTCCCCGGCCCTTCACCATCATGTATCTGATAAGCGGCAGCGCATTTCGTCTCTGGCAGGGAGACTGGCTGACAGGCCTGTGCAGTGCAGGGTTCTGGTTCCTGCTGTTGCTTCTGTTCAGGCAATACACCTCTTACCGCAGGAAAACAGAAACCATAGGCCTGGGCGATGTTTTTCTGATTGCCGGTATTGCCATCTGGTCCCCGCCGGGAGACATCCCCTGGATTGTCGCAACGGCAGCAGGCGGAGCCTTACTTTATCTGTGGTGTAACAGACAACGACGCATTACCAGAGAACTTCCCTTTGGGCCGTTTCTCTGCGCGTCACAGTACGCATTTACTTTTTATCCCGGTGGCCTTTGG
>SD1PG_0274
ATGCGAGCATCAACAGTCGAGGGCAAAAATGTTTCTCCGTCTGCCGCATACAGTGATCGTGGCGAGTTGACCGCAGACCTGATTACCGAGCCAGCAGCACCTGACATTGTGCCAATGAAACGTGGGACACCAGATGAACCGGCCAAACAGATGCAGACTTTCACACGAGAAGAGTTGGAGTCAATTGCAGACAATGAAGGCATTGCCGGTCTACGTGTGATTGGTAATCAGGTTGGTGTCAAAGCGAAAGGAATTGTCGAGATGATTGAAGGCATCCTGAAAGCACAAGGCGGTGAG
>SD1PG_0087
ATGAAAAATAATAACGCACCATTATATCTCTGGTTGCTTTGGTGTACGCTTTGTCTGTACATCACTACCCCATGGCAATACTTACGTTATCCATACACTGACAACTTATCATTGCCTTATATGTTATATTTCTGTGTGGTGGTTGTGATTTGCATTTTCCCACTACTTTTCAGATGTGTACTTCTTATTGTAAGGTCTGCATCTAAATACGACTTCACATTCTTTGTGAAGAAGAAAAAGGGAAGCAAGAAATCAACTATACATCTTAGCCCCTATGCTGACACACGTTGCCCGAAGTCAATGAGGAAACACTGGGATGTATTGCTTTCTCTGATATCAAAAGCAATTAATAATGATGAAATCATTGTCATGCATTCACATCTCTTTACTCCAGCAAGAATAAATAAACTTTTAAAGAGACTGGAATCTTATGATTTGAGTTTTTCAGTTATTACATACCCACGGAAAACAAGTCTGTACGAAAAATTATCAATTCCTTTTATATATCTCTTGTTTCAGTGGTCTTTCCCGCATTTGCATTCGGACGGAATGACAGTCGTCATTCGTCCTCTCCAGACCCACCACACCAAT
>SD1PG_0196
ATGTTTGTTCTTATCGCTGGCGTTAACGTGCGCAATGAATATTTTGTTAATCGCATCGCTGGGATCGCTGGTTACGCTGGGCGCTCAGTCGAGTTTATCGATGAAACAACGCGTAAAATTGATTTATTGAGCGACCAGGAGCGAAAAAAAGCAGACGTGAACGACGCTGATATATTTTTAATGTTAAAAGCGTTTGTAGAAATGGGATTTAAAATCAGTTTACACAAA
>SD1PG_0029
ATGCAAAAAGACAACGATAAAGGTTTTGCACTTCTTGAAATTCTGGGAGGACTGGTTGTCATCAGCCTGCTCATGCCGCTGTTCTGGTCTTACATTGAAGACTACCTGAATGAAATGCGCAACCAGAGCGCCGCATTTCATGCAGATGCCTACAATACTGCAGCCAGGACCTACATCGCCGATAACAATGCCCGCCTGCATAGCGGAACGCTTCCTGCCACCTTCACGGCGGATGAGTTAATCCGGAAAGGATATCTGAAGGGTCTTAACCGCTCGCCCTTTGGGCAGAGTTATACCACCGGCATCCGTCGTAACACGAGTACCGGTCGTCTGGAGGCCCTGACCTGCTCCACCGGAGGGGAGAATATCAAAGACGATGCCCTGCGCAGTATCGCCAGCCTGCTCCCCGGTCTGGGCGGATTTATAGGAAAAAATGGCACAGCAACCGGTGTTTTTGGTGGATGGACAGATAAACCCGGCGACTATGGACTCAGCTGCAATGGCGGGCACATCGCCATCGTAATGATGGGTGATGACCTGCAGGAAAGCGATCGCCTGTATCGCTTTCAGGTACCGGGACGACCGGAGCTGAACCAGATGAACACGGCCATCAATATGGGAGGGAACAACCTGAACAATGCAGGAAACGTCAATGGACAAAGTGCAACACTGAAAGGTGATGTTACAAGCGAAAACGGCTGGTTAATCACCAAAAATGATAAAGGCTGGAAGAACATCACCTATGGTGGCGGTTTTACGATGACAGACAGCCAGTGGATACGCGCAGTCGGTGGTAAAGGAATTATAACCACAGGGGAAATCAAAGGAGGAAAAGTCAGTGGGGGGACAGTCCGGTCTGACGGTCGCCTTTCCACAGGTGAGTATTTACAGCTGGATAAAACAGCCGTAGCAAATACAAAGTGTTCACCAGATGGACTTGTAGGCCGCGACAGCAAAGGGGCAATACTTTCGTGCCAATCCGGTGTGTGGGTTGGCTTTGAATCCTACCCTGTGGGAAGCCCTATCCCGTGGCCATCTGCCACTCCTCCACAAGGCTATCTGTTGATGAACGGCCAGTCGTTTTCCTGTTCCCGGTATCCTCAGCTTGCCCGTGCTTATCCTAGCTGTAAGTTACCCGATCTGCGCGGTGTTTTTATCCGTGGCTGGGATAACGGGAAGGGACTTGATGGTGATCGGAACAGACAGCTCCTGAGTTATCAGGCCGATCAATCAGGCGTCTATCACGAACGTGGCGGATGGCTGAAAGGGCATCATAGTGGTATGCCATACTGGGCACAGGGGAGTACCACAGAAATGCGTCCCAAAAACATTGCATTCAACTACATTGTTAAAGCCAGC
>SD1PG_0252
ATGAGTTCGGTTGAAAATGTAATGACAAATGCTGATCTGGACGAGCTGACAGCCATGTTGCAATCACTTGATGAACCAGTAAAAAAAGCTGCACAGGTTGAAAATACTGATGATATTGACGATCTGCTGCTCGGCCTAGATGCTGGCGTAGCCATGAGTTCTGATGATGTTGCCGAAGAACTGTTCAATGAAGAAAAAGCAGGTGATTTCAGCTCTGCTTTAAATGAGTTGGAGTTAGCGCATGAGCCTATAAACGTAATTAACGCTGAAAGTGTTGAAGCTGCCGAAAACGAGCCAGAACAATTGGGATTTATTGAGGTTGAAGAGTGTGTTGAGGTTAATGATGAATTAAAAGTTCAACAGTCAAATGATAGCAATACAAATAAAAAAGCTCGTACTGCAAGAGGTCCTCGTTTTACTTTAAGTGATAAAGATGATTCGTTTTTCAATAAAGCGGGCTTAGAAAAAGATATTTTCTTAGACGCTTACGATAACGCGCCTGTCAAAGCAAAGGATAAGATATTAAACCTTCTTAATTGGTTTAGCGGAGGTCCAGATATTAGTGTTTACACGGTAATTTCCATGAGACACCTTCTCACAGAAAAGAAGGCTACAAGTAATAGTATTAAGATTGCTTTAATGAGCAATCCAGAAAAACCGTATCCGCTTAATACTGCGTCAACTCAGGCTGGGCAAATGATGGCTGTATTTCCAGCGACAGGAATTGCCGTTAGAGACGGTGGAAATCTAACATTGAACGAAGAATCACCGATCGTTAAGAAGTTTGTCGCGGAGTACACTATTGGA
>SD1PG_0216
ATGTCACTGGAAGACGAATACTTCGAACTGCTGGAGATGATGAAGTTCATCCCTCGCTTTGAGAAATTCACCCGCTCTGATGTGATTCGTGCTGCTATTTTCCATCTTGCGGAGAAGACACCGCAGGAAATCGAGGACATCGTGAAGCTGAACGAGGCGATCACTGCTGCCGATGTCACGATGCGTACCGATGAAATTAAACGCGAGTTAATGAAGAAGAGT
>SD1PG_0201
ATGGATGTAAAAATCACGATTTTGCAGGTTGATGTTGCCAACCTTCGCCCGAATACCTGGAACACCAATTCGGTTGGTGCGCAGAATTTTGAAAAACTGAAAGGTTCTATCGAAAAATTGGGCTTTTTTAAGCCAATTTTGGCTCGTGAACTTGAAGATGGATTTTTTGAAATCCTCGGCGGCGAACATCGCTGGCGTGCTGCTATTGAGCAAGGAATTTCAACGGTTCCGGTGCTTTCTGTGGGCAAAATTAGCGATGTCGTAGCTAAACAGATGTCACTGGTGGACAACGAGCGATACGGTGAAGACGATCAAATCGCATTGCAACGCTTCATTGAAGAAATTCAGTCAGAACTTGACTATCAACTGTCTGAAATCGCCCCGTATGACGACGAAATCTCGATGGTTTTAGCAAAAGAGGCGGCAATCGACCTTGAAGCACTGGAGGCATTGTCTCGTGGTAGTGATGAGCCTGTCGATACCGACAAACGAGAGAAAACCGAACGTGTGGGTGCGGAACATCAGACCATGCGCTTCAAAGTAACCTTCGATGCGTCAGATCGTGTTGCAGAAACCATAAAAAACATCATCAAAGAGCAGGCTATTAACACCGGTAATGAAATGGAGAACGCTGGTGAGGCTCTGGTGTGGCTGGTCGACTACTACAAGGAGCGTATG
>SD1PG_0142
ATGAAGAATATCAGAAATCTTTTACTTCTCGCTGTCAGTGCATTATCGCCGCTGAATGCGTTTGCCGGTAATTGGGCCGATAAATGGTTTGATAACGCGGTTTATGACTCACCGAGCAGTTTCGATAGCCAGAAACGCGGCTATTACACGATGGGGGGGTTTACCGCCCGTACCACAACCAGCACAGACTACCCTATTACCATTTCCCCCCCTCGCCTGTCGGTGGGCTGTGGTGGTATTGATGGTTTTCTGGGAGGCTTCTCCTTTCTTGACCCAGATTATCTGGTTGAGAAAGCGCAACGTGCGATGCAGGCAGCGCCATATGTGGCCTTTGATATGGCGCTGAAAACCATGTGCAAAGAATGTGCAGATACATTGGGGAAAATTGAACAAATCACTAACTTCCTGAATGGTATTCAGCTGAATGAATGTGCGCTTGCGAAACCTATTGCTACAGCAATGGTTGAACGTGATGCAACAGCACTCCAGGGATTGTGGACTGAAATGACCGGCACGAAGAACCTAGATGAAGCAACAGACCGTATGTGGAGTGATACCACATCGAAAATTAAGGCAGCTGACGACAAGCCTATCTCAGATTTGAAATCCATGATTGCCGGATGTCCGGCTGATTTTCGCGATCTGATGCAGCACGGCTCCATCGTACAACGAGCTGCGGCAAAAGTAGGTATGGCCGACTATGCCGATACGATTCGTGGCTACATGGGCGACGTGTGGATAGAGGCGAAAACCAACGACAAAATCCCGGTCGCAAAATCCGTGACAAGCTGCCCTCAGAACAAAAAGTTCTCTTTGGATGACATGCTGAATGGACGTTCTTACGTGAAAACCATCGACCAACAATGCGTTCCATCCGGCTCACGCCCTGTGCGTACCGTTGTGTATCAGAAAATGGAAAGCATCGTTTCGCGCATTAAGAATAATCAACCCCTGACCTCTGAAAATCAGGCTTTCATCAACCAGACAAACATCCCTGTTTACTCCATTCTGAAACAGGCTGTTGTAACTGGTCAGGACACGGTTACGCTGAATGTCCTTAGTGAACTGGTAGGCCTCTACTATACCTATTTCATTTTCACCGACCTGTACCGTAATACGGAAAATACCTTCGATAAGGTCAACGAAATGGTATCTACGCCGCTGTCCGACCCCTCTGCCGGTTCGAAACCATGCCGCATGGATTTGTTCAAACCGGCCATTTCTAAATTCGATGACCTGATTACGCAAGCCCGTGATGCCAGTACCAAAGTGGAAGCCGCCTATAACAGCCGCTTGCAGTCCTACACGCTAAACCAGGGCTTTATTAAGTCATTCGAAACTCAAGAGCGTCAGGATCAAAGCGATCGTGCCGCAGGAGCATTGCGC
>SD1PG_0048
ATGAAACGCGAAGGCTTCTGGCGGGATGTCACTCCGCCACTGAATATTTATGGTGTCCCGTTGCCGTTTACCATGATTTACCTGCTGCTGTTTCCGTATCCGTCAAAAACAACATTCTGGGTGTGCAGCGGCATTTTGCTGTTTTTTGTGCTCCTGGGGTACTCAGGATGGACTGTCCGGACGCTCTGCCGGCGTCTGTACAGCCTGGTGCAGGGTAAACAGGCGTCAGGCCGTCCCTGGTGGTACCGGCATCGCACAGAATTACCCCGTGAATGGCGCGGAACGGAA
>SD1PG_0240
ATGGGTGGTGAGAAAATCGAGAAGGTTGAAGAAGTGATCCGCAAATCCTACGGACACTTCCTGACCAAAGATAGCCTGCTCACTGCAATCTACATCAGACATGTAAAACGTGAGTTCGACCTTGAATACCATAGCGAAGAAGAACTGAACCTTGTCGATCCACGTCCTAAAGCTGGCGTCATAAGCATAAATGCAGCGCGTAAAAAGCCCACTGACGCGCTG
>SD1PG_0270
ATGAGAACACTAGAAGTTCGCGCTGAAGACGTAATCCCTGGTGATGTGCTCATAACATCTAAAGGTCAACAATGTGCGGTTAAATCTTTTTGGATGGAAGATGACAAAGTGACTCTGTTCGGTACGGATGGTTCCGAAACTGATTATGACTACGACGAATTGCTTGTTGTTGAGAGAGCTGCC
>SD1PG_0172
ATGTGGAAAGCAAAATTTTATAAAGCACTTCCCGGAATCGAGGCAGAAAAAAAAAAAAAAAAAAAAAAAAAAAAAAAAAAAAAAAAAAAAAAAAAAAAAAAAAAAAAAAAAAAAAAAAAAAAAAAAAAAAAAAAAAAAAAAAAAAAAAAAAAACATTTCATAAAATATAATTTGGGTTTTGTTAAAACAACTGAAATAACAAGATCGAAGGATGGAAAAGCACATCCACATTTTCACATATTGCTTATGATGAATAGTAGTTATTTTAAATATGGTTATTTGAAAACCAAAAAAAAAACTGAACTCTGGAGGGATTGCTTAGGTGTATCGTATACACCGATCACTGATGTAAGAACGGTTAAGGTCAAGAACGGCGGCGATGCCAGTCGTTCGGCTCTTGCTGATGCTGTAGCTGAAAAAAAAAAAAAAAAAAAAAAAAAAAAAAAAAAAAAAAAAAAAAAAAAAAAAAAAAAAAAAAAAAAAAAAAAAAAAAAAAAAAAAAAAAAAAAAAAAAAGTATGCCGTCAAACCAAGCGATATGACTAAGGATCGTGAATGGTTTCACGAGCTGACAAGGCAAGTTTTTAAATTAAGGTTCGTATCAACTGGTGGAGTATTGAAAGATTTATTCAAGGAAGAAACTTCCGAAGAAGATTTATTATTACTAACAGAAGAAGAAGAAACAGACAAAGAACTTGGATCGTTATATTTTAACTGGTATAAAACAAAAGCAAAATACAGAAGAAAAATAACAGAA
>SD1PG_0091
ATGCTATTGACCTACATTACGGATCTAAAAGCAGGCGAACCCGATATCCTGACGCCACTGAAACACTATCCGCTTGTGATCTGCTCGCTTGAGGGTGAAACACTGCATACTCAGGCCGCGCCAGTTCAGGGATGGACTCACGATACCCTGACTGCGGTACAGCCACAGGGCGTGAATGAGGGCGCGGAAGCGTATCTGAATACACACTGGATAGGCTCGACTGAAGTC
>SD1PG_0040
ATGCTGGCACCTGCAGACCAGCCACCTGATGACATTCTGGATTACGTGGTTGTTAATACAGATAAAACAGGACAAATTCATGTCAGAGTGGTGGAAGGAAAAAAACACCTTCGTGCCGTCCAGGATTATCTGACCCGCCTGTGCTCCCGCTATCCGGGTAAAGTATCCCCGTTTGAGTTCACCACACTTGATGTGATCGCCCGACTCAGGCAGGAGACGGTCATTTCCGGGGTGGAAAACGGAATTAACCCCGTACAGCAAAAAATGCTCGGGTATATCAGCCATGCGGCCACCCTCAGCGCCTCAGATCTTCACATCACGCCGGGGCGTGACAGTACGGATTTCACGTATCTGGAGGCCCGTGTCCACGGAGAGCTGGAGCTGCTCGATATCGTCAGAAAAGATGAGGGGCTGGAATTACTGGGGGCCACCTATTCCGGAATGACTGACGTCATAAAGGGAACACAGTTTGATCCCGGTGTCCCCCAGGATGCCCGTCTGGCTGAAAGATTCCTGAAACTGGCCGGACTGTTTGGTGCGCGCTACTCCCACTATCCGTGTGTGGGCGGACTCTATGCCGTACTGCGTCTGATCAAGGATGACAGTCAGCATATACCGACATTCAGTATGCTGGGGTATCACCCTGAGCAGGAGCGTGCTGTCCGAAGGATGCTGCAGCGACCGGAGGGCATCGTGATCCTCTCTGGCCCCACCGGTTCCGGAAAATCCACCACGCTGAGGACGGCTTCTGCCGCCTATCTGGAACAGTATGGCTTCAACGATACCGGAGGGATCCTGCTCCCCCGGCGACGTCTGTTCACAATAGAATCACCACCAGAGGGGCGTATCCCCGGTGCAATTCAGACGGCCGTTATGGATACCGCTCAGGGCTGGGTCGATTCTGTTAAGTCCGCCCTGCGCCTTGATCCTGACGCTATCCTGAACGGGGAGATACGTGACCATGCCTCCGCCATCACGGCGATAAAAGCCGCCATGACCGGTCACCTGATGCTGACCACCCTTCATGCTAACGACCCGATAAATATTCTTGAGCGTCTGGAAATGGAGGGCGTTCAGGCAAGGATGATTGCAGATCCGCAGTTATTTATCGGCCTGCTCAGCCAGCGTCTGGTTCAGGTGATATGTCCCCACTGCCGCCTCCCCTGGCATGAGGTGGAGAGCTCCCGGACGGATGAAGAACGACGCCTGGTGGAAAACTTCTGCCAGCCCGATGCCGTGTATCTTCGTAACCATAACGGCTGCCCACACTGCTGGCGTGGAGTGAACGGCCGGACCGTCATTGCAGAAGTGATTTCCCCGGATGCGAAGTTTTTCCAGATTTACCGGGAAAAAGGCCGGATTGAGGCAAAAACCTACTGGCACCGGGAGCTCGGCGGTATGACACGAAATCAGCACCTGCTGGGCAAAATCAACAGTGGTCAGGTCGATCCGCTGGCTGCGCATTACATATCCCCTGTAGACGAGGACAGCTATACGCTGCTGCAC
>SD1PG_0103
ATGAACGCCAGCACTCAGAACACCCCTCGCATGACTAATCTGTATTTTTACATCCCTGGCTGCATGACTCCGCAGGATATAGTCTGCATTAAACCTGAAAGCACCACACCGCCTACCAGCGATCACTATTTCGGCTTATATAGCAAAAAAACACTGACTGAGTATCAAAAGGAATCTCCTGGCATCAGGGTTCTGACATGGGAAGAAGTGGCGGATGAAGTGCGTAAAGTAGCCATGAAGCCGGTCACTGAAATTACGTTTGAACGCTATACGGATATGCTCGAAGTCTTGCCGCCCCTGCGCTGGGTATCATCTGGTGAAAATACAACGTTTATGTTTATAGAACGTTTCACGGACAATATCACCGATATTTTTGCGCGGATTCATACCGGAGAGGGAAAGTATCGCTATTTTACCCTGCGTGATGTCGATACGCTGACTCACCGGGAAATTGTTGAGAAAGTAATGTTGTTTATTAACCGC
>SD1PG_0120
ATGAACAATAAAGTAGACCGTTTAAAAGGTGGATTGAGTAAACTGGCACAAGCCGCTTCTGCGCGTAAAGATAGCGTTTCTGGTACGATTATTTTGGTTAAACCTTCAGACTGTTACGAAGAAGGGAACCCGCGTACAGAATTCGATTATGACCTGATTGAGTCCTATGCCGAGGACTTTTTAAACCCGGCTATTGGGCAAGAGGAAGCTATTCAAATTTATCCAGCTGATAAAAACGGTAAGCACCGTATCCAACACGGAGCCACACGATATCGCGCAGGGTTGATAGCAGAGAAGAAAAACCCAGCATTCAGACTAAAAGCTATTATTGATGACGAATTGGCTAAAAAGGATGAGCTGGAGAACTACCTCAATCGTGGTATGAATAATATCAAACGCGATAATATGTCTTTACGCGATAGAGCAAATTTTGTCGGCAACTACATGGATAAAGCTAAAGAGCAGGGGAAGAATGTCACCCAAGCTGAAATAGCAAAACGCCTGGGCTTGAAAGGTGGCGCGAGCTATATTTCACGCTTACTTAAATTGCGTGACATGACTCCAGAGCTAAATGCTATTTATATCTCTGGCAGAATTGATGACATTGAAGCATTAGCGACATTGGCTGAAATTCAAAAAGACAATGTTGAATTGTTTAATAGTCTCGTCGAGTTGCCTGACTTAGACCGCGCTACAATTCGCCACGCTAAAAAAACTGGCGAACTCAAGGTTGTTAAGACTGAACAGTCTAATGAGCCGTCAAAAACTCAAAGACCTAGTGCAAGTGATGCGCTAGTTCAGACTTCTGATAATGACAAACAGCAGGTGCAGCTGGGGCATGAAGATTCTGTAATCACGATACCGTTCATTGACTATCTTTTCAAAACAGGTCGTGTAAACATTCTTGTTAAGCATACGGATGCGGGGTTTTCAGCAGCACTGGAAACCAACTTTGAACATGGCATTAACGAAGAAGGAATATTCGACGGTGCGCAATGTTGGGGGACAGAGGATGAGGCTATTGCTTTCGGTAAAGAACAAATTCGTGTATGGGCTGATCGTGTAGTTTCCGATAAAGATGCTGTGAGCGTTGAAGAATATCAGGATGTAGCTGGCTACCTTAACTGGCTTAAACATGGCAATCAATCCGATACGGCAAGACATCAGCAGGAATCAGCCTCACGTAAACCGAAAGTGGCCCAACTTAATGCTGTTGTATTCGTAGAAGTAAACGGCGAAGAAGGTGTATTGCTGCTTAAAGTTCCTAAAGATTATCTCGGTGCTGACGACCAAAAAACACATACTAACGGATTTGTCTACGTCCAGATTGGCTCGGAAATTCGCGCAGTGAAGGAAGGTGAATACGTCATCAAGAACGTCTCTTACCGGGAG
>SD1PG_0284
ATGTTCTGGATGCTCAGTCGCAATATAGACCGTCTGCGTGCGGAAGAGGATGTCCGCAACTTACAAGTCGCTCGTGCGTCCCAGGCGGATGGCGAGGCTGTGAAGGCGTTCATGGAGGGTTTGCAACTCAGGATTGGAAGACCAGTCGTAACAGATAAAGTCTACGATCCAAGCCAGGATAAGGCAGACCCTGACGCCAAAGAGCAACTGATGCAAATATTTGGCAGAGGA
>SD1PG_0318
ATGAGCAGAACACGAAAAAACGCGGAAGATAATAAGCTGCCACCCCGCGTTTATAAAAACAAATACAGCTATTATTTCAAACCAACGCCCCGAGAGTGTATTACGCTGGGTAAAATTAATGATCTGTCAATTGCTCAGGTATGGGTGAAATACGAAGAGATCCTGAATGATGCTATTGATGTCATGACGTTCAGTAAACTCTGGAACAAATTTCTTAGCAGCACCTACTATCTGGAACTCAGTCAGCGTACACAACAGGATTACCTGCAGCACCAGAAGAAATTACTCGCAAATGAAAGCCGACAACATAAAACCTGCTCACGTGCGGCTGTATATGGACAAACGGGGTCTGAAAAGCAAAACACAGGCGAACCA
>SD1PG_0200
ATGACTGTTCGGATTGTATCTAACGCAGTAAATGCGCTTATTTCTGGCGCAGATGACAAGGTAAAGCAACTGGTGCAGCAAATGTTGAGCTACGAAGTCGAGACTGGCGACTGGAAGGGCACAAGCACGATGTTCAACTGGAGTAAAAACTCGTTCCCTGCTGGCTTTGCCAAGCCTGTAGCGGCGAACTTGAACAAGGCGGGCATCAAATGTGTTCATATCCGCAAAGACAAAGCCCCGGCGCTTGGTAAACCAAATCCGGCGGTTAACCCATTCCCATACAATCCTGATTATGCGTATCAGGATCAGACTGTGGAAACACTGGTTCGAGAGGGAATGATGATTGCGCAGATCGCTACTGGTGGCGGGAAATCTAATGTTGCCTGCAAAGCAGCTGCACGTATCGGTCGAATGACATTATTTTTAACAACCCGCTCTGTTCTGATGTTTCAAATGGCCGAAAACTTCCAGAGATCCATCGACTACCGCGCCGAAAATGGCGAACCGTGGTTAAAAGACCAAAAGGTTGGAGTCATTGGCTCGGGTGAGTTCCAGGTATCACGACATATCAACGTCGCTACAGTTCAAACTCTTGCAAGTTTCCTCGAAGAACCACCACGCGATGCAACACCAGATAAGAAAAGCTACCACCTCAAACGTCGGGAGTTGGTGAAACGCTTCCTTTCAAGTGTCTCTCTTCTTATTCTGGAAGAGGCGCATGAGTCTTCAGGCTCAAATTTCTATGACATCGCCAGATTATGTGTGAACGCAGACTATCGTCTGGCGCTTACAGCCACGCCGTTCATGAAGGATTCGACGGAAGCCAACATGCGCCTGATGGCGGTGGCCGGGCGAATTGAAATTAAAGTCACAGAAAAGTACCTGATTGATCGAGGCATTCTGGCAAAGCCGTACTTCCTTTATCATAAAGTTGCCTACAAACCGGACGAGGTCAGAATCAAGGCAGAACTTGCCAACAAACACCTCAATTTTAGAGTAGGTATGAGCACTGCCTACCAAAAGGCTTATCAGTTGGGGATCGTGTATAATTTGGGACGTAACGAGGCCATTGTGCGCGAAGCATTGCTCTATAAGCAACATTCTCTCAATTGTATGACTCTGGTTCGTCTTAAACGCCACGGGCAAATCCTGATGGAGATGATGAAGGAGTCCGGCCTTAGAGTTGACTTCATTTATGGGGAATCGAACCAGGCGACAAGGCAAGCAAAGCTGAACAGTTTAGCGTCTGGCGAAATAGATGTTTTAATAGGCTCGACTATTCTGGATGTTGGTGTTGATGTGCCAAGCGTTGGTGCGGTCATTCTTGCTGGTGGTGGGAAAGCAGAAGTTGAAATGAGACAGCGTGTCGGTCGTGGCTTACGAGCAAAAAAAAATCAGGCAAACGTGTGTTTTATCACTGATTTCATTGACATTAGCAACAAATACCTGTTGTCTCACTCTTATGAGCGAAAACACATCATCGACACCACACCTGGCTTTGCAGAAGGTGTATTGCCTATTGATGGAGCATTCGATTTTGGAGTTCTGAAACGAGAT
>SD1PG_0124
ATGTACAACTGGAAACTGGATACGGCAGTGAAGCTGGCGAAAGAGAACTTTCTTTCCGGCATTCAGATCGCATTCGACAACGGTTCTACTCGTCCATATCACCTACATTTTGTAACCCGCTGCGGCGATACTGCCCAGCTGGTCACAACCCATACACAAAAAGAAAAACGTAAAGTGCGCGACTTCAGTACCAAAGGTTCAGTGATCCGTTTTCTCGATGCTCGCTTTCCGGGCTACGATAATCTGCTGAATGATGAAGTTAAGATGACAAGAACAGTA
>SD1PG_0095
ATGAATGAAGGGGAAAAACTGCCGGTGATTGAAATATATGAGCAAACATTTGATGAAGTGCTTGAAGTCGAGCCACTCAAAAATTGCTGTTATGAGGGAATAACAGCGTCATTTATGCTAAGCGCGAGATATCGCAGCAATGTGAGAGACATTTTTGCCCGTATTAGCGTGGGGATGAATCAATACCGATTTTTCCACTTTCGCGATCTTTACACACTGAAGCATGACGAAATAGTCGAACGCTGTAAAACGTTTATGCAACAA
>SD1PG_0116
ATGAAAGTGATTGCTAAATATAAGCGTGTTGAAATTACCTTCAACAAAGAATTAGTCTCGTTAAGCTTCAGTACAGTAAAAGACGCATTGGTTTTTACTGACTGGTATAAAAAGGCGTCAAGAATCCGTGAACGAGCTTGCACTGATAAATCCTATCCAGCAGAGCTTTATGCTTACCTTAAAAACAAGGGAATTATAAATAAAGACTTGTTCGAGTGTCGCCAGCGAATGTTGAGAAAAGCACATCTTCTTAACTCCTTAACTTCGGGCTGGATG
>SD1PG_0079
ATGTCGCCATCCCCCTTAATTAAATCCTGTGTGGCCTTTGCCCATACGCAATTCTATTCCGGAGTTACTGTGAAAATTTTACTTCGCGCACTCTGTGCAGGCCTTGCTATATCCTCACTGCCGGCAATGGCTTCAGTGACCTATCAGGATATTGTGTCTGCCGCAACCAATCCTGACGATCTGTCCCGTCAGGCGCTGGTCACGATATTCGGTGATGTGGTCACCAATCCACTGTCAACCAGCGCCCCCACCCTAATCGGAAGCATGTTCGGGGCGTTCAACAGTATCATCGCCGTACTTGCCGTTGTCTGGTTTATGTTCATTGGTATCCGTCATGTTGTGCGTTCGGGGCATCAGGGACAGGTATTCAGCACCGGACGCGATGTCGTCGGCACACTGAGTGTCGTTGCAGGTTTTCTGATGATCGTTCCAACCGGAAATGGCTGGAGTCTCGCTCAGCTCATTATGTTATGGGGCGCATCGATAATGGGGGTTGGGTCCGCCAATGTGATGGTTCAACTTGCCGCTGATAATATCGCAAATGGTTATTCAATGACTGTACAGCCAGTTCAGGCATCCACACGAACAGCAGCGCGTGGCATTTTTGAAATGGAACTGTGTAAGTATGCGGTTAACGCAGGACTAAATGATTTTAATCAGACGGCCAAATCCTCGACTTCACTGATGACAGAATCAGCTAAAACCGCCAGTGGTAATTACACTGTCACGGTATCCAATGGCAGCGGTATCTGTGGTACAGCCAGCCTGTCAGTAGAAGGAAACGGAACAACAGATCAATCGACGATTGGAAAATTCTTTAATCCCTTCAGTAAAAACGAATACAGCGGTGTTATCTCAGCACAACGTGCAGCCATGGATAATATGATTAGCGACATGGACAACGCTGCCAGTGAGTTTGTGACAACATTTCTGGAAAAAAGAAATTCTGGCAACGGAACATTGCCGGATATCGAGACACGGATTCAGAGAGCAGCCGACGAGTATGAGCGTGCTGTACAAAAATCGCTACCTATTGATAACGGAGAACAATCCAGGAAAGAAGCTCTCAAGTCTTATCTCACAACCTATGGATGGGTAACGCTTGGCGCGTGGTATCAGACCTTTGCCACTGCTAACCAGCGTCTGGCAGAGCTGGCTGACAGAGCTCCAGCTGTAACTTCAATGTCATCACTTGGGGAGGTTGGCGATACTGATTTATTTAGTGCTGTTATGGGGGCATACAAGACTCAATTGCAGAATTCAACTTATACCCCACCTTTAGGTACTATAACTTCAGCAGACGAACAACTACTTTCAAAAACAAGCACGCCACAAGATGCTTTAATCAAGCCCACAGAGAAGTTTGGGCAATGGCTTACGAACAATATTGCCACCGAGTGGACTGATTCGGGTACAAGTAGCAATCAAGTTAATCCACTGATAAAAATGAAAAATATTGGTGATAAAACTATGGTCGCTGCAGAGGGTATTTGGATTACTTATACATCTGCTAGAGTTATTACTTCAGGAACTGGGAGTTCTATATTTGGTAAATTCATAGATTTGACGACAAGTGCTATTTCAACACTAAATGCCTTACTTGAGGCCTTAGCGCCCCCCGTATACTTTCTGTTACTACTGCTGTTTTGTGCAGGATTCTCTTTATCTATTTATTTACCATTTATTCCGTTTATTTTCTGGATGACTGGGATTGGTAACTGGGTCATTAGTGTATTAATCGGATGTACAGCTGGACCTCTGTGGGGGGCAACTCATCTAGGCACATCACAGGACAGAGGGAGTCGTGCTGCCTACGGTTATATATATTTAATAGACAGCATGATAAGACCACCTATCATGGTTTTCGGATTCTTTTTTGCCTCTGTAGCCATTATAGCAATAGGTACTATATTAAACTTTTTATTCGGTGCTGCACTGACCAATGTACAAATAAGTTCATTTACAGGTATATTTAGCCTCGCAGGTTTCTTACTTCTTTATGCTAGAAGTTGCACAACCATTGTAGCCGCAGCATTTGCCTTACAAGCATACCTCCCAGACCATGTAATTAATTTCCTAGGAGGACGTGATGGTGTAAACACGCTTGGCAATATGGCTGGTTCAATAAAAGAGATTTTTGCTGGCAGCAATAGAAACATAAGACACGCACCTAATATAAGAGAGGAGCAAATTAAAAGGATGAATAACGACAACAATAAGGATGGAATAAAGGGA
>SD1PG_0035
GTGATTATTGTCGACGCAGATGACCAGAAATCAGTATTAACCTGGTACAACAATCGCCCTGAAGATCTCCCTCATATTCCGGTTACAGGCGCGACAGGTAACATCAAAGCCATGTTAAAGGAACACGAAAAATCCTATGATTTTGTTATTGCAGACTGTGCTGGCCGTGATAGCGCAGAAATGCGTAGTGGATTGATGGCCGCAGATGTATTCATTTCTCCTTTGCGCCCATCTCAGATGGACCTGGATGTTGTGCCTCATACATGCTCCGTTTTTACAGCAGCAAAAGATTTTAATGAGGATGTTCGGGGATATCTCGTTTTAAACATGACGCCCACAAATATGTTTGTTAATGAAGCCAATGAGGCAGCTGAAGTACTTAAGGATTACCCTGAAATGCATCTGGCAAACTCCCGGGTATGTGATCGTAAAGCACATCGAGATGCTTGGGCCGAATCAATGACAATTTTTGAAACGCAAAATGATAAAGCCCAGCAAGAAATCGAAGCGTTAGTGAAAGAGGTTATTCTG
>SD1PG_0101
ATGTCCACTCAAATTTCAATCAATACCCGCAACATGCTGGCTCGCAATATTTATGCAGGGTTGCGGATTTTACTTGGTGGTGAATTTTTCACCGTTACCCAGGTGAAAAAAGGTGAATACTGCGGCCAGGAAGTGATTGAAATTGACTTTGATTGGCCTGAAAACTGCGATGTTCTTCATGCCGGTTTTTATACTCCTGGTGAAGTAGTAAGAGTGCATCCATCCTCAAACCAGGTTCTTTGTCTT
>SD1PG_0096
ATGTTTGATAAATTCTTTCCCCTGCATATTCCGGCACACGGTATTAAACAAAACCATAAAAATATTGTGTATGCAGAATCTCAAAATCAAAATATGGATGCAATGATTATAACCTTTGCCAACATGATGAAGGTAATCGGTTACACTTCCTCAGTTCATCCGGCAGGCGGTTTTGTTACAACAAGCTGTGAAAATTGTCGGGGTGTGAATTCACAACGTTTTGAAAAAAAATATCATTATTACTGGGCTTGTCCGGACTGCCAGACCATAACCAATGGAATTTTTATGGCCTCACTCTGGAATCAACGAGAGGAAAACCGACTGATCACCTCTAAAGGGGAGGAATTCTGGCACTCTGAAGGGCGTAGGGTATATGACCGGAAATACAGACAATCTTATGTTGTTGATGATAAGGGAAACCTGACTCAAGATGACATTCCTGATTATGTGCTGGGGCGTATTAATATAGCGCAACTGGAGGATGCTGAATGTCGCCGTTTAGCATGGATAGAATACGCAAAT
>SD1PG_0071
TTGTTCCAGCTGGCGTTCCGGGTTCTGGTCAAAGCTGCTGACCCGGACGTAGCCGATGCGGTGCCCCTGCACGATGTCTCCTTGGTTGAAGGCGGCTTAAGTGCACTTTCTGTTCCGTTGTGCCTCAAAGCCCATTTCTGTCAGGCTGAAATCTATAACCTTCGCGGGCATGTGTCAAAAAATGGGAAAGCAGACTCTATTCTGACGAAGCGGCGCGGCCCTGCC
>SD1PG_0256
ATGTGCAAGAAATGCAAAGCGATAGCTGATGAACAAAACGCCTTATTCGAAGAAATGGATGCTAATGAACTGGTCAAAATGTTAGCCATTCTTCGAGGAATAGAAGACGTTTCCATATTTGAGAGAGTGGTTACAGCACTTAATTTTGAGTCCACCTTTGAAGAGCCAACTCAGGTTGTAGCTTTAGCACATCATTTCGGTGTTCATTATCTTGCTGAAAAAGAGCGCGCTGATAAGTTGCAGGCGACTTTGGATATGGTGAGCGAGACTCAACGAACTGATGACACTAACAAGAGTGAGGCGATTATTGCCAGCAAAGATCGTGAAATTGCTGGGCTTAAATCCTCTCTAACGATGTTGATGTCTGCGTTCAATCTTATGTCTTCTCAGGCGGGTTATAAAATGCCATCACTAAACAGCGATGATCCGATGGCCGTTCGTCAGCTTTTGGGAGCAATGGCCGACCAACTCGACGACACAAAGAGTCGGCTTGAAGACATGATGCGTGAGTTAAGCCATCGACATAACCTCGCAACACAGCCACACAAAGCCTTTCAAAGCTCTAAT
>SD1PG_0148
ATGAACGTCGGTTCTGGTTTCACTGGTCGGGTTAATACCTTCCTTTTCATTTTCATTGCTCATCGCGTCATTCCTTTTTATCTGACAGGTCTGAGAGGTAAAAGCTGTCGGCCGGTGGAATTGTACGATTTTTGGCCTGGTGCCGGAACCGGAATAATTACCCTGGCGATTGCCGTTGTTTGCGGAAGTTTATGCTATTTTTGTTGTTTTGCCGCATTATTATTAACGCTGCCGGAAGTCATCACCCGTCAA
>SD1PG_0014
ATGAAGCTATATGTAATAGGTAATGGCTTTGATGTTCATCATGGCCTTGACACTAGGTATACATCTTTTGGGCTTTATCTCAAAAATAACTACTGGGAAACTTATGAGCTATTGCTCGACTATTACGGGTTTGCTGACTTAGACCCAGATTTTCCAACAACAATGTCAGACCCTTTATGGTCTGAATTTGAAACGAGTATGTCACTGCTTGATAAAGATTCAGTTTTGGAAGCAAACATGGATGCAATGCCAAACTATTCTTCAGATGACTTTCGAGACAGAGACCGATACACGCTTGAAATTGAGATGGAGCGAATACTTGGCCTTCTAACCACTGAACTGTATAAAGCATTCAAAGAGTTCATTTTGGCTGTACAGTTTCCTCAGTTTGATCACAGCCGATCAGTAAACATTGATAGAGACGCTGTTTACCTCACATTCAACTACACAGATACGCTTTCTCAATACTACGCAATCCCCGATAAGAACGTGCTATTCATTCACGGGAAAGCCGATGAACATATTGATGAGTTAATTCTCGGTCATGGTGTTGATCCTGAAAATTTCAAAGAGAAACCTGCCGAACCACCATCAGGATTGAGTGATGAAGATTTAGAACGTTGGATGGAATATCAATCTGATCAATATGACTACTCATTCGAGCGTGGTAAGGATGCGGTCAATCAGTATTTCTCAGCAACTTTCAAGGGAACAGACCAGATCATAAAAAACAATGAAAACTTCTTTGCAAAGCTCGGCAATATTGATGAAGTATATGTTCTCGGTCACTCATTAGCTGACGTAGATTTACCCTACTTCAAGAAGTTGGAGCAATCAGTCAGACCTGATGCTAAATGGGTTGTAACTTTTTATGACCCTGATGATGAGAAAGTACACGGTGAAACTCTAACAGGACTTGGAATAGCCAACGTTGCAGTTGTCAGAATGGAACAGATC
>SD1PG_0165
ATGTCGCCCAATGAGCTTGCAAAGAAAATGGTGGTGAATGAATTAACCAATGTTGGCGCGTCAACGTTCAAGGGAGACGTTCTGCTGAAACATGTGCTGTCGTCCTCCTTCAATATTGTCCACCTGGTTGTGTTTATGATCATGAAGGAAAACCCGGAGGTTACTGAGGAAGCCGCAACAGAAATTGCCAGCGAATTCGTTTTTTCAAAGAGCAATAAGCGTGTAGGCAACCTCTTGAAACAACTGGGTGTGGAGGAC
>SD1PG_0197
ATGGTCAGCTATGACAAGATCCGCGCGGAATATCGCGCAAAGTATCGCGCTTATAAACTGGAATTAATCGATGATTTGATCGCGCAACGCGACCAATTAAATTTTACGTTTTCTGATTTGCTCAACAGTAAGCGAGATTGCAAGCGCAAACGTGAATACTTACGTTTAAGCGCATTAATCGGAAAACTTCAAAATTCTATT
>SD1PG_0132
ATGAAACTCGCAAAAATCACTCTGCTGCTGTTGGGTTCTTCGGTTCTTGCAGGTTGTTCCGTACTGCCGTATCACAGCGATTTTGCCTGTAAGCTGGAAGATGGCTATGGCAAGTGTATTTCCTCTGATGATGCCTATACCGAAGCTACTACCGGCGTGGATATGGGGCATGCCATCACTGAGGATGGTGTAGCTGATGACCCAAAGGGATCTGCCGCTAAAGCAGCGGCCACCAATCCGGCTGCCGCTACCTCAAAATCAGATCCGTCATATCAACAGTACCGTGACCGTGTATATCAGCAAATGGCGCAGCTCGTTGAGGCTCCGCAGACCCCTGTGGTACGCCAGCCAACAGTTGTGAGAACGCTGATCCTGTCGTACTCACCAGGGCTGGATGACCAGACAGCCTACATGCCGCGCTATGTCTTTACCATGCTGAATGGGCCTAAGTTCGTCCTGACCGATTACAAGCTCTCTACTGATGACTCTGCACCGTCATTCCTGATGGGGGGGAAAGGC
>SD1PG_0038
ATGTCCGCAGAAAAATTCAGAGTTGTCATATACACCAATACATGTGAAAAGAAAGTCAGTTATATTCCTGCAACAGAAGATATAAACATCGCTATAATGCCATTTCAGACGGCAGACAATGGCTTAATTATTGTGTGTCAGAACTCCCGTATAATACGACGCAAAGAGCGTATCCCCGGAAGCAGCTGTGAATGGAAAGATGTGACATTAGCACCAAAATCCAGAAACCGCGTTCAGTTA
>SD1PG_0237
ATGACAGCTATTAAGAAACTCTACGATGCCGCAAACGTGGCTCTGGATGTTATTGATGATGAAGTAGCAAAAGGCTTTCCTGAACCTGATTGGGCGCATCAGCTACGAAACGCTATCGCAGAAATGACCCCACCAGATCCAACCCCCGACGAGACAGACTGGCAGCGATTCATCCGTATGTACGCTCAGGAAATAGGTCCAACGCCAACGGCAGAGCAGGCAATGCTGCTGAAATACTTCAAAGAGGCGGGAGAGGATTTACCAATTGATGACTCAGCATATTGGTTCCACTGCGCATGGCGTAAGTATGACGTGATATTCACACAAGGCATGGGAAGCAAAGATATGGTTGTGTGGCATCTACTCCATATAGACACAGCCGTTGACAGAGTTATTGAACAGTTTTTCCCTAAACAAGAAGAT
>SD1PG_0176
ATGAAAGGACGACAGAGCCGCTATGTTACCGGCGGAGAGAGTTTCGCGGAGATTGCCCGTCTCCCTTCAGGGGCGGTGGTGAGGCTCTGTCTGAACACCGGTCTTGAGGATGCGCTGCGGGAGGCCTCCAAATCGCTCAAGTCAGCCTTCACCCGTTCCGGGCGAAAATGCCGGCTGTCAGCGGGTACGGCGCAGGGGCCGTTTACCGGACGCCGGCAGGGCGTGGCCACACATCTCATGATGATGTATCTG
